# Supplementary material for: Do orthologous gene phylogenies really support tree-thinking?
Source: BMC Evol Biol. 2005 May 24;5:33. doi: 10.1186/1471-2148-5-33 (PMC1156881; doi:10.1186/1471-2148-5-33)
Supplement: Additional File 1 — The diversity of plausible topologies [file 1471-2148-5-33-S1.txt]

Eukaryotes input trees

(Ciliophora,(Arabidopsi,((((Liliopsida,Chlorophyt),(Rhodophyta,stramenopi)),((Caenorhabd,(Drosophila,Mammalia__)),(Candida___,Ascomycota))),(Dictyostel,Entamoebid))),(Plasmodium,Sarcocysti));
(Ciliophora,((Arabidopsi,(((Liliopsida,Chlorophyt),(Rhodophyta,stramenopi)),((Caenorhabd,(Drosophila,Mammalia__)),(Candida___,Ascomycota)))),(Dictyostel,Entamoebid)),(Plasmodium,Sarcocysti));
(Ciliophora,(((Arabidopsi,((Liliopsida,Chlorophyt),(Rhodophyta,stramenopi))),((Caenorhabd,(Drosophila,Mammalia__)),(Candida___,Ascomycota))),(Dictyostel,Entamoebid)),(Plasmodium,Sarcocysti));
(Ciliophora,((((Arabidopsi,(Liliopsida,Chlorophyt)),(Rhodophyta,stramenopi)),((Caenorhabd,(Drosophila,Mammalia__)),(Candida___,Ascomycota))),(Dictyostel,Entamoebid)),(Plasmodium,Sarcocysti));
(Ciliophora,((((Chlorophyt,(Arabidopsi,Liliopsida)),(Rhodophyta,stramenopi)),((Caenorhabd,(Drosophila,Mammalia__)),(Candida___,Ascomycota))),(Dictyostel,Entamoebid)),(Plasmodium,Sarcocysti));
(Ciliophora,((((Liliopsida,(Arabidopsi,Chlorophyt)),(Rhodophyta,stramenopi)),((Caenorhabd,(Drosophila,Mammalia__)),(Candida___,Ascomycota))),(Dictyostel,Entamoebid)),(Plasmodium,Sarcocysti));
(Ciliophora,((((Arabidopsi,(Rhodophyta,stramenopi)),(Liliopsida,Chlorophyt)),((Caenorhabd,(Drosophila,Mammalia__)),(Candida___,Ascomycota))),(Dictyostel,Entamoebid)),(Plasmodium,Sarcocysti));
(Ciliophora,((((stramenopi,(Arabidopsi,Rhodophyta)),(Liliopsida,Chlorophyt)),((Caenorhabd,(Drosophila,Mammalia__)),(Candida___,Ascomycota))),(Dictyostel,Entamoebid)),(Plasmodium,Sarcocysti));
(Ciliophora,((((Rhodophyta,(Arabidopsi,stramenopi)),(Liliopsida,Chlorophyt)),((Caenorhabd,(Drosophila,Mammalia__)),(Candida___,Ascomycota))),(Dictyostel,Entamoebid)),(Plasmodium,Sarcocysti));
(Ciliophora,(((Arabidopsi,((Caenorhabd,(Drosophila,Mammalia__)),(Candida___,Ascomycota))),((Liliopsida,Chlorophyt),(Rhodophyta,stramenopi))),(Dictyostel,Entamoebid)),(Plasmodium,Sarcocysti));
(Ciliophora,((((Arabidopsi,(Caenorhabd,(Drosophila,Mammalia__))),(Candida___,Ascomycota)),((Liliopsida,Chlorophyt),(Rhodophyta,stramenopi))),(Dictyostel,Entamoebid)),(Plasmodium,Sarcocysti));
(Ciliophora,((((Caenorhabd,(Arabidopsi,(Drosophila,Mammalia__))),(Candida___,Ascomycota)),((Liliopsida,Chlorophyt),(Rhodophyta,stramenopi))),(Dictyostel,Entamoebid)),(Plasmodium,Sarcocysti));
(Ciliophora,((((Caenorhabd,(Mammalia__,(Arabidopsi,Drosophila))),(Candida___,Ascomycota)),((Liliopsida,Chlorophyt),(Rhodophyta,stramenopi))),(Dictyostel,Entamoebid)),(Plasmodium,Sarcocysti));
(Ciliophora,((((Caenorhabd,(Drosophila,(Arabidopsi,Mammalia__))),(Candida___,Ascomycota)),((Liliopsida,Chlorophyt),(Rhodophyta,stramenopi))),(Dictyostel,Entamoebid)),(Plasmodium,Sarcocysti));
(Ciliophora,(((((Arabidopsi,Caenorhabd),(Drosophila,Mammalia__)),(Candida___,Ascomycota)),((Liliopsida,Chlorophyt),(Rhodophyta,stramenopi))),(Dictyostel,Entamoebid)),(Plasmodium,Sarcocysti));
(Ciliophora,((((Arabidopsi,(Candida___,Ascomycota)),(Caenorhabd,(Drosophila,Mammalia__))),((Liliopsida,Chlorophyt),(Rhodophyta,stramenopi))),(Dictyostel,Entamoebid)),(Plasmodium,Sarcocysti));
(Ciliophora,((((Ascomycota,(Arabidopsi,Candida___)),(Caenorhabd,(Drosophila,Mammalia__))),((Liliopsida,Chlorophyt),(Rhodophyta,stramenopi))),(Dictyostel,Entamoebid)),(Plasmodium,Sarcocysti));
(Ciliophora,((((Candida___,(Arabidopsi,Ascomycota)),(Caenorhabd,(Drosophila,Mammalia__))),((Liliopsida,Chlorophyt),(Rhodophyta,stramenopi))),(Dictyostel,Entamoebid)),(Plasmodium,Sarcocysti));
(Ciliophora,((Arabidopsi,(Dictyostel,Entamoebid)),(((Liliopsida,Chlorophyt),(Rhodophyta,stramenopi)),((Caenorhabd,(Drosophila,Mammalia__)),(Candida___,Ascomycota)))),(Plasmodium,Sarcocysti));
(Ciliophora,((Entamoebid,(Arabidopsi,Dictyostel)),(((Liliopsida,Chlorophyt),(Rhodophyta,stramenopi)),((Caenorhabd,(Drosophila,Mammalia__)),(Candida___,Ascomycota)))),(Plasmodium,Sarcocysti));
(Ciliophora,((Dictyostel,(Arabidopsi,Entamoebid)),(((Liliopsida,Chlorophyt),(Rhodophyta,stramenopi)),((Caenorhabd,(Drosophila,Mammalia__)),(Candida___,Ascomycota)))),(Plasmodium,Sarcocysti));
(Ciliophora,(Arabidopsi,(Plasmodium,Sarcocysti)),((((Liliopsida,Chlorophyt),(Rhodophyta,stramenopi)),((Caenorhabd,(Drosophila,Mammalia__)),(Candida___,Ascomycota))),(Dictyostel,Entamoebid)));
(Ciliophora,(Sarcocysti,(Arabidopsi,Plasmodium)),((((Liliopsida,Chlorophyt),(Rhodophyta,stramenopi)),((Caenorhabd,(Drosophila,Mammalia__)),(Candida___,Ascomycota))),(Dictyostel,Entamoebid)));
(Ciliophora,(Plasmodium,(Arabidopsi,Sarcocysti)),((((Liliopsida,Chlorophyt),(Rhodophyta,stramenopi)),((Caenorhabd,(Drosophila,Mammalia__)),(Candida___,Ascomycota))),(Dictyostel,Entamoebid)));
((Arabidopsi,Ciliophora),((((Liliopsida,Chlorophyt),(Rhodophyta,stramenopi)),((Caenorhabd,(Drosophila,Mammalia__)),(Candida___,Ascomycota))),(Dictyostel,Entamoebid)),(Plasmodium,Sarcocysti));
(Ciliophora,(Liliopsida,((((Arabidopsi,Chlorophyt),(Rhodophyta,stramenopi)),((Caenorhabd,(Drosophila,Mammalia__)),(Candida___,Ascomycota))),(Dictyostel,Entamoebid))),(Plasmodium,Sarcocysti));
(Ciliophora,((Liliopsida,(((Arabidopsi,Chlorophyt),(Rhodophyta,stramenopi)),((Caenorhabd,(Drosophila,Mammalia__)),(Candida___,Ascomycota)))),(Dictyostel,Entamoebid)),(Plasmodium,Sarcocysti));
(Ciliophora,(((Liliopsida,((Arabidopsi,Chlorophyt),(Rhodophyta,stramenopi))),((Caenorhabd,(Drosophila,Mammalia__)),(Candida___,Ascomycota))),(Dictyostel,Entamoebid)),(Plasmodium,Sarcocysti));
(Ciliophora,((((Liliopsida,(Arabidopsi,Chlorophyt)),(Rhodophyta,stramenopi)),((Caenorhabd,(Drosophila,Mammalia__)),(Candida___,Ascomycota))),(Dictyostel,Entamoebid)),(Plasmodium,Sarcocysti));
(Ciliophora,((((Chlorophyt,(Arabidopsi,Liliopsida)),(Rhodophyta,stramenopi)),((Caenorhabd,(Drosophila,Mammalia__)),(Candida___,Ascomycota))),(Dictyostel,Entamoebid)),(Plasmodium,Sarcocysti));
(Ciliophora,((((Arabidopsi,(Liliopsida,Chlorophyt)),(Rhodophyta,stramenopi)),((Caenorhabd,(Drosophila,Mammalia__)),(Candida___,Ascomycota))),(Dictyostel,Entamoebid)),(Plasmodium,Sarcocysti));
(Ciliophora,((((Arabidopsi,Chlorophyt),(Liliopsida,(Rhodophyta,stramenopi))),((Caenorhabd,(Drosophila,Mammalia__)),(Candida___,Ascomycota))),(Dictyostel,Entamoebid)),(Plasmodium,Sarcocysti));
(Ciliophora,((((Arabidopsi,Chlorophyt),(stramenopi,(Liliopsida,Rhodophyta))),((Caenorhabd,(Drosophila,Mammalia__)),(Candida___,Ascomycota))),(Dictyostel,Entamoebid)),(Plasmodium,Sarcocysti));
(Ciliophora,((((Arabidopsi,Chlorophyt),(Rhodophyta,(Liliopsida,stramenopi))),((Caenorhabd,(Drosophila,Mammalia__)),(Candida___,Ascomycota))),(Dictyostel,Entamoebid)),(Plasmodium,Sarcocysti));
(Ciliophora,((((Arabidopsi,Chlorophyt),(Rhodophyta,stramenopi)),(Liliopsida,((Caenorhabd,(Drosophila,Mammalia__)),(Candida___,Ascomycota)))),(Dictyostel,Entamoebid)),(Plasmodium,Sarcocysti));
(Ciliophora,((((Arabidopsi,Chlorophyt),(Rhodophyta,stramenopi)),((Liliopsida,(Caenorhabd,(Drosophila,Mammalia__))),(Candida___,Ascomycota))),(Dictyostel,Entamoebid)),(Plasmodium,Sarcocysti));
(Ciliophora,((((Arabidopsi,Chlorophyt),(Rhodophyta,stramenopi)),((Caenorhabd,(Liliopsida,(Drosophila,Mammalia__))),(Candida___,Ascomycota))),(Dictyostel,Entamoebid)),(Plasmodium,Sarcocysti));
(Ciliophora,((((Arabidopsi,Chlorophyt),(Rhodophyta,stramenopi)),((Caenorhabd,(Mammalia__,(Liliopsida,Drosophila))),(Candida___,Ascomycota))),(Dictyostel,Entamoebid)),(Plasmodium,Sarcocysti));
(Ciliophora,((((Arabidopsi,Chlorophyt),(Rhodophyta,stramenopi)),((Caenorhabd,(Drosophila,(Liliopsida,Mammalia__))),(Candida___,Ascomycota))),(Dictyostel,Entamoebid)),(Plasmodium,Sarcocysti));
(Ciliophora,((((Arabidopsi,Chlorophyt),(Rhodophyta,stramenopi)),(((Liliopsida,Caenorhabd),(Drosophila,Mammalia__)),(Candida___,Ascomycota))),(Dictyostel,Entamoebid)),(Plasmodium,Sarcocysti));
(Ciliophora,((((Arabidopsi,Chlorophyt),(Rhodophyta,stramenopi)),((Liliopsida,(Candida___,Ascomycota)),(Caenorhabd,(Drosophila,Mammalia__)))),(Dictyostel,Entamoebid)),(Plasmodium,Sarcocysti));
(Ciliophora,((((Arabidopsi,Chlorophyt),(Rhodophyta,stramenopi)),((Ascomycota,(Liliopsida,Candida___)),(Caenorhabd,(Drosophila,Mammalia__)))),(Dictyostel,Entamoebid)),(Plasmodium,Sarcocysti));
(Ciliophora,((((Arabidopsi,Chlorophyt),(Rhodophyta,stramenopi)),((Candida___,(Liliopsida,Ascomycota)),(Caenorhabd,(Drosophila,Mammalia__)))),(Dictyostel,Entamoebid)),(Plasmodium,Sarcocysti));
(Ciliophora,((((Arabidopsi,Chlorophyt),(Rhodophyta,stramenopi)),((Caenorhabd,(Drosophila,Mammalia__)),(Candida___,Ascomycota))),(Liliopsida,(Dictyostel,Entamoebid))),(Plasmodium,Sarcocysti));
(Ciliophora,((((Arabidopsi,Chlorophyt),(Rhodophyta,stramenopi)),((Caenorhabd,(Drosophila,Mammalia__)),(Candida___,Ascomycota))),(Entamoebid,(Liliopsida,Dictyostel))),(Plasmodium,Sarcocysti));
(Ciliophora,((((Arabidopsi,Chlorophyt),(Rhodophyta,stramenopi)),((Caenorhabd,(Drosophila,Mammalia__)),(Candida___,Ascomycota))),(Dictyostel,(Liliopsida,Entamoebid))),(Plasmodium,Sarcocysti));
(Ciliophora,((((Arabidopsi,Chlorophyt),(Rhodophyta,stramenopi)),((Caenorhabd,(Drosophila,Mammalia__)),(Candida___,Ascomycota))),(Dictyostel,Entamoebid)),(Liliopsida,(Plasmodium,Sarcocysti)));
(Ciliophora,((((Arabidopsi,Chlorophyt),(Rhodophyta,stramenopi)),((Caenorhabd,(Drosophila,Mammalia__)),(Candida___,Ascomycota))),(Dictyostel,Entamoebid)),(Sarcocysti,(Liliopsida,Plasmodium)));
(Ciliophora,((((Arabidopsi,Chlorophyt),(Rhodophyta,stramenopi)),((Caenorhabd,(Drosophila,Mammalia__)),(Candida___,Ascomycota))),(Dictyostel,Entamoebid)),(Plasmodium,(Liliopsida,Sarcocysti)));
(((((Arabidopsi,Chlorophyt),(Rhodophyta,stramenopi)),((Caenorhabd,(Drosophila,Mammalia__)),(Candida___,Ascomycota))),(Dictyostel,Entamoebid)),(Liliopsida,Ciliophora),(Plasmodium,Sarcocysti));
(Ciliophora,(Chlorophyt,((((Arabidopsi,Liliopsida),(Rhodophyta,stramenopi)),((Caenorhabd,(Drosophila,Mammalia__)),(Candida___,Ascomycota))),(Dictyostel,Entamoebid))),(Plasmodium,Sarcocysti));
(Ciliophora,((Chlorophyt,(((Arabidopsi,Liliopsida),(Rhodophyta,stramenopi)),((Caenorhabd,(Drosophila,Mammalia__)),(Candida___,Ascomycota)))),(Dictyostel,Entamoebid)),(Plasmodium,Sarcocysti));
(Ciliophora,(((Chlorophyt,((Arabidopsi,Liliopsida),(Rhodophyta,stramenopi))),((Caenorhabd,(Drosophila,Mammalia__)),(Candida___,Ascomycota))),(Dictyostel,Entamoebid)),(Plasmodium,Sarcocysti));
(Ciliophora,((((Chlorophyt,(Arabidopsi,Liliopsida)),(Rhodophyta,stramenopi)),((Caenorhabd,(Drosophila,Mammalia__)),(Candida___,Ascomycota))),(Dictyostel,Entamoebid)),(Plasmodium,Sarcocysti));
(Ciliophora,((((Liliopsida,(Arabidopsi,Chlorophyt)),(Rhodophyta,stramenopi)),((Caenorhabd,(Drosophila,Mammalia__)),(Candida___,Ascomycota))),(Dictyostel,Entamoebid)),(Plasmodium,Sarcocysti));
(Ciliophora,((((Arabidopsi,(Liliopsida,Chlorophyt)),(Rhodophyta,stramenopi)),((Caenorhabd,(Drosophila,Mammalia__)),(Candida___,Ascomycota))),(Dictyostel,Entamoebid)),(Plasmodium,Sarcocysti));
(Ciliophora,((((Arabidopsi,Liliopsida),(Chlorophyt,(Rhodophyta,stramenopi))),((Caenorhabd,(Drosophila,Mammalia__)),(Candida___,Ascomycota))),(Dictyostel,Entamoebid)),(Plasmodium,Sarcocysti));
(Ciliophora,((((Arabidopsi,Liliopsida),(stramenopi,(Chlorophyt,Rhodophyta))),((Caenorhabd,(Drosophila,Mammalia__)),(Candida___,Ascomycota))),(Dictyostel,Entamoebid)),(Plasmodium,Sarcocysti));
(Ciliophora,((((Arabidopsi,Liliopsida),(Rhodophyta,(Chlorophyt,stramenopi))),((Caenorhabd,(Drosophila,Mammalia__)),(Candida___,Ascomycota))),(Dictyostel,Entamoebid)),(Plasmodium,Sarcocysti));
(Ciliophora,((((Arabidopsi,Liliopsida),(Rhodophyta,stramenopi)),(Chlorophyt,((Caenorhabd,(Drosophila,Mammalia__)),(Candida___,Ascomycota)))),(Dictyostel,Entamoebid)),(Plasmodium,Sarcocysti));
(Ciliophora,((((Arabidopsi,Liliopsida),(Rhodophyta,stramenopi)),((Chlorophyt,(Caenorhabd,(Drosophila,Mammalia__))),(Candida___,Ascomycota))),(Dictyostel,Entamoebid)),(Plasmodium,Sarcocysti));
(Ciliophora,((((Arabidopsi,Liliopsida),(Rhodophyta,stramenopi)),((Caenorhabd,(Chlorophyt,(Drosophila,Mammalia__))),(Candida___,Ascomycota))),(Dictyostel,Entamoebid)),(Plasmodium,Sarcocysti));
(Ciliophora,((((Arabidopsi,Liliopsida),(Rhodophyta,stramenopi)),((Caenorhabd,(Mammalia__,(Chlorophyt,Drosophila))),(Candida___,Ascomycota))),(Dictyostel,Entamoebid)),(Plasmodium,Sarcocysti));
(Ciliophora,((((Arabidopsi,Liliopsida),(Rhodophyta,stramenopi)),((Caenorhabd,(Drosophila,(Chlorophyt,Mammalia__))),(Candida___,Ascomycota))),(Dictyostel,Entamoebid)),(Plasmodium,Sarcocysti));
(Ciliophora,((((Arabidopsi,Liliopsida),(Rhodophyta,stramenopi)),(((Chlorophyt,Caenorhabd),(Drosophila,Mammalia__)),(Candida___,Ascomycota))),(Dictyostel,Entamoebid)),(Plasmodium,Sarcocysti));
(Ciliophora,((((Arabidopsi,Liliopsida),(Rhodophyta,stramenopi)),((Chlorophyt,(Candida___,Ascomycota)),(Caenorhabd,(Drosophila,Mammalia__)))),(Dictyostel,Entamoebid)),(Plasmodium,Sarcocysti));
(Ciliophora,((((Arabidopsi,Liliopsida),(Rhodophyta,stramenopi)),((Ascomycota,(Chlorophyt,Candida___)),(Caenorhabd,(Drosophila,Mammalia__)))),(Dictyostel,Entamoebid)),(Plasmodium,Sarcocysti));
(Ciliophora,((((Arabidopsi,Liliopsida),(Rhodophyta,stramenopi)),((Candida___,(Chlorophyt,Ascomycota)),(Caenorhabd,(Drosophila,Mammalia__)))),(Dictyostel,Entamoebid)),(Plasmodium,Sarcocysti));
(Ciliophora,((((Arabidopsi,Liliopsida),(Rhodophyta,stramenopi)),((Caenorhabd,(Drosophila,Mammalia__)),(Candida___,Ascomycota))),(Chlorophyt,(Dictyostel,Entamoebid))),(Plasmodium,Sarcocysti));
(Ciliophora,((((Arabidopsi,Liliopsida),(Rhodophyta,stramenopi)),((Caenorhabd,(Drosophila,Mammalia__)),(Candida___,Ascomycota))),(Entamoebid,(Chlorophyt,Dictyostel))),(Plasmodium,Sarcocysti));
(Ciliophora,((((Arabidopsi,Liliopsida),(Rhodophyta,stramenopi)),((Caenorhabd,(Drosophila,Mammalia__)),(Candida___,Ascomycota))),(Dictyostel,(Chlorophyt,Entamoebid))),(Plasmodium,Sarcocysti));
(Ciliophora,((((Arabidopsi,Liliopsida),(Rhodophyta,stramenopi)),((Caenorhabd,(Drosophila,Mammalia__)),(Candida___,Ascomycota))),(Dictyostel,Entamoebid)),(Chlorophyt,(Plasmodium,Sarcocysti)));
(Ciliophora,((((Arabidopsi,Liliopsida),(Rhodophyta,stramenopi)),((Caenorhabd,(Drosophila,Mammalia__)),(Candida___,Ascomycota))),(Dictyostel,Entamoebid)),(Sarcocysti,(Chlorophyt,Plasmodium)));
(Ciliophora,((((Arabidopsi,Liliopsida),(Rhodophyta,stramenopi)),((Caenorhabd,(Drosophila,Mammalia__)),(Candida___,Ascomycota))),(Dictyostel,Entamoebid)),(Plasmodium,(Chlorophyt,Sarcocysti)));
(((((Arabidopsi,Liliopsida),(Rhodophyta,stramenopi)),((Caenorhabd,(Drosophila,Mammalia__)),(Candida___,Ascomycota))),(Dictyostel,Entamoebid)),(Chlorophyt,Ciliophora),(Plasmodium,Sarcocysti));
(Ciliophora,(Rhodophyta,(((stramenopi,(Chlorophyt,(Arabidopsi,Liliopsida))),((Caenorhabd,(Drosophila,Mammalia__)),(Candida___,Ascomycota))),(Dictyostel,Entamoebid))),(Plasmodium,Sarcocysti));
(Ciliophora,((Rhodophyta,((stramenopi,(Chlorophyt,(Arabidopsi,Liliopsida))),((Caenorhabd,(Drosophila,Mammalia__)),(Candida___,Ascomycota)))),(Dictyostel,Entamoebid)),(Plasmodium,Sarcocysti));
(Ciliophora,(((Rhodophyta,(stramenopi,(Chlorophyt,(Arabidopsi,Liliopsida)))),((Caenorhabd,(Drosophila,Mammalia__)),(Candida___,Ascomycota))),(Dictyostel,Entamoebid)),(Plasmodium,Sarcocysti));
(Ciliophora,(((stramenopi,(Rhodophyta,(Chlorophyt,(Arabidopsi,Liliopsida)))),((Caenorhabd,(Drosophila,Mammalia__)),(Candida___,Ascomycota))),(Dictyostel,Entamoebid)),(Plasmodium,Sarcocysti));
(Ciliophora,(((stramenopi,(Chlorophyt,(Rhodophyta,(Arabidopsi,Liliopsida)))),((Caenorhabd,(Drosophila,Mammalia__)),(Candida___,Ascomycota))),(Dictyostel,Entamoebid)),(Plasmodium,Sarcocysti));
(Ciliophora,(((stramenopi,(Chlorophyt,(Liliopsida,(Arabidopsi,Rhodophyta)))),((Caenorhabd,(Drosophila,Mammalia__)),(Candida___,Ascomycota))),(Dictyostel,Entamoebid)),(Plasmodium,Sarcocysti));
(Ciliophora,(((stramenopi,(Chlorophyt,(Arabidopsi,(Liliopsida,Rhodophyta)))),((Caenorhabd,(Drosophila,Mammalia__)),(Candida___,Ascomycota))),(Dictyostel,Entamoebid)),(Plasmodium,Sarcocysti));
(Ciliophora,(((stramenopi,((Arabidopsi,Liliopsida),(Chlorophyt,Rhodophyta))),((Caenorhabd,(Drosophila,Mammalia__)),(Candida___,Ascomycota))),(Dictyostel,Entamoebid)),(Plasmodium,Sarcocysti));
(Ciliophora,((((Chlorophyt,(Arabidopsi,Liliopsida)),(Rhodophyta,stramenopi)),((Caenorhabd,(Drosophila,Mammalia__)),(Candida___,Ascomycota))),(Dictyostel,Entamoebid)),(Plasmodium,Sarcocysti));
(Ciliophora,(((stramenopi,(Chlorophyt,(Arabidopsi,Liliopsida))),(Rhodophyta,((Caenorhabd,(Drosophila,Mammalia__)),(Candida___,Ascomycota)))),(Dictyostel,Entamoebid)),(Plasmodium,Sarcocysti));
(Ciliophora,(((stramenopi,(Chlorophyt,(Arabidopsi,Liliopsida))),((Rhodophyta,(Caenorhabd,(Drosophila,Mammalia__))),(Candida___,Ascomycota))),(Dictyostel,Entamoebid)),(Plasmodium,Sarcocysti));
(Ciliophora,(((stramenopi,(Chlorophyt,(Arabidopsi,Liliopsida))),((Caenorhabd,(Rhodophyta,(Drosophila,Mammalia__))),(Candida___,Ascomycota))),(Dictyostel,Entamoebid)),(Plasmodium,Sarcocysti));
(Ciliophora,(((stramenopi,(Chlorophyt,(Arabidopsi,Liliopsida))),((Caenorhabd,(Mammalia__,(Rhodophyta,Drosophila))),(Candida___,Ascomycota))),(Dictyostel,Entamoebid)),(Plasmodium,Sarcocysti));
(Ciliophora,(((stramenopi,(Chlorophyt,(Arabidopsi,Liliopsida))),((Caenorhabd,(Drosophila,(Rhodophyta,Mammalia__))),(Candida___,Ascomycota))),(Dictyostel,Entamoebid)),(Plasmodium,Sarcocysti));
(Ciliophora,(((stramenopi,(Chlorophyt,(Arabidopsi,Liliopsida))),(((Rhodophyta,Caenorhabd),(Drosophila,Mammalia__)),(Candida___,Ascomycota))),(Dictyostel,Entamoebid)),(Plasmodium,Sarcocysti));
(Ciliophora,(((stramenopi,(Chlorophyt,(Arabidopsi,Liliopsida))),((Rhodophyta,(Candida___,Ascomycota)),(Caenorhabd,(Drosophila,Mammalia__)))),(Dictyostel,Entamoebid)),(Plasmodium,Sarcocysti));
(Ciliophora,(((stramenopi,(Chlorophyt,(Arabidopsi,Liliopsida))),((Ascomycota,(Rhodophyta,Candida___)),(Caenorhabd,(Drosophila,Mammalia__)))),(Dictyostel,Entamoebid)),(Plasmodium,Sarcocysti));
(Ciliophora,(((stramenopi,(Chlorophyt,(Arabidopsi,Liliopsida))),((Candida___,(Rhodophyta,Ascomycota)),(Caenorhabd,(Drosophila,Mammalia__)))),(Dictyostel,Entamoebid)),(Plasmodium,Sarcocysti));
(Ciliophora,(((stramenopi,(Chlorophyt,(Arabidopsi,Liliopsida))),((Caenorhabd,(Drosophila,Mammalia__)),(Candida___,Ascomycota))),(Rhodophyta,(Dictyostel,Entamoebid))),(Plasmodium,Sarcocysti));
(Ciliophora,(((stramenopi,(Chlorophyt,(Arabidopsi,Liliopsida))),((Caenorhabd,(Drosophila,Mammalia__)),(Candida___,Ascomycota))),(Entamoebid,(Rhodophyta,Dictyostel))),(Plasmodium,Sarcocysti));
(Ciliophora,(((stramenopi,(Chlorophyt,(Arabidopsi,Liliopsida))),((Caenorhabd,(Drosophila,Mammalia__)),(Candida___,Ascomycota))),(Dictyostel,(Rhodophyta,Entamoebid))),(Plasmodium,Sarcocysti));
(Ciliophora,(((stramenopi,(Chlorophyt,(Arabidopsi,Liliopsida))),((Caenorhabd,(Drosophila,Mammalia__)),(Candida___,Ascomycota))),(Dictyostel,Entamoebid)),(Rhodophyta,(Plasmodium,Sarcocysti)));
(Ciliophora,(((stramenopi,(Chlorophyt,(Arabidopsi,Liliopsida))),((Caenorhabd,(Drosophila,Mammalia__)),(Candida___,Ascomycota))),(Dictyostel,Entamoebid)),(Sarcocysti,(Rhodophyta,Plasmodium)));
(Ciliophora,(((stramenopi,(Chlorophyt,(Arabidopsi,Liliopsida))),((Caenorhabd,(Drosophila,Mammalia__)),(Candida___,Ascomycota))),(Dictyostel,Entamoebid)),(Plasmodium,(Rhodophyta,Sarcocysti)));
((((stramenopi,(Chlorophyt,(Arabidopsi,Liliopsida))),((Caenorhabd,(Drosophila,Mammalia__)),(Candida___,Ascomycota))),(Dictyostel,Entamoebid)),(Rhodophyta,Ciliophora),(Plasmodium,Sarcocysti));
(Ciliophora,(stramenopi,(((Rhodophyta,(Chlorophyt,(Arabidopsi,Liliopsida))),((Caenorhabd,(Drosophila,Mammalia__)),(Candida___,Ascomycota))),(Dictyostel,Entamoebid))),(Plasmodium,Sarcocysti));
(Ciliophora,((stramenopi,((Rhodophyta,(Chlorophyt,(Arabidopsi,Liliopsida))),((Caenorhabd,(Drosophila,Mammalia__)),(Candida___,Ascomycota)))),(Dictyostel,Entamoebid)),(Plasmodium,Sarcocysti));
(Ciliophora,(((stramenopi,(Rhodophyta,(Chlorophyt,(Arabidopsi,Liliopsida)))),((Caenorhabd,(Drosophila,Mammalia__)),(Candida___,Ascomycota))),(Dictyostel,Entamoebid)),(Plasmodium,Sarcocysti));
(Ciliophora,(((Rhodophyta,(stramenopi,(Chlorophyt,(Arabidopsi,Liliopsida)))),((Caenorhabd,(Drosophila,Mammalia__)),(Candida___,Ascomycota))),(Dictyostel,Entamoebid)),(Plasmodium,Sarcocysti));
(Ciliophora,(((Rhodophyta,(Chlorophyt,(stramenopi,(Arabidopsi,Liliopsida)))),((Caenorhabd,(Drosophila,Mammalia__)),(Candida___,Ascomycota))),(Dictyostel,Entamoebid)),(Plasmodium,Sarcocysti));
(Ciliophora,(((Rhodophyta,(Chlorophyt,(Liliopsida,(Arabidopsi,stramenopi)))),((Caenorhabd,(Drosophila,Mammalia__)),(Candida___,Ascomycota))),(Dictyostel,Entamoebid)),(Plasmodium,Sarcocysti));
(Ciliophora,(((Rhodophyta,(Chlorophyt,(Arabidopsi,(Liliopsida,stramenopi)))),((Caenorhabd,(Drosophila,Mammalia__)),(Candida___,Ascomycota))),(Dictyostel,Entamoebid)),(Plasmodium,Sarcocysti));
(Ciliophora,(((Rhodophyta,((Arabidopsi,Liliopsida),(Chlorophyt,stramenopi))),((Caenorhabd,(Drosophila,Mammalia__)),(Candida___,Ascomycota))),(Dictyostel,Entamoebid)),(Plasmodium,Sarcocysti));
(Ciliophora,((((Chlorophyt,(Arabidopsi,Liliopsida)),(Rhodophyta,stramenopi)),((Caenorhabd,(Drosophila,Mammalia__)),(Candida___,Ascomycota))),(Dictyostel,Entamoebid)),(Plasmodium,Sarcocysti));
(Ciliophora,(((Rhodophyta,(Chlorophyt,(Arabidopsi,Liliopsida))),(stramenopi,((Caenorhabd,(Drosophila,Mammalia__)),(Candida___,Ascomycota)))),(Dictyostel,Entamoebid)),(Plasmodium,Sarcocysti));
(Ciliophora,(((Rhodophyta,(Chlorophyt,(Arabidopsi,Liliopsida))),((stramenopi,(Caenorhabd,(Drosophila,Mammalia__))),(Candida___,Ascomycota))),(Dictyostel,Entamoebid)),(Plasmodium,Sarcocysti));
(Ciliophora,(((Rhodophyta,(Chlorophyt,(Arabidopsi,Liliopsida))),((Caenorhabd,(stramenopi,(Drosophila,Mammalia__))),(Candida___,Ascomycota))),(Dictyostel,Entamoebid)),(Plasmodium,Sarcocysti));
(Ciliophora,(((Rhodophyta,(Chlorophyt,(Arabidopsi,Liliopsida))),((Caenorhabd,(Mammalia__,(stramenopi,Drosophila))),(Candida___,Ascomycota))),(Dictyostel,Entamoebid)),(Plasmodium,Sarcocysti));
(Ciliophora,(((Rhodophyta,(Chlorophyt,(Arabidopsi,Liliopsida))),((Caenorhabd,(Drosophila,(stramenopi,Mammalia__))),(Candida___,Ascomycota))),(Dictyostel,Entamoebid)),(Plasmodium,Sarcocysti));
(Ciliophora,(((Rhodophyta,(Chlorophyt,(Arabidopsi,Liliopsida))),(((stramenopi,Caenorhabd),(Drosophila,Mammalia__)),(Candida___,Ascomycota))),(Dictyostel,Entamoebid)),(Plasmodium,Sarcocysti));
(Ciliophora,(((Rhodophyta,(Chlorophyt,(Arabidopsi,Liliopsida))),((stramenopi,(Candida___,Ascomycota)),(Caenorhabd,(Drosophila,Mammalia__)))),(Dictyostel,Entamoebid)),(Plasmodium,Sarcocysti));
(Ciliophora,(((Rhodophyta,(Chlorophyt,(Arabidopsi,Liliopsida))),((Ascomycota,(stramenopi,Candida___)),(Caenorhabd,(Drosophila,Mammalia__)))),(Dictyostel,Entamoebid)),(Plasmodium,Sarcocysti));
(Ciliophora,(((Rhodophyta,(Chlorophyt,(Arabidopsi,Liliopsida))),((Candida___,(stramenopi,Ascomycota)),(Caenorhabd,(Drosophila,Mammalia__)))),(Dictyostel,Entamoebid)),(Plasmodium,Sarcocysti));
(Ciliophora,(((Rhodophyta,(Chlorophyt,(Arabidopsi,Liliopsida))),((Caenorhabd,(Drosophila,Mammalia__)),(Candida___,Ascomycota))),(stramenopi,(Dictyostel,Entamoebid))),(Plasmodium,Sarcocysti));
(Ciliophora,(((Rhodophyta,(Chlorophyt,(Arabidopsi,Liliopsida))),((Caenorhabd,(Drosophila,Mammalia__)),(Candida___,Ascomycota))),(Entamoebid,(stramenopi,Dictyostel))),(Plasmodium,Sarcocysti));
(Ciliophora,(((Rhodophyta,(Chlorophyt,(Arabidopsi,Liliopsida))),((Caenorhabd,(Drosophila,Mammalia__)),(Candida___,Ascomycota))),(Dictyostel,(stramenopi,Entamoebid))),(Plasmodium,Sarcocysti));
(Ciliophora,(((Rhodophyta,(Chlorophyt,(Arabidopsi,Liliopsida))),((Caenorhabd,(Drosophila,Mammalia__)),(Candida___,Ascomycota))),(Dictyostel,Entamoebid)),(stramenopi,(Plasmodium,Sarcocysti)));
(Ciliophora,(((Rhodophyta,(Chlorophyt,(Arabidopsi,Liliopsida))),((Caenorhabd,(Drosophila,Mammalia__)),(Candida___,Ascomycota))),(Dictyostel,Entamoebid)),(Sarcocysti,(stramenopi,Plasmodium)));
(Ciliophora,(((Rhodophyta,(Chlorophyt,(Arabidopsi,Liliopsida))),((Caenorhabd,(Drosophila,Mammalia__)),(Candida___,Ascomycota))),(Dictyostel,Entamoebid)),(Plasmodium,(stramenopi,Sarcocysti)));
((((Rhodophyta,(Chlorophyt,(Arabidopsi,Liliopsida))),((Caenorhabd,(Drosophila,Mammalia__)),(Candida___,Ascomycota))),(Dictyostel,Entamoebid)),(stramenopi,Ciliophora),(Plasmodium,Sarcocysti));
(Ciliophora,(Drosophila,((((Chlorophyt,(Arabidopsi,Liliopsida)),(Rhodophyta,stramenopi)),((Mammalia__,Caenorhabd),(Candida___,Ascomycota))),(Dictyostel,Entamoebid))),(Plasmodium,Sarcocysti));
(Ciliophora,((Drosophila,(((Chlorophyt,(Arabidopsi,Liliopsida)),(Rhodophyta,stramenopi)),((Mammalia__,Caenorhabd),(Candida___,Ascomycota)))),(Dictyostel,Entamoebid)),(Plasmodium,Sarcocysti));
(Ciliophora,(((Drosophila,((Chlorophyt,(Arabidopsi,Liliopsida)),(Rhodophyta,stramenopi))),((Mammalia__,Caenorhabd),(Candida___,Ascomycota))),(Dictyostel,Entamoebid)),(Plasmodium,Sarcocysti));
(Ciliophora,((((Drosophila,(Chlorophyt,(Arabidopsi,Liliopsida))),(Rhodophyta,stramenopi)),((Mammalia__,Caenorhabd),(Candida___,Ascomycota))),(Dictyostel,Entamoebid)),(Plasmodium,Sarcocysti));
(Ciliophora,((((Chlorophyt,(Drosophila,(Arabidopsi,Liliopsida))),(Rhodophyta,stramenopi)),((Mammalia__,Caenorhabd),(Candida___,Ascomycota))),(Dictyostel,Entamoebid)),(Plasmodium,Sarcocysti));
(Ciliophora,((((Chlorophyt,(Liliopsida,(Arabidopsi,Drosophila))),(Rhodophyta,stramenopi)),((Mammalia__,Caenorhabd),(Candida___,Ascomycota))),(Dictyostel,Entamoebid)),(Plasmodium,Sarcocysti));
(Ciliophora,((((Chlorophyt,(Arabidopsi,(Liliopsida,Drosophila))),(Rhodophyta,stramenopi)),((Mammalia__,Caenorhabd),(Candida___,Ascomycota))),(Dictyostel,Entamoebid)),(Plasmodium,Sarcocysti));
(Ciliophora,(((((Arabidopsi,Liliopsida),(Chlorophyt,Drosophila)),(Rhodophyta,stramenopi)),((Mammalia__,Caenorhabd),(Candida___,Ascomycota))),(Dictyostel,Entamoebid)),(Plasmodium,Sarcocysti));
(Ciliophora,((((Chlorophyt,(Arabidopsi,Liliopsida)),(Drosophila,(Rhodophyta,stramenopi))),((Mammalia__,Caenorhabd),(Candida___,Ascomycota))),(Dictyostel,Entamoebid)),(Plasmodium,Sarcocysti));
(Ciliophora,((((Chlorophyt,(Arabidopsi,Liliopsida)),(stramenopi,(Rhodophyta,Drosophila))),((Mammalia__,Caenorhabd),(Candida___,Ascomycota))),(Dictyostel,Entamoebid)),(Plasmodium,Sarcocysti));
(Ciliophora,((((Chlorophyt,(Arabidopsi,Liliopsida)),(Rhodophyta,(stramenopi,Drosophila))),((Mammalia__,Caenorhabd),(Candida___,Ascomycota))),(Dictyostel,Entamoebid)),(Plasmodium,Sarcocysti));
(Ciliophora,((((Chlorophyt,(Arabidopsi,Liliopsida)),(Rhodophyta,stramenopi)),(Drosophila,((Mammalia__,Caenorhabd),(Candida___,Ascomycota)))),(Dictyostel,Entamoebid)),(Plasmodium,Sarcocysti));
(Ciliophora,((((Chlorophyt,(Arabidopsi,Liliopsida)),(Rhodophyta,stramenopi)),((Drosophila,(Mammalia__,Caenorhabd)),(Candida___,Ascomycota))),(Dictyostel,Entamoebid)),(Plasmodium,Sarcocysti));
(Ciliophora,((((Chlorophyt,(Arabidopsi,Liliopsida)),(Rhodophyta,stramenopi)),((Caenorhabd,(Drosophila,Mammalia__)),(Candida___,Ascomycota))),(Dictyostel,Entamoebid)),(Plasmodium,Sarcocysti));
(Ciliophora,((((Chlorophyt,(Arabidopsi,Liliopsida)),(Rhodophyta,stramenopi)),((Mammalia__,(Drosophila,Caenorhabd)),(Candida___,Ascomycota))),(Dictyostel,Entamoebid)),(Plasmodium,Sarcocysti));
(Ciliophora,((((Chlorophyt,(Arabidopsi,Liliopsida)),(Rhodophyta,stramenopi)),((Drosophila,(Candida___,Ascomycota)),(Mammalia__,Caenorhabd))),(Dictyostel,Entamoebid)),(Plasmodium,Sarcocysti));
(Ciliophora,((((Chlorophyt,(Arabidopsi,Liliopsida)),(Rhodophyta,stramenopi)),((Ascomycota,(Drosophila,Candida___)),(Mammalia__,Caenorhabd))),(Dictyostel,Entamoebid)),(Plasmodium,Sarcocysti));
(Ciliophora,((((Chlorophyt,(Arabidopsi,Liliopsida)),(Rhodophyta,stramenopi)),((Candida___,(Drosophila,Ascomycota)),(Mammalia__,Caenorhabd))),(Dictyostel,Entamoebid)),(Plasmodium,Sarcocysti));
(Ciliophora,((((Chlorophyt,(Arabidopsi,Liliopsida)),(Rhodophyta,stramenopi)),((Mammalia__,Caenorhabd),(Candida___,Ascomycota))),(Drosophila,(Dictyostel,Entamoebid))),(Plasmodium,Sarcocysti));
(Ciliophora,((((Chlorophyt,(Arabidopsi,Liliopsida)),(Rhodophyta,stramenopi)),((Mammalia__,Caenorhabd),(Candida___,Ascomycota))),(Entamoebid,(Drosophila,Dictyostel))),(Plasmodium,Sarcocysti));
(Ciliophora,((((Chlorophyt,(Arabidopsi,Liliopsida)),(Rhodophyta,stramenopi)),((Mammalia__,Caenorhabd),(Candida___,Ascomycota))),(Dictyostel,(Drosophila,Entamoebid))),(Plasmodium,Sarcocysti));
(Ciliophora,((((Chlorophyt,(Arabidopsi,Liliopsida)),(Rhodophyta,stramenopi)),((Mammalia__,Caenorhabd),(Candida___,Ascomycota))),(Dictyostel,Entamoebid)),(Drosophila,(Plasmodium,Sarcocysti)));
(Ciliophora,((((Chlorophyt,(Arabidopsi,Liliopsida)),(Rhodophyta,stramenopi)),((Mammalia__,Caenorhabd),(Candida___,Ascomycota))),(Dictyostel,Entamoebid)),(Sarcocysti,(Drosophila,Plasmodium)));
(Ciliophora,((((Chlorophyt,(Arabidopsi,Liliopsida)),(Rhodophyta,stramenopi)),((Mammalia__,Caenorhabd),(Candida___,Ascomycota))),(Dictyostel,Entamoebid)),(Plasmodium,(Drosophila,Sarcocysti)));
(((((Chlorophyt,(Arabidopsi,Liliopsida)),(Rhodophyta,stramenopi)),((Mammalia__,Caenorhabd),(Candida___,Ascomycota))),(Dictyostel,Entamoebid)),(Drosophila,Ciliophora),(Plasmodium,Sarcocysti));
(Ciliophora,(Mammalia__,((((Chlorophyt,(Arabidopsi,Liliopsida)),(Rhodophyta,stramenopi)),((Drosophila,Caenorhabd),(Candida___,Ascomycota))),(Dictyostel,Entamoebid))),(Plasmodium,Sarcocysti));
(Ciliophora,((Mammalia__,(((Chlorophyt,(Arabidopsi,Liliopsida)),(Rhodophyta,stramenopi)),((Drosophila,Caenorhabd),(Candida___,Ascomycota)))),(Dictyostel,Entamoebid)),(Plasmodium,Sarcocysti));
(Ciliophora,(((Mammalia__,((Chlorophyt,(Arabidopsi,Liliopsida)),(Rhodophyta,stramenopi))),((Drosophila,Caenorhabd),(Candida___,Ascomycota))),(Dictyostel,Entamoebid)),(Plasmodium,Sarcocysti));
(Ciliophora,((((Mammalia__,(Chlorophyt,(Arabidopsi,Liliopsida))),(Rhodophyta,stramenopi)),((Drosophila,Caenorhabd),(Candida___,Ascomycota))),(Dictyostel,Entamoebid)),(Plasmodium,Sarcocysti));
(Ciliophora,((((Chlorophyt,(Mammalia__,(Arabidopsi,Liliopsida))),(Rhodophyta,stramenopi)),((Drosophila,Caenorhabd),(Candida___,Ascomycota))),(Dictyostel,Entamoebid)),(Plasmodium,Sarcocysti));
(Ciliophora,((((Chlorophyt,(Liliopsida,(Arabidopsi,Mammalia__))),(Rhodophyta,stramenopi)),((Drosophila,Caenorhabd),(Candida___,Ascomycota))),(Dictyostel,Entamoebid)),(Plasmodium,Sarcocysti));
(Ciliophora,((((Chlorophyt,(Arabidopsi,(Liliopsida,Mammalia__))),(Rhodophyta,stramenopi)),((Drosophila,Caenorhabd),(Candida___,Ascomycota))),(Dictyostel,Entamoebid)),(Plasmodium,Sarcocysti));
(Ciliophora,(((((Arabidopsi,Liliopsida),(Chlorophyt,Mammalia__)),(Rhodophyta,stramenopi)),((Drosophila,Caenorhabd),(Candida___,Ascomycota))),(Dictyostel,Entamoebid)),(Plasmodium,Sarcocysti));
(Ciliophora,((((Chlorophyt,(Arabidopsi,Liliopsida)),(Mammalia__,(Rhodophyta,stramenopi))),((Drosophila,Caenorhabd),(Candida___,Ascomycota))),(Dictyostel,Entamoebid)),(Plasmodium,Sarcocysti));
(Ciliophora,((((Chlorophyt,(Arabidopsi,Liliopsida)),(stramenopi,(Rhodophyta,Mammalia__))),((Drosophila,Caenorhabd),(Candida___,Ascomycota))),(Dictyostel,Entamoebid)),(Plasmodium,Sarcocysti));
(Ciliophora,((((Chlorophyt,(Arabidopsi,Liliopsida)),(Rhodophyta,(stramenopi,Mammalia__))),((Drosophila,Caenorhabd),(Candida___,Ascomycota))),(Dictyostel,Entamoebid)),(Plasmodium,Sarcocysti));
(Ciliophora,((((Chlorophyt,(Arabidopsi,Liliopsida)),(Rhodophyta,stramenopi)),(Mammalia__,((Drosophila,Caenorhabd),(Candida___,Ascomycota)))),(Dictyostel,Entamoebid)),(Plasmodium,Sarcocysti));
(Ciliophora,((((Chlorophyt,(Arabidopsi,Liliopsida)),(Rhodophyta,stramenopi)),((Mammalia__,(Drosophila,Caenorhabd)),(Candida___,Ascomycota))),(Dictyostel,Entamoebid)),(Plasmodium,Sarcocysti));
(Ciliophora,((((Chlorophyt,(Arabidopsi,Liliopsida)),(Rhodophyta,stramenopi)),((Caenorhabd,(Drosophila,Mammalia__)),(Candida___,Ascomycota))),(Dictyostel,Entamoebid)),(Plasmodium,Sarcocysti));
(Ciliophora,((((Chlorophyt,(Arabidopsi,Liliopsida)),(Rhodophyta,stramenopi)),((Drosophila,(Mammalia__,Caenorhabd)),(Candida___,Ascomycota))),(Dictyostel,Entamoebid)),(Plasmodium,Sarcocysti));
(Ciliophora,((((Chlorophyt,(Arabidopsi,Liliopsida)),(Rhodophyta,stramenopi)),((Drosophila,Caenorhabd),(Mammalia__,(Candida___,Ascomycota)))),(Dictyostel,Entamoebid)),(Plasmodium,Sarcocysti));
(Ciliophora,((((Chlorophyt,(Arabidopsi,Liliopsida)),(Rhodophyta,stramenopi)),((Drosophila,Caenorhabd),(Ascomycota,(Mammalia__,Candida___)))),(Dictyostel,Entamoebid)),(Plasmodium,Sarcocysti));
(Ciliophora,((((Chlorophyt,(Arabidopsi,Liliopsida)),(Rhodophyta,stramenopi)),((Drosophila,Caenorhabd),(Candida___,(Mammalia__,Ascomycota)))),(Dictyostel,Entamoebid)),(Plasmodium,Sarcocysti));
(Ciliophora,((((Chlorophyt,(Arabidopsi,Liliopsida)),(Rhodophyta,stramenopi)),((Drosophila,Caenorhabd),(Candida___,Ascomycota))),(Mammalia__,(Dictyostel,Entamoebid))),(Plasmodium,Sarcocysti));
(Ciliophora,((((Chlorophyt,(Arabidopsi,Liliopsida)),(Rhodophyta,stramenopi)),((Drosophila,Caenorhabd),(Candida___,Ascomycota))),(Entamoebid,(Mammalia__,Dictyostel))),(Plasmodium,Sarcocysti));
(Ciliophora,((((Chlorophyt,(Arabidopsi,Liliopsida)),(Rhodophyta,stramenopi)),((Drosophila,Caenorhabd),(Candida___,Ascomycota))),(Dictyostel,(Mammalia__,Entamoebid))),(Plasmodium,Sarcocysti));
(Ciliophora,((((Chlorophyt,(Arabidopsi,Liliopsida)),(Rhodophyta,stramenopi)),((Drosophila,Caenorhabd),(Candida___,Ascomycota))),(Dictyostel,Entamoebid)),(Mammalia__,(Plasmodium,Sarcocysti)));
(Ciliophora,((((Chlorophyt,(Arabidopsi,Liliopsida)),(Rhodophyta,stramenopi)),((Drosophila,Caenorhabd),(Candida___,Ascomycota))),(Dictyostel,Entamoebid)),(Sarcocysti,(Mammalia__,Plasmodium)));
(Ciliophora,((((Chlorophyt,(Arabidopsi,Liliopsida)),(Rhodophyta,stramenopi)),((Drosophila,Caenorhabd),(Candida___,Ascomycota))),(Dictyostel,Entamoebid)),(Plasmodium,(Mammalia__,Sarcocysti)));
(((((Chlorophyt,(Arabidopsi,Liliopsida)),(Rhodophyta,stramenopi)),((Drosophila,Caenorhabd),(Candida___,Ascomycota))),(Dictyostel,Entamoebid)),(Mammalia__,Ciliophora),(Plasmodium,Sarcocysti));
(Ciliophora,(Caenorhabd,((((Chlorophyt,(Arabidopsi,Liliopsida)),(Rhodophyta,stramenopi)),((Drosophila,Mammalia__),(Candida___,Ascomycota))),(Dictyostel,Entamoebid))),(Plasmodium,Sarcocysti));
(Ciliophora,((Caenorhabd,(((Chlorophyt,(Arabidopsi,Liliopsida)),(Rhodophyta,stramenopi)),((Drosophila,Mammalia__),(Candida___,Ascomycota)))),(Dictyostel,Entamoebid)),(Plasmodium,Sarcocysti));
(Ciliophora,(((Caenorhabd,((Chlorophyt,(Arabidopsi,Liliopsida)),(Rhodophyta,stramenopi))),((Drosophila,Mammalia__),(Candida___,Ascomycota))),(Dictyostel,Entamoebid)),(Plasmodium,Sarcocysti));
(Ciliophora,((((Caenorhabd,(Chlorophyt,(Arabidopsi,Liliopsida))),(Rhodophyta,stramenopi)),((Drosophila,Mammalia__),(Candida___,Ascomycota))),(Dictyostel,Entamoebid)),(Plasmodium,Sarcocysti));
(Ciliophora,((((Chlorophyt,(Caenorhabd,(Arabidopsi,Liliopsida))),(Rhodophyta,stramenopi)),((Drosophila,Mammalia__),(Candida___,Ascomycota))),(Dictyostel,Entamoebid)),(Plasmodium,Sarcocysti));
(Ciliophora,((((Chlorophyt,(Liliopsida,(Arabidopsi,Caenorhabd))),(Rhodophyta,stramenopi)),((Drosophila,Mammalia__),(Candida___,Ascomycota))),(Dictyostel,Entamoebid)),(Plasmodium,Sarcocysti));
(Ciliophora,((((Chlorophyt,(Arabidopsi,(Liliopsida,Caenorhabd))),(Rhodophyta,stramenopi)),((Drosophila,Mammalia__),(Candida___,Ascomycota))),(Dictyostel,Entamoebid)),(Plasmodium,Sarcocysti));
(Ciliophora,(((((Arabidopsi,Liliopsida),(Chlorophyt,Caenorhabd)),(Rhodophyta,stramenopi)),((Drosophila,Mammalia__),(Candida___,Ascomycota))),(Dictyostel,Entamoebid)),(Plasmodium,Sarcocysti));
(Ciliophora,((((Chlorophyt,(Arabidopsi,Liliopsida)),(Caenorhabd,(Rhodophyta,stramenopi))),((Drosophila,Mammalia__),(Candida___,Ascomycota))),(Dictyostel,Entamoebid)),(Plasmodium,Sarcocysti));
(Ciliophora,((((Chlorophyt,(Arabidopsi,Liliopsida)),(stramenopi,(Rhodophyta,Caenorhabd))),((Drosophila,Mammalia__),(Candida___,Ascomycota))),(Dictyostel,Entamoebid)),(Plasmodium,Sarcocysti));
(Ciliophora,((((Chlorophyt,(Arabidopsi,Liliopsida)),(Rhodophyta,(stramenopi,Caenorhabd))),((Drosophila,Mammalia__),(Candida___,Ascomycota))),(Dictyostel,Entamoebid)),(Plasmodium,Sarcocysti));
(Ciliophora,((((Chlorophyt,(Arabidopsi,Liliopsida)),(Rhodophyta,stramenopi)),(Caenorhabd,((Drosophila,Mammalia__),(Candida___,Ascomycota)))),(Dictyostel,Entamoebid)),(Plasmodium,Sarcocysti));
(Ciliophora,((((Chlorophyt,(Arabidopsi,Liliopsida)),(Rhodophyta,stramenopi)),((Caenorhabd,(Drosophila,Mammalia__)),(Candida___,Ascomycota))),(Dictyostel,Entamoebid)),(Plasmodium,Sarcocysti));
(Ciliophora,((((Chlorophyt,(Arabidopsi,Liliopsida)),(Rhodophyta,stramenopi)),((Mammalia__,(Drosophila,Caenorhabd)),(Candida___,Ascomycota))),(Dictyostel,Entamoebid)),(Plasmodium,Sarcocysti));
(Ciliophora,((((Chlorophyt,(Arabidopsi,Liliopsida)),(Rhodophyta,stramenopi)),((Drosophila,(Mammalia__,Caenorhabd)),(Candida___,Ascomycota))),(Dictyostel,Entamoebid)),(Plasmodium,Sarcocysti));
(Ciliophora,((((Chlorophyt,(Arabidopsi,Liliopsida)),(Rhodophyta,stramenopi)),((Drosophila,Mammalia__),(Caenorhabd,(Candida___,Ascomycota)))),(Dictyostel,Entamoebid)),(Plasmodium,Sarcocysti));
(Ciliophora,((((Chlorophyt,(Arabidopsi,Liliopsida)),(Rhodophyta,stramenopi)),((Drosophila,Mammalia__),(Ascomycota,(Caenorhabd,Candida___)))),(Dictyostel,Entamoebid)),(Plasmodium,Sarcocysti));
(Ciliophora,((((Chlorophyt,(Arabidopsi,Liliopsida)),(Rhodophyta,stramenopi)),((Drosophila,Mammalia__),(Candida___,(Caenorhabd,Ascomycota)))),(Dictyostel,Entamoebid)),(Plasmodium,Sarcocysti));
(Ciliophora,((((Chlorophyt,(Arabidopsi,Liliopsida)),(Rhodophyta,stramenopi)),((Drosophila,Mammalia__),(Candida___,Ascomycota))),(Caenorhabd,(Dictyostel,Entamoebid))),(Plasmodium,Sarcocysti));
(Ciliophora,((((Chlorophyt,(Arabidopsi,Liliopsida)),(Rhodophyta,stramenopi)),((Drosophila,Mammalia__),(Candida___,Ascomycota))),(Entamoebid,(Caenorhabd,Dictyostel))),(Plasmodium,Sarcocysti));
(Ciliophora,((((Chlorophyt,(Arabidopsi,Liliopsida)),(Rhodophyta,stramenopi)),((Drosophila,Mammalia__),(Candida___,Ascomycota))),(Dictyostel,(Caenorhabd,Entamoebid))),(Plasmodium,Sarcocysti));
(Ciliophora,((((Chlorophyt,(Arabidopsi,Liliopsida)),(Rhodophyta,stramenopi)),((Drosophila,Mammalia__),(Candida___,Ascomycota))),(Dictyostel,Entamoebid)),(Caenorhabd,(Plasmodium,Sarcocysti)));
(Ciliophora,((((Chlorophyt,(Arabidopsi,Liliopsida)),(Rhodophyta,stramenopi)),((Drosophila,Mammalia__),(Candida___,Ascomycota))),(Dictyostel,Entamoebid)),(Sarcocysti,(Caenorhabd,Plasmodium)));
(Ciliophora,((((Chlorophyt,(Arabidopsi,Liliopsida)),(Rhodophyta,stramenopi)),((Drosophila,Mammalia__),(Candida___,Ascomycota))),(Dictyostel,Entamoebid)),(Plasmodium,(Caenorhabd,Sarcocysti)));
(((((Chlorophyt,(Arabidopsi,Liliopsida)),(Rhodophyta,stramenopi)),((Drosophila,Mammalia__),(Candida___,Ascomycota))),(Dictyostel,Entamoebid)),(Caenorhabd,Ciliophora),(Plasmodium,Sarcocysti));
(Ciliophora,(Candida___,((((Chlorophyt,(Arabidopsi,Liliopsida)),(Rhodophyta,stramenopi)),(Ascomycota,(Caenorhabd,(Drosophila,Mammalia__)))),(Dictyostel,Entamoebid))),(Plasmodium,Sarcocysti));
(Ciliophora,((Candida___,(((Chlorophyt,(Arabidopsi,Liliopsida)),(Rhodophyta,stramenopi)),(Ascomycota,(Caenorhabd,(Drosophila,Mammalia__))))),(Dictyostel,Entamoebid)),(Plasmodium,Sarcocysti));
(Ciliophora,(((Candida___,((Chlorophyt,(Arabidopsi,Liliopsida)),(Rhodophyta,stramenopi))),(Ascomycota,(Caenorhabd,(Drosophila,Mammalia__)))),(Dictyostel,Entamoebid)),(Plasmodium,Sarcocysti));
(Ciliophora,((((Candida___,(Chlorophyt,(Arabidopsi,Liliopsida))),(Rhodophyta,stramenopi)),(Ascomycota,(Caenorhabd,(Drosophila,Mammalia__)))),(Dictyostel,Entamoebid)),(Plasmodium,Sarcocysti));
(Ciliophora,((((Chlorophyt,(Candida___,(Arabidopsi,Liliopsida))),(Rhodophyta,stramenopi)),(Ascomycota,(Caenorhabd,(Drosophila,Mammalia__)))),(Dictyostel,Entamoebid)),(Plasmodium,Sarcocysti));
(Ciliophora,((((Chlorophyt,(Liliopsida,(Arabidopsi,Candida___))),(Rhodophyta,stramenopi)),(Ascomycota,(Caenorhabd,(Drosophila,Mammalia__)))),(Dictyostel,Entamoebid)),(Plasmodium,Sarcocysti));
(Ciliophora,((((Chlorophyt,(Arabidopsi,(Liliopsida,Candida___))),(Rhodophyta,stramenopi)),(Ascomycota,(Caenorhabd,(Drosophila,Mammalia__)))),(Dictyostel,Entamoebid)),(Plasmodium,Sarcocysti));
(Ciliophora,(((((Arabidopsi,Liliopsida),(Chlorophyt,Candida___)),(Rhodophyta,stramenopi)),(Ascomycota,(Caenorhabd,(Drosophila,Mammalia__)))),(Dictyostel,Entamoebid)),(Plasmodium,Sarcocysti));
(Ciliophora,((((Chlorophyt,(Arabidopsi,Liliopsida)),(Candida___,(Rhodophyta,stramenopi))),(Ascomycota,(Caenorhabd,(Drosophila,Mammalia__)))),(Dictyostel,Entamoebid)),(Plasmodium,Sarcocysti));
(Ciliophora,((((Chlorophyt,(Arabidopsi,Liliopsida)),(stramenopi,(Rhodophyta,Candida___))),(Ascomycota,(Caenorhabd,(Drosophila,Mammalia__)))),(Dictyostel,Entamoebid)),(Plasmodium,Sarcocysti));
(Ciliophora,((((Chlorophyt,(Arabidopsi,Liliopsida)),(Rhodophyta,(stramenopi,Candida___))),(Ascomycota,(Caenorhabd,(Drosophila,Mammalia__)))),(Dictyostel,Entamoebid)),(Plasmodium,Sarcocysti));
(Ciliophora,((((Chlorophyt,(Arabidopsi,Liliopsida)),(Rhodophyta,stramenopi)),(Candida___,(Ascomycota,(Caenorhabd,(Drosophila,Mammalia__))))),(Dictyostel,Entamoebid)),(Plasmodium,Sarcocysti));
(Ciliophora,((((Chlorophyt,(Arabidopsi,Liliopsida)),(Rhodophyta,stramenopi)),(Ascomycota,(Candida___,(Caenorhabd,(Drosophila,Mammalia__))))),(Dictyostel,Entamoebid)),(Plasmodium,Sarcocysti));
(Ciliophora,((((Chlorophyt,(Arabidopsi,Liliopsida)),(Rhodophyta,stramenopi)),(Ascomycota,(Caenorhabd,(Candida___,(Drosophila,Mammalia__))))),(Dictyostel,Entamoebid)),(Plasmodium,Sarcocysti));
(Ciliophora,((((Chlorophyt,(Arabidopsi,Liliopsida)),(Rhodophyta,stramenopi)),(Ascomycota,(Caenorhabd,(Mammalia__,(Drosophila,Candida___))))),(Dictyostel,Entamoebid)),(Plasmodium,Sarcocysti));
(Ciliophora,((((Chlorophyt,(Arabidopsi,Liliopsida)),(Rhodophyta,stramenopi)),(Ascomycota,(Caenorhabd,(Drosophila,(Mammalia__,Candida___))))),(Dictyostel,Entamoebid)),(Plasmodium,Sarcocysti));
(Ciliophora,((((Chlorophyt,(Arabidopsi,Liliopsida)),(Rhodophyta,stramenopi)),(Ascomycota,((Drosophila,Mammalia__),(Caenorhabd,Candida___)))),(Dictyostel,Entamoebid)),(Plasmodium,Sarcocysti));
(Ciliophora,((((Chlorophyt,(Arabidopsi,Liliopsida)),(Rhodophyta,stramenopi)),((Caenorhabd,(Drosophila,Mammalia__)),(Candida___,Ascomycota))),(Dictyostel,Entamoebid)),(Plasmodium,Sarcocysti));
(Ciliophora,((((Chlorophyt,(Arabidopsi,Liliopsida)),(Rhodophyta,stramenopi)),(Ascomycota,(Caenorhabd,(Drosophila,Mammalia__)))),(Candida___,(Dictyostel,Entamoebid))),(Plasmodium,Sarcocysti));
(Ciliophora,((((Chlorophyt,(Arabidopsi,Liliopsida)),(Rhodophyta,stramenopi)),(Ascomycota,(Caenorhabd,(Drosophila,Mammalia__)))),(Entamoebid,(Candida___,Dictyostel))),(Plasmodium,Sarcocysti));
(Ciliophora,((((Chlorophyt,(Arabidopsi,Liliopsida)),(Rhodophyta,stramenopi)),(Ascomycota,(Caenorhabd,(Drosophila,Mammalia__)))),(Dictyostel,(Candida___,Entamoebid))),(Plasmodium,Sarcocysti));
(Ciliophora,((((Chlorophyt,(Arabidopsi,Liliopsida)),(Rhodophyta,stramenopi)),(Ascomycota,(Caenorhabd,(Drosophila,Mammalia__)))),(Dictyostel,Entamoebid)),(Candida___,(Plasmodium,Sarcocysti)));
(Ciliophora,((((Chlorophyt,(Arabidopsi,Liliopsida)),(Rhodophyta,stramenopi)),(Ascomycota,(Caenorhabd,(Drosophila,Mammalia__)))),(Dictyostel,Entamoebid)),(Sarcocysti,(Candida___,Plasmodium)));
(Ciliophora,((((Chlorophyt,(Arabidopsi,Liliopsida)),(Rhodophyta,stramenopi)),(Ascomycota,(Caenorhabd,(Drosophila,Mammalia__)))),(Dictyostel,Entamoebid)),(Plasmodium,(Candida___,Sarcocysti)));
(((((Chlorophyt,(Arabidopsi,Liliopsida)),(Rhodophyta,stramenopi)),(Ascomycota,(Caenorhabd,(Drosophila,Mammalia__)))),(Dictyostel,Entamoebid)),(Candida___,Ciliophora),(Plasmodium,Sarcocysti));
(Ciliophora,(Ascomycota,((((Chlorophyt,(Arabidopsi,Liliopsida)),(Rhodophyta,stramenopi)),(Candida___,(Caenorhabd,(Drosophila,Mammalia__)))),(Dictyostel,Entamoebid))),(Plasmodium,Sarcocysti));
(Ciliophora,((Ascomycota,(((Chlorophyt,(Arabidopsi,Liliopsida)),(Rhodophyta,stramenopi)),(Candida___,(Caenorhabd,(Drosophila,Mammalia__))))),(Dictyostel,Entamoebid)),(Plasmodium,Sarcocysti));
(Ciliophora,(((Ascomycota,((Chlorophyt,(Arabidopsi,Liliopsida)),(Rhodophyta,stramenopi))),(Candida___,(Caenorhabd,(Drosophila,Mammalia__)))),(Dictyostel,Entamoebid)),(Plasmodium,Sarcocysti));
(Ciliophora,((((Ascomycota,(Chlorophyt,(Arabidopsi,Liliopsida))),(Rhodophyta,stramenopi)),(Candida___,(Caenorhabd,(Drosophila,Mammalia__)))),(Dictyostel,Entamoebid)),(Plasmodium,Sarcocysti));
(Ciliophora,((((Chlorophyt,(Ascomycota,(Arabidopsi,Liliopsida))),(Rhodophyta,stramenopi)),(Candida___,(Caenorhabd,(Drosophila,Mammalia__)))),(Dictyostel,Entamoebid)),(Plasmodium,Sarcocysti));
(Ciliophora,((((Chlorophyt,(Liliopsida,(Arabidopsi,Ascomycota))),(Rhodophyta,stramenopi)),(Candida___,(Caenorhabd,(Drosophila,Mammalia__)))),(Dictyostel,Entamoebid)),(Plasmodium,Sarcocysti));
(Ciliophora,((((Chlorophyt,(Arabidopsi,(Liliopsida,Ascomycota))),(Rhodophyta,stramenopi)),(Candida___,(Caenorhabd,(Drosophila,Mammalia__)))),(Dictyostel,Entamoebid)),(Plasmodium,Sarcocysti));
(Ciliophora,(((((Arabidopsi,Liliopsida),(Chlorophyt,Ascomycota)),(Rhodophyta,stramenopi)),(Candida___,(Caenorhabd,(Drosophila,Mammalia__)))),(Dictyostel,Entamoebid)),(Plasmodium,Sarcocysti));
(Ciliophora,((((Chlorophyt,(Arabidopsi,Liliopsida)),(Ascomycota,(Rhodophyta,stramenopi))),(Candida___,(Caenorhabd,(Drosophila,Mammalia__)))),(Dictyostel,Entamoebid)),(Plasmodium,Sarcocysti));
(Ciliophora,((((Chlorophyt,(Arabidopsi,Liliopsida)),(stramenopi,(Rhodophyta,Ascomycota))),(Candida___,(Caenorhabd,(Drosophila,Mammalia__)))),(Dictyostel,Entamoebid)),(Plasmodium,Sarcocysti));
(Ciliophora,((((Chlorophyt,(Arabidopsi,Liliopsida)),(Rhodophyta,(stramenopi,Ascomycota))),(Candida___,(Caenorhabd,(Drosophila,Mammalia__)))),(Dictyostel,Entamoebid)),(Plasmodium,Sarcocysti));
(Ciliophora,((((Chlorophyt,(Arabidopsi,Liliopsida)),(Rhodophyta,stramenopi)),(Ascomycota,(Candida___,(Caenorhabd,(Drosophila,Mammalia__))))),(Dictyostel,Entamoebid)),(Plasmodium,Sarcocysti));
(Ciliophora,((((Chlorophyt,(Arabidopsi,Liliopsida)),(Rhodophyta,stramenopi)),(Candida___,(Ascomycota,(Caenorhabd,(Drosophila,Mammalia__))))),(Dictyostel,Entamoebid)),(Plasmodium,Sarcocysti));
(Ciliophora,((((Chlorophyt,(Arabidopsi,Liliopsida)),(Rhodophyta,stramenopi)),(Candida___,(Caenorhabd,(Ascomycota,(Drosophila,Mammalia__))))),(Dictyostel,Entamoebid)),(Plasmodium,Sarcocysti));
(Ciliophora,((((Chlorophyt,(Arabidopsi,Liliopsida)),(Rhodophyta,stramenopi)),(Candida___,(Caenorhabd,(Mammalia__,(Drosophila,Ascomycota))))),(Dictyostel,Entamoebid)),(Plasmodium,Sarcocysti));
(Ciliophora,((((Chlorophyt,(Arabidopsi,Liliopsida)),(Rhodophyta,stramenopi)),(Candida___,(Caenorhabd,(Drosophila,(Mammalia__,Ascomycota))))),(Dictyostel,Entamoebid)),(Plasmodium,Sarcocysti));
(Ciliophora,((((Chlorophyt,(Arabidopsi,Liliopsida)),(Rhodophyta,stramenopi)),(Candida___,((Drosophila,Mammalia__),(Caenorhabd,Ascomycota)))),(Dictyostel,Entamoebid)),(Plasmodium,Sarcocysti));
(Ciliophora,((((Chlorophyt,(Arabidopsi,Liliopsida)),(Rhodophyta,stramenopi)),((Caenorhabd,(Drosophila,Mammalia__)),(Candida___,Ascomycota))),(Dictyostel,Entamoebid)),(Plasmodium,Sarcocysti));
(Ciliophora,((((Chlorophyt,(Arabidopsi,Liliopsida)),(Rhodophyta,stramenopi)),(Candida___,(Caenorhabd,(Drosophila,Mammalia__)))),(Ascomycota,(Dictyostel,Entamoebid))),(Plasmodium,Sarcocysti));
(Ciliophora,((((Chlorophyt,(Arabidopsi,Liliopsida)),(Rhodophyta,stramenopi)),(Candida___,(Caenorhabd,(Drosophila,Mammalia__)))),(Entamoebid,(Ascomycota,Dictyostel))),(Plasmodium,Sarcocysti));
(Ciliophora,((((Chlorophyt,(Arabidopsi,Liliopsida)),(Rhodophyta,stramenopi)),(Candida___,(Caenorhabd,(Drosophila,Mammalia__)))),(Dictyostel,(Ascomycota,Entamoebid))),(Plasmodium,Sarcocysti));
(Ciliophora,((((Chlorophyt,(Arabidopsi,Liliopsida)),(Rhodophyta,stramenopi)),(Candida___,(Caenorhabd,(Drosophila,Mammalia__)))),(Dictyostel,Entamoebid)),(Ascomycota,(Plasmodium,Sarcocysti)));
(Ciliophora,((((Chlorophyt,(Arabidopsi,Liliopsida)),(Rhodophyta,stramenopi)),(Candida___,(Caenorhabd,(Drosophila,Mammalia__)))),(Dictyostel,Entamoebid)),(Sarcocysti,(Ascomycota,Plasmodium)));
(Ciliophora,((((Chlorophyt,(Arabidopsi,Liliopsida)),(Rhodophyta,stramenopi)),(Candida___,(Caenorhabd,(Drosophila,Mammalia__)))),(Dictyostel,Entamoebid)),(Plasmodium,(Ascomycota,Sarcocysti)));
(((((Chlorophyt,(Arabidopsi,Liliopsida)),(Rhodophyta,stramenopi)),(Candida___,(Caenorhabd,(Drosophila,Mammalia__)))),(Dictyostel,Entamoebid)),(Ascomycota,Ciliophora),(Plasmodium,Sarcocysti));
(Ciliophora,(Dictyostel,(Entamoebid,(((Chlorophyt,(Arabidopsi,Liliopsida)),(Rhodophyta,stramenopi)),((Caenorhabd,(Drosophila,Mammalia__)),(Candida___,Ascomycota))))),(Plasmodium,Sarcocysti));
(Ciliophora,(Entamoebid,(Dictyostel,(((Chlorophyt,(Arabidopsi,Liliopsida)),(Rhodophyta,stramenopi)),((Caenorhabd,(Drosophila,Mammalia__)),(Candida___,Ascomycota))))),(Plasmodium,Sarcocysti));
(Ciliophora,(Entamoebid,((Dictyostel,((Chlorophyt,(Arabidopsi,Liliopsida)),(Rhodophyta,stramenopi))),((Caenorhabd,(Drosophila,Mammalia__)),(Candida___,Ascomycota)))),(Plasmodium,Sarcocysti));
(Ciliophora,(Entamoebid,(((Dictyostel,(Chlorophyt,(Arabidopsi,Liliopsida))),(Rhodophyta,stramenopi)),((Caenorhabd,(Drosophila,Mammalia__)),(Candida___,Ascomycota)))),(Plasmodium,Sarcocysti));
(Ciliophora,(Entamoebid,(((Chlorophyt,(Dictyostel,(Arabidopsi,Liliopsida))),(Rhodophyta,stramenopi)),((Caenorhabd,(Drosophila,Mammalia__)),(Candida___,Ascomycota)))),(Plasmodium,Sarcocysti));
(Ciliophora,(Entamoebid,(((Chlorophyt,(Liliopsida,(Arabidopsi,Dictyostel))),(Rhodophyta,stramenopi)),((Caenorhabd,(Drosophila,Mammalia__)),(Candida___,Ascomycota)))),(Plasmodium,Sarcocysti));
(Ciliophora,(Entamoebid,(((Chlorophyt,(Arabidopsi,(Liliopsida,Dictyostel))),(Rhodophyta,stramenopi)),((Caenorhabd,(Drosophila,Mammalia__)),(Candida___,Ascomycota)))),(Plasmodium,Sarcocysti));
(Ciliophora,(Entamoebid,((((Arabidopsi,Liliopsida),(Chlorophyt,Dictyostel)),(Rhodophyta,stramenopi)),((Caenorhabd,(Drosophila,Mammalia__)),(Candida___,Ascomycota)))),(Plasmodium,Sarcocysti));
(Ciliophora,(Entamoebid,(((Chlorophyt,(Arabidopsi,Liliopsida)),(Dictyostel,(Rhodophyta,stramenopi))),((Caenorhabd,(Drosophila,Mammalia__)),(Candida___,Ascomycota)))),(Plasmodium,Sarcocysti));
(Ciliophora,(Entamoebid,(((Chlorophyt,(Arabidopsi,Liliopsida)),(stramenopi,(Rhodophyta,Dictyostel))),((Caenorhabd,(Drosophila,Mammalia__)),(Candida___,Ascomycota)))),(Plasmodium,Sarcocysti));
(Ciliophora,(Entamoebid,(((Chlorophyt,(Arabidopsi,Liliopsida)),(Rhodophyta,(stramenopi,Dictyostel))),((Caenorhabd,(Drosophila,Mammalia__)),(Candida___,Ascomycota)))),(Plasmodium,Sarcocysti));
(Ciliophora,(Entamoebid,(((Chlorophyt,(Arabidopsi,Liliopsida)),(Rhodophyta,stramenopi)),(Dictyostel,((Caenorhabd,(Drosophila,Mammalia__)),(Candida___,Ascomycota))))),(Plasmodium,Sarcocysti));
(Ciliophora,(Entamoebid,(((Chlorophyt,(Arabidopsi,Liliopsida)),(Rhodophyta,stramenopi)),((Dictyostel,(Caenorhabd,(Drosophila,Mammalia__))),(Candida___,Ascomycota)))),(Plasmodium,Sarcocysti));
(Ciliophora,(Entamoebid,(((Chlorophyt,(Arabidopsi,Liliopsida)),(Rhodophyta,stramenopi)),((Caenorhabd,(Dictyostel,(Drosophila,Mammalia__))),(Candida___,Ascomycota)))),(Plasmodium,Sarcocysti));
(Ciliophora,(Entamoebid,(((Chlorophyt,(Arabidopsi,Liliopsida)),(Rhodophyta,stramenopi)),((Caenorhabd,(Mammalia__,(Drosophila,Dictyostel))),(Candida___,Ascomycota)))),(Plasmodium,Sarcocysti));
(Ciliophora,(Entamoebid,(((Chlorophyt,(Arabidopsi,Liliopsida)),(Rhodophyta,stramenopi)),((Caenorhabd,(Drosophila,(Mammalia__,Dictyostel))),(Candida___,Ascomycota)))),(Plasmodium,Sarcocysti));
(Ciliophora,(Entamoebid,(((Chlorophyt,(Arabidopsi,Liliopsida)),(Rhodophyta,stramenopi)),(((Drosophila,Mammalia__),(Caenorhabd,Dictyostel)),(Candida___,Ascomycota)))),(Plasmodium,Sarcocysti));
(Ciliophora,(Entamoebid,(((Chlorophyt,(Arabidopsi,Liliopsida)),(Rhodophyta,stramenopi)),((Caenorhabd,(Drosophila,Mammalia__)),(Dictyostel,(Candida___,Ascomycota))))),(Plasmodium,Sarcocysti));
(Ciliophora,(Entamoebid,(((Chlorophyt,(Arabidopsi,Liliopsida)),(Rhodophyta,stramenopi)),((Caenorhabd,(Drosophila,Mammalia__)),(Ascomycota,(Candida___,Dictyostel))))),(Plasmodium,Sarcocysti));
(Ciliophora,(Entamoebid,(((Chlorophyt,(Arabidopsi,Liliopsida)),(Rhodophyta,stramenopi)),((Caenorhabd,(Drosophila,Mammalia__)),(Candida___,(Ascomycota,Dictyostel))))),(Plasmodium,Sarcocysti));
(Ciliophora,((((Chlorophyt,(Arabidopsi,Liliopsida)),(Rhodophyta,stramenopi)),((Caenorhabd,(Drosophila,Mammalia__)),(Candida___,Ascomycota))),(Dictyostel,Entamoebid)),(Plasmodium,Sarcocysti));
(Ciliophora,(Entamoebid,(((Chlorophyt,(Arabidopsi,Liliopsida)),(Rhodophyta,stramenopi)),((Caenorhabd,(Drosophila,Mammalia__)),(Candida___,Ascomycota)))),(Dictyostel,(Plasmodium,Sarcocysti)));
(Ciliophora,(Entamoebid,(((Chlorophyt,(Arabidopsi,Liliopsida)),(Rhodophyta,stramenopi)),((Caenorhabd,(Drosophila,Mammalia__)),(Candida___,Ascomycota)))),(Sarcocysti,(Dictyostel,Plasmodium)));
(Ciliophora,(Entamoebid,(((Chlorophyt,(Arabidopsi,Liliopsida)),(Rhodophyta,stramenopi)),((Caenorhabd,(Drosophila,Mammalia__)),(Candida___,Ascomycota)))),(Plasmodium,(Dictyostel,Sarcocysti)));
((Entamoebid,(((Chlorophyt,(Arabidopsi,Liliopsida)),(Rhodophyta,stramenopi)),((Caenorhabd,(Drosophila,Mammalia__)),(Candida___,Ascomycota)))),(Dictyostel,Ciliophora),(Plasmodium,Sarcocysti));
(Ciliophora,(Entamoebid,(Dictyostel,(((Chlorophyt,(Arabidopsi,Liliopsida)),(Rhodophyta,stramenopi)),((Caenorhabd,(Drosophila,Mammalia__)),(Candida___,Ascomycota))))),(Plasmodium,Sarcocysti));
(Ciliophora,(Dictyostel,(Entamoebid,(((Chlorophyt,(Arabidopsi,Liliopsida)),(Rhodophyta,stramenopi)),((Caenorhabd,(Drosophila,Mammalia__)),(Candida___,Ascomycota))))),(Plasmodium,Sarcocysti));
(Ciliophora,(Dictyostel,((Entamoebid,((Chlorophyt,(Arabidopsi,Liliopsida)),(Rhodophyta,stramenopi))),((Caenorhabd,(Drosophila,Mammalia__)),(Candida___,Ascomycota)))),(Plasmodium,Sarcocysti));
(Ciliophora,(Dictyostel,(((Entamoebid,(Chlorophyt,(Arabidopsi,Liliopsida))),(Rhodophyta,stramenopi)),((Caenorhabd,(Drosophila,Mammalia__)),(Candida___,Ascomycota)))),(Plasmodium,Sarcocysti));
(Ciliophora,(Dictyostel,(((Chlorophyt,(Entamoebid,(Arabidopsi,Liliopsida))),(Rhodophyta,stramenopi)),((Caenorhabd,(Drosophila,Mammalia__)),(Candida___,Ascomycota)))),(Plasmodium,Sarcocysti));
(Ciliophora,(Dictyostel,(((Chlorophyt,(Liliopsida,(Arabidopsi,Entamoebid))),(Rhodophyta,stramenopi)),((Caenorhabd,(Drosophila,Mammalia__)),(Candida___,Ascomycota)))),(Plasmodium,Sarcocysti));
(Ciliophora,(Dictyostel,(((Chlorophyt,(Arabidopsi,(Liliopsida,Entamoebid))),(Rhodophyta,stramenopi)),((Caenorhabd,(Drosophila,Mammalia__)),(Candida___,Ascomycota)))),(Plasmodium,Sarcocysti));
(Ciliophora,(Dictyostel,((((Arabidopsi,Liliopsida),(Chlorophyt,Entamoebid)),(Rhodophyta,stramenopi)),((Caenorhabd,(Drosophila,Mammalia__)),(Candida___,Ascomycota)))),(Plasmodium,Sarcocysti));
(Ciliophora,(Dictyostel,(((Chlorophyt,(Arabidopsi,Liliopsida)),(Entamoebid,(Rhodophyta,stramenopi))),((Caenorhabd,(Drosophila,Mammalia__)),(Candida___,Ascomycota)))),(Plasmodium,Sarcocysti));
(Ciliophora,(Dictyostel,(((Chlorophyt,(Arabidopsi,Liliopsida)),(stramenopi,(Rhodophyta,Entamoebid))),((Caenorhabd,(Drosophila,Mammalia__)),(Candida___,Ascomycota)))),(Plasmodium,Sarcocysti));
(Ciliophora,(Dictyostel,(((Chlorophyt,(Arabidopsi,Liliopsida)),(Rhodophyta,(stramenopi,Entamoebid))),((Caenorhabd,(Drosophila,Mammalia__)),(Candida___,Ascomycota)))),(Plasmodium,Sarcocysti));
(Ciliophora,(Dictyostel,(((Chlorophyt,(Arabidopsi,Liliopsida)),(Rhodophyta,stramenopi)),(Entamoebid,((Caenorhabd,(Drosophila,Mammalia__)),(Candida___,Ascomycota))))),(Plasmodium,Sarcocysti));
(Ciliophora,(Dictyostel,(((Chlorophyt,(Arabidopsi,Liliopsida)),(Rhodophyta,stramenopi)),((Entamoebid,(Caenorhabd,(Drosophila,Mammalia__))),(Candida___,Ascomycota)))),(Plasmodium,Sarcocysti));
(Ciliophora,(Dictyostel,(((Chlorophyt,(Arabidopsi,Liliopsida)),(Rhodophyta,stramenopi)),((Caenorhabd,(Entamoebid,(Drosophila,Mammalia__))),(Candida___,Ascomycota)))),(Plasmodium,Sarcocysti));
(Ciliophora,(Dictyostel,(((Chlorophyt,(Arabidopsi,Liliopsida)),(Rhodophyta,stramenopi)),((Caenorhabd,(Mammalia__,(Drosophila,Entamoebid))),(Candida___,Ascomycota)))),(Plasmodium,Sarcocysti));
(Ciliophora,(Dictyostel,(((Chlorophyt,(Arabidopsi,Liliopsida)),(Rhodophyta,stramenopi)),((Caenorhabd,(Drosophila,(Mammalia__,Entamoebid))),(Candida___,Ascomycota)))),(Plasmodium,Sarcocysti));
(Ciliophora,(Dictyostel,(((Chlorophyt,(Arabidopsi,Liliopsida)),(Rhodophyta,stramenopi)),(((Drosophila,Mammalia__),(Caenorhabd,Entamoebid)),(Candida___,Ascomycota)))),(Plasmodium,Sarcocysti));
(Ciliophora,(Dictyostel,(((Chlorophyt,(Arabidopsi,Liliopsida)),(Rhodophyta,stramenopi)),((Caenorhabd,(Drosophila,Mammalia__)),(Entamoebid,(Candida___,Ascomycota))))),(Plasmodium,Sarcocysti));
(Ciliophora,(Dictyostel,(((Chlorophyt,(Arabidopsi,Liliopsida)),(Rhodophyta,stramenopi)),((Caenorhabd,(Drosophila,Mammalia__)),(Ascomycota,(Candida___,Entamoebid))))),(Plasmodium,Sarcocysti));
(Ciliophora,(Dictyostel,(((Chlorophyt,(Arabidopsi,Liliopsida)),(Rhodophyta,stramenopi)),((Caenorhabd,(Drosophila,Mammalia__)),(Candida___,(Ascomycota,Entamoebid))))),(Plasmodium,Sarcocysti));
(Ciliophora,((((Chlorophyt,(Arabidopsi,Liliopsida)),(Rhodophyta,stramenopi)),((Caenorhabd,(Drosophila,Mammalia__)),(Candida___,Ascomycota))),(Dictyostel,Entamoebid)),(Plasmodium,Sarcocysti));
(Ciliophora,(Dictyostel,(((Chlorophyt,(Arabidopsi,Liliopsida)),(Rhodophyta,stramenopi)),((Caenorhabd,(Drosophila,Mammalia__)),(Candida___,Ascomycota)))),(Entamoebid,(Plasmodium,Sarcocysti)));
(Ciliophora,(Dictyostel,(((Chlorophyt,(Arabidopsi,Liliopsida)),(Rhodophyta,stramenopi)),((Caenorhabd,(Drosophila,Mammalia__)),(Candida___,Ascomycota)))),(Sarcocysti,(Entamoebid,Plasmodium)));
(Ciliophora,(Dictyostel,(((Chlorophyt,(Arabidopsi,Liliopsida)),(Rhodophyta,stramenopi)),((Caenorhabd,(Drosophila,Mammalia__)),(Candida___,Ascomycota)))),(Plasmodium,(Entamoebid,Sarcocysti)));
((Dictyostel,(((Chlorophyt,(Arabidopsi,Liliopsida)),(Rhodophyta,stramenopi)),((Caenorhabd,(Drosophila,Mammalia__)),(Candida___,Ascomycota)))),(Entamoebid,Ciliophora),(Plasmodium,Sarcocysti));
(Sarcocysti,Ciliophora,(Plasmodium,((((Chlorophyt,(Arabidopsi,Liliopsida)),(Rhodophyta,stramenopi)),((Caenorhabd,(Drosophila,Mammalia__)),(Candida___,Ascomycota))),(Dictyostel,Entamoebid))));
(Sarcocysti,Ciliophora,((Plasmodium,(((Chlorophyt,(Arabidopsi,Liliopsida)),(Rhodophyta,stramenopi)),((Caenorhabd,(Drosophila,Mammalia__)),(Candida___,Ascomycota)))),(Dictyostel,Entamoebid)));
(Sarcocysti,Ciliophora,(((Plasmodium,((Chlorophyt,(Arabidopsi,Liliopsida)),(Rhodophyta,stramenopi))),((Caenorhabd,(Drosophila,Mammalia__)),(Candida___,Ascomycota))),(Dictyostel,Entamoebid)));
(Sarcocysti,Ciliophora,((((Plasmodium,(Chlorophyt,(Arabidopsi,Liliopsida))),(Rhodophyta,stramenopi)),((Caenorhabd,(Drosophila,Mammalia__)),(Candida___,Ascomycota))),(Dictyostel,Entamoebid)));
(Sarcocysti,Ciliophora,((((Chlorophyt,(Plasmodium,(Arabidopsi,Liliopsida))),(Rhodophyta,stramenopi)),((Caenorhabd,(Drosophila,Mammalia__)),(Candida___,Ascomycota))),(Dictyostel,Entamoebid)));
(Sarcocysti,Ciliophora,((((Chlorophyt,(Liliopsida,(Arabidopsi,Plasmodium))),(Rhodophyta,stramenopi)),((Caenorhabd,(Drosophila,Mammalia__)),(Candida___,Ascomycota))),(Dictyostel,Entamoebid)));
(Sarcocysti,Ciliophora,((((Chlorophyt,(Arabidopsi,(Liliopsida,Plasmodium))),(Rhodophyta,stramenopi)),((Caenorhabd,(Drosophila,Mammalia__)),(Candida___,Ascomycota))),(Dictyostel,Entamoebid)));
(Sarcocysti,Ciliophora,(((((Arabidopsi,Liliopsida),(Chlorophyt,Plasmodium)),(Rhodophyta,stramenopi)),((Caenorhabd,(Drosophila,Mammalia__)),(Candida___,Ascomycota))),(Dictyostel,Entamoebid)));
(Sarcocysti,Ciliophora,((((Chlorophyt,(Arabidopsi,Liliopsida)),(Plasmodium,(Rhodophyta,stramenopi))),((Caenorhabd,(Drosophila,Mammalia__)),(Candida___,Ascomycota))),(Dictyostel,Entamoebid)));
(Sarcocysti,Ciliophora,((((Chlorophyt,(Arabidopsi,Liliopsida)),(stramenopi,(Rhodophyta,Plasmodium))),((Caenorhabd,(Drosophila,Mammalia__)),(Candida___,Ascomycota))),(Dictyostel,Entamoebid)));
(Sarcocysti,Ciliophora,((((Chlorophyt,(Arabidopsi,Liliopsida)),(Rhodophyta,(stramenopi,Plasmodium))),((Caenorhabd,(Drosophila,Mammalia__)),(Candida___,Ascomycota))),(Dictyostel,Entamoebid)));
(Sarcocysti,Ciliophora,((((Chlorophyt,(Arabidopsi,Liliopsida)),(Rhodophyta,stramenopi)),(Plasmodium,((Caenorhabd,(Drosophila,Mammalia__)),(Candida___,Ascomycota)))),(Dictyostel,Entamoebid)));
(Sarcocysti,Ciliophora,((((Chlorophyt,(Arabidopsi,Liliopsida)),(Rhodophyta,stramenopi)),((Plasmodium,(Caenorhabd,(Drosophila,Mammalia__))),(Candida___,Ascomycota))),(Dictyostel,Entamoebid)));
(Sarcocysti,Ciliophora,((((Chlorophyt,(Arabidopsi,Liliopsida)),(Rhodophyta,stramenopi)),((Caenorhabd,(Plasmodium,(Drosophila,Mammalia__))),(Candida___,Ascomycota))),(Dictyostel,Entamoebid)));
(Sarcocysti,Ciliophora,((((Chlorophyt,(Arabidopsi,Liliopsida)),(Rhodophyta,stramenopi)),((Caenorhabd,(Mammalia__,(Drosophila,Plasmodium))),(Candida___,Ascomycota))),(Dictyostel,Entamoebid)));
(Sarcocysti,Ciliophora,((((Chlorophyt,(Arabidopsi,Liliopsida)),(Rhodophyta,stramenopi)),((Caenorhabd,(Drosophila,(Mammalia__,Plasmodium))),(Candida___,Ascomycota))),(Dictyostel,Entamoebid)));
(Sarcocysti,Ciliophora,((((Chlorophyt,(Arabidopsi,Liliopsida)),(Rhodophyta,stramenopi)),(((Drosophila,Mammalia__),(Caenorhabd,Plasmodium)),(Candida___,Ascomycota))),(Dictyostel,Entamoebid)));
(Sarcocysti,Ciliophora,((((Chlorophyt,(Arabidopsi,Liliopsida)),(Rhodophyta,stramenopi)),((Caenorhabd,(Drosophila,Mammalia__)),(Plasmodium,(Candida___,Ascomycota)))),(Dictyostel,Entamoebid)));
(Sarcocysti,Ciliophora,((((Chlorophyt,(Arabidopsi,Liliopsida)),(Rhodophyta,stramenopi)),((Caenorhabd,(Drosophila,Mammalia__)),(Ascomycota,(Candida___,Plasmodium)))),(Dictyostel,Entamoebid)));
(Sarcocysti,Ciliophora,((((Chlorophyt,(Arabidopsi,Liliopsida)),(Rhodophyta,stramenopi)),((Caenorhabd,(Drosophila,Mammalia__)),(Candida___,(Ascomycota,Plasmodium)))),(Dictyostel,Entamoebid)));
(Sarcocysti,Ciliophora,((((Chlorophyt,(Arabidopsi,Liliopsida)),(Rhodophyta,stramenopi)),((Caenorhabd,(Drosophila,Mammalia__)),(Candida___,Ascomycota))),(Plasmodium,(Dictyostel,Entamoebid))));
(Sarcocysti,Ciliophora,((((Chlorophyt,(Arabidopsi,Liliopsida)),(Rhodophyta,stramenopi)),((Caenorhabd,(Drosophila,Mammalia__)),(Candida___,Ascomycota))),(Entamoebid,(Dictyostel,Plasmodium))));
(Sarcocysti,Ciliophora,((((Chlorophyt,(Arabidopsi,Liliopsida)),(Rhodophyta,stramenopi)),((Caenorhabd,(Drosophila,Mammalia__)),(Candida___,Ascomycota))),(Dictyostel,(Entamoebid,Plasmodium))));
(Ciliophora,((((Chlorophyt,(Arabidopsi,Liliopsida)),(Rhodophyta,stramenopi)),((Caenorhabd,(Drosophila,Mammalia__)),(Candida___,Ascomycota))),(Dictyostel,Entamoebid)),(Plasmodium,Sarcocysti));
(Sarcocysti,((((Chlorophyt,(Arabidopsi,Liliopsida)),(Rhodophyta,stramenopi)),((Caenorhabd,(Drosophila,Mammalia__)),(Candida___,Ascomycota))),(Dictyostel,Entamoebid)),(Plasmodium,Ciliophora));
(Plasmodium,Ciliophora,(Sarcocysti,((((Chlorophyt,(Arabidopsi,Liliopsida)),(Rhodophyta,stramenopi)),((Caenorhabd,(Drosophila,Mammalia__)),(Candida___,Ascomycota))),(Dictyostel,Entamoebid))));
(Plasmodium,Ciliophora,((Sarcocysti,(((Chlorophyt,(Arabidopsi,Liliopsida)),(Rhodophyta,stramenopi)),((Caenorhabd,(Drosophila,Mammalia__)),(Candida___,Ascomycota)))),(Dictyostel,Entamoebid)));
(Plasmodium,Ciliophora,(((Sarcocysti,((Chlorophyt,(Arabidopsi,Liliopsida)),(Rhodophyta,stramenopi))),((Caenorhabd,(Drosophila,Mammalia__)),(Candida___,Ascomycota))),(Dictyostel,Entamoebid)));
(Plasmodium,Ciliophora,((((Sarcocysti,(Chlorophyt,(Arabidopsi,Liliopsida))),(Rhodophyta,stramenopi)),((Caenorhabd,(Drosophila,Mammalia__)),(Candida___,Ascomycota))),(Dictyostel,Entamoebid)));
(Plasmodium,Ciliophora,((((Chlorophyt,(Sarcocysti,(Arabidopsi,Liliopsida))),(Rhodophyta,stramenopi)),((Caenorhabd,(Drosophila,Mammalia__)),(Candida___,Ascomycota))),(Dictyostel,Entamoebid)));
(Plasmodium,Ciliophora,((((Chlorophyt,(Liliopsida,(Arabidopsi,Sarcocysti))),(Rhodophyta,stramenopi)),((Caenorhabd,(Drosophila,Mammalia__)),(Candida___,Ascomycota))),(Dictyostel,Entamoebid)));
(Plasmodium,Ciliophora,((((Chlorophyt,(Arabidopsi,(Liliopsida,Sarcocysti))),(Rhodophyta,stramenopi)),((Caenorhabd,(Drosophila,Mammalia__)),(Candida___,Ascomycota))),(Dictyostel,Entamoebid)));
(Plasmodium,Ciliophora,(((((Arabidopsi,Liliopsida),(Chlorophyt,Sarcocysti)),(Rhodophyta,stramenopi)),((Caenorhabd,(Drosophila,Mammalia__)),(Candida___,Ascomycota))),(Dictyostel,Entamoebid)));
(Plasmodium,Ciliophora,((((Chlorophyt,(Arabidopsi,Liliopsida)),(Sarcocysti,(Rhodophyta,stramenopi))),((Caenorhabd,(Drosophila,Mammalia__)),(Candida___,Ascomycota))),(Dictyostel,Entamoebid)));
(Plasmodium,Ciliophora,((((Chlorophyt,(Arabidopsi,Liliopsida)),(stramenopi,(Rhodophyta,Sarcocysti))),((Caenorhabd,(Drosophila,Mammalia__)),(Candida___,Ascomycota))),(Dictyostel,Entamoebid)));
(Plasmodium,Ciliophora,((((Chlorophyt,(Arabidopsi,Liliopsida)),(Rhodophyta,(stramenopi,Sarcocysti))),((Caenorhabd,(Drosophila,Mammalia__)),(Candida___,Ascomycota))),(Dictyostel,Entamoebid)));
(Plasmodium,Ciliophora,((((Chlorophyt,(Arabidopsi,Liliopsida)),(Rhodophyta,stramenopi)),(Sarcocysti,((Caenorhabd,(Drosophila,Mammalia__)),(Candida___,Ascomycota)))),(Dictyostel,Entamoebid)));
(Plasmodium,Ciliophora,((((Chlorophyt,(Arabidopsi,Liliopsida)),(Rhodophyta,stramenopi)),((Sarcocysti,(Caenorhabd,(Drosophila,Mammalia__))),(Candida___,Ascomycota))),(Dictyostel,Entamoebid)));
(Plasmodium,Ciliophora,((((Chlorophyt,(Arabidopsi,Liliopsida)),(Rhodophyta,stramenopi)),((Caenorhabd,(Sarcocysti,(Drosophila,Mammalia__))),(Candida___,Ascomycota))),(Dictyostel,Entamoebid)));
(Plasmodium,Ciliophora,((((Chlorophyt,(Arabidopsi,Liliopsida)),(Rhodophyta,stramenopi)),((Caenorhabd,(Mammalia__,(Drosophila,Sarcocysti))),(Candida___,Ascomycota))),(Dictyostel,Entamoebid)));
(Plasmodium,Ciliophora,((((Chlorophyt,(Arabidopsi,Liliopsida)),(Rhodophyta,stramenopi)),((Caenorhabd,(Drosophila,(Mammalia__,Sarcocysti))),(Candida___,Ascomycota))),(Dictyostel,Entamoebid)));
(Plasmodium,Ciliophora,((((Chlorophyt,(Arabidopsi,Liliopsida)),(Rhodophyta,stramenopi)),(((Drosophila,Mammalia__),(Caenorhabd,Sarcocysti)),(Candida___,Ascomycota))),(Dictyostel,Entamoebid)));
(Plasmodium,Ciliophora,((((Chlorophyt,(Arabidopsi,Liliopsida)),(Rhodophyta,stramenopi)),((Caenorhabd,(Drosophila,Mammalia__)),(Sarcocysti,(Candida___,Ascomycota)))),(Dictyostel,Entamoebid)));
(Plasmodium,Ciliophora,((((Chlorophyt,(Arabidopsi,Liliopsida)),(Rhodophyta,stramenopi)),((Caenorhabd,(Drosophila,Mammalia__)),(Ascomycota,(Candida___,Sarcocysti)))),(Dictyostel,Entamoebid)));
(Plasmodium,Ciliophora,((((Chlorophyt,(Arabidopsi,Liliopsida)),(Rhodophyta,stramenopi)),((Caenorhabd,(Drosophila,Mammalia__)),(Candida___,(Ascomycota,Sarcocysti)))),(Dictyostel,Entamoebid)));
(Plasmodium,Ciliophora,((((Chlorophyt,(Arabidopsi,Liliopsida)),(Rhodophyta,stramenopi)),((Caenorhabd,(Drosophila,Mammalia__)),(Candida___,Ascomycota))),(Sarcocysti,(Dictyostel,Entamoebid))));
(Plasmodium,Ciliophora,((((Chlorophyt,(Arabidopsi,Liliopsida)),(Rhodophyta,stramenopi)),((Caenorhabd,(Drosophila,Mammalia__)),(Candida___,Ascomycota))),(Entamoebid,(Dictyostel,Sarcocysti))));
(Plasmodium,Ciliophora,((((Chlorophyt,(Arabidopsi,Liliopsida)),(Rhodophyta,stramenopi)),((Caenorhabd,(Drosophila,Mammalia__)),(Candida___,Ascomycota))),(Dictyostel,(Entamoebid,Sarcocysti))));
(Ciliophora,((((Chlorophyt,(Arabidopsi,Liliopsida)),(Rhodophyta,stramenopi)),((Caenorhabd,(Drosophila,Mammalia__)),(Candida___,Ascomycota))),(Dictyostel,Entamoebid)),(Plasmodium,Sarcocysti));
(Plasmodium,((((Chlorophyt,(Arabidopsi,Liliopsida)),(Rhodophyta,stramenopi)),((Caenorhabd,(Drosophila,Mammalia__)),(Candida___,Ascomycota))),(Dictyostel,Entamoebid)),(Sarcocysti,Ciliophora));
(Ciliophora,((((Chlorophyt,(Arabidopsi,Liliopsida)),(Rhodophyta,stramenopi)),((Caenorhabd,(Drosophila,Mammalia__)),(Candida___,Ascomycota))),(Dictyostel,Entamoebid)),(Plasmodium,Sarcocysti));
((Ciliophora,(((Chlorophyt,(Arabidopsi,Liliopsida)),(Rhodophyta,stramenopi)),((Caenorhabd,(Drosophila,Mammalia__)),(Candida___,Ascomycota)))),(Dictyostel,Entamoebid),(Plasmodium,Sarcocysti));
(((Ciliophora,((Chlorophyt,(Arabidopsi,Liliopsida)),(Rhodophyta,stramenopi))),((Caenorhabd,(Drosophila,Mammalia__)),(Candida___,Ascomycota))),(Dictyostel,Entamoebid),(Plasmodium,Sarcocysti));
((((Ciliophora,(Chlorophyt,(Arabidopsi,Liliopsida))),(Rhodophyta,stramenopi)),((Caenorhabd,(Drosophila,Mammalia__)),(Candida___,Ascomycota))),(Dictyostel,Entamoebid),(Plasmodium,Sarcocysti));
((((Chlorophyt,(Ciliophora,(Arabidopsi,Liliopsida))),(Rhodophyta,stramenopi)),((Caenorhabd,(Drosophila,Mammalia__)),(Candida___,Ascomycota))),(Dictyostel,Entamoebid),(Plasmodium,Sarcocysti));
((((Chlorophyt,(Liliopsida,(Arabidopsi,Ciliophora))),(Rhodophyta,stramenopi)),((Caenorhabd,(Drosophila,Mammalia__)),(Candida___,Ascomycota))),(Dictyostel,Entamoebid),(Plasmodium,Sarcocysti));
((((Chlorophyt,(Arabidopsi,(Liliopsida,Ciliophora))),(Rhodophyta,stramenopi)),((Caenorhabd,(Drosophila,Mammalia__)),(Candida___,Ascomycota))),(Dictyostel,Entamoebid),(Plasmodium,Sarcocysti));
(((((Arabidopsi,Liliopsida),(Chlorophyt,Ciliophora)),(Rhodophyta,stramenopi)),((Caenorhabd,(Drosophila,Mammalia__)),(Candida___,Ascomycota))),(Dictyostel,Entamoebid),(Plasmodium,Sarcocysti));
((((Chlorophyt,(Arabidopsi,Liliopsida)),(Ciliophora,(Rhodophyta,stramenopi))),((Caenorhabd,(Drosophila,Mammalia__)),(Candida___,Ascomycota))),(Dictyostel,Entamoebid),(Plasmodium,Sarcocysti));
((((Chlorophyt,(Arabidopsi,Liliopsida)),(stramenopi,(Rhodophyta,Ciliophora))),((Caenorhabd,(Drosophila,Mammalia__)),(Candida___,Ascomycota))),(Dictyostel,Entamoebid),(Plasmodium,Sarcocysti));
((((Chlorophyt,(Arabidopsi,Liliopsida)),(Rhodophyta,(stramenopi,Ciliophora))),((Caenorhabd,(Drosophila,Mammalia__)),(Candida___,Ascomycota))),(Dictyostel,Entamoebid),(Plasmodium,Sarcocysti));
((((Chlorophyt,(Arabidopsi,Liliopsida)),(Rhodophyta,stramenopi)),(Ciliophora,((Caenorhabd,(Drosophila,Mammalia__)),(Candida___,Ascomycota)))),(Dictyostel,Entamoebid),(Plasmodium,Sarcocysti));
((((Chlorophyt,(Arabidopsi,Liliopsida)),(Rhodophyta,stramenopi)),((Ciliophora,(Caenorhabd,(Drosophila,Mammalia__))),(Candida___,Ascomycota))),(Dictyostel,Entamoebid),(Plasmodium,Sarcocysti));
((((Chlorophyt,(Arabidopsi,Liliopsida)),(Rhodophyta,stramenopi)),((Caenorhabd,(Ciliophora,(Drosophila,Mammalia__))),(Candida___,Ascomycota))),(Dictyostel,Entamoebid),(Plasmodium,Sarcocysti));
((((Chlorophyt,(Arabidopsi,Liliopsida)),(Rhodophyta,stramenopi)),((Caenorhabd,(Mammalia__,(Drosophila,Ciliophora))),(Candida___,Ascomycota))),(Dictyostel,Entamoebid),(Plasmodium,Sarcocysti));
((((Chlorophyt,(Arabidopsi,Liliopsida)),(Rhodophyta,stramenopi)),((Caenorhabd,(Drosophila,(Mammalia__,Ciliophora))),(Candida___,Ascomycota))),(Dictyostel,Entamoebid),(Plasmodium,Sarcocysti));
((((Chlorophyt,(Arabidopsi,Liliopsida)),(Rhodophyta,stramenopi)),(((Drosophila,Mammalia__),(Caenorhabd,Ciliophora)),(Candida___,Ascomycota))),(Dictyostel,Entamoebid),(Plasmodium,Sarcocysti));
((((Chlorophyt,(Arabidopsi,Liliopsida)),(Rhodophyta,stramenopi)),((Caenorhabd,(Drosophila,Mammalia__)),(Ciliophora,(Candida___,Ascomycota)))),(Dictyostel,Entamoebid),(Plasmodium,Sarcocysti));
((((Chlorophyt,(Arabidopsi,Liliopsida)),(Rhodophyta,stramenopi)),((Caenorhabd,(Drosophila,Mammalia__)),(Ascomycota,(Candida___,Ciliophora)))),(Dictyostel,Entamoebid),(Plasmodium,Sarcocysti));
((((Chlorophyt,(Arabidopsi,Liliopsida)),(Rhodophyta,stramenopi)),((Caenorhabd,(Drosophila,Mammalia__)),(Candida___,(Ascomycota,Ciliophora)))),(Dictyostel,Entamoebid),(Plasmodium,Sarcocysti));
((((Chlorophyt,(Arabidopsi,Liliopsida)),(Rhodophyta,stramenopi)),((Caenorhabd,(Drosophila,Mammalia__)),(Candida___,Ascomycota))),(Ciliophora,(Dictyostel,Entamoebid)),(Plasmodium,Sarcocysti));
((((Chlorophyt,(Arabidopsi,Liliopsida)),(Rhodophyta,stramenopi)),((Caenorhabd,(Drosophila,Mammalia__)),(Candida___,Ascomycota))),(Entamoebid,(Dictyostel,Ciliophora)),(Plasmodium,Sarcocysti));
((((Chlorophyt,(Arabidopsi,Liliopsida)),(Rhodophyta,stramenopi)),((Caenorhabd,(Drosophila,Mammalia__)),(Candida___,Ascomycota))),(Dictyostel,(Entamoebid,Ciliophora)),(Plasmodium,Sarcocysti));
((((Chlorophyt,(Arabidopsi,Liliopsida)),(Rhodophyta,stramenopi)),((Caenorhabd,(Drosophila,Mammalia__)),(Candida___,Ascomycota))),(Dictyostel,Entamoebid),(Ciliophora,(Plasmodium,Sarcocysti)));
((((Chlorophyt,(Arabidopsi,Liliopsida)),(Rhodophyta,stramenopi)),((Caenorhabd,(Drosophila,Mammalia__)),(Candida___,Ascomycota))),(Dictyostel,Entamoebid),(Sarcocysti,(Plasmodium,Ciliophora)));
((((Chlorophyt,(Arabidopsi,Liliopsida)),(Rhodophyta,stramenopi)),((Caenorhabd,(Drosophila,Mammalia__)),(Candida___,Ascomycota))),(Dictyostel,Entamoebid),(Plasmodium,(Sarcocysti,Ciliophora)));
(Arabidopsi,Liliopsida,Chlorophyt,stramenopi,Drosophila,Mammalia__,Caenorhabd,Candida___,Ascomycota,Dictyostel,Entamoebid,((Rhodophyta,Ciliophora),(Plasmodium,Sarcocysti)));
(Arabidopsi,Liliopsida,Chlorophyt,stramenopi,Drosophila,Mammalia__,Caenorhabd,Candida___,Ascomycota,Dictyostel,Entamoebid,(Ciliophora,(Rhodophyta,(Plasmodium,Sarcocysti))));
(Arabidopsi,Liliopsida,Chlorophyt,stramenopi,Drosophila,Mammalia__,Caenorhabd,Candida___,Ascomycota,Dictyostel,Entamoebid,(Ciliophora,(Sarcocysti,(Rhodophyta,Plasmodium))));
(Arabidopsi,Liliopsida,Chlorophyt,stramenopi,Drosophila,Mammalia__,Caenorhabd,Candida___,Ascomycota,Dictyostel,Entamoebid,(Ciliophora,(Plasmodium,(Rhodophyta,Sarcocysti))));
(Arabidopsi,Liliopsida,Chlorophyt,Rhodophyta,Drosophila,Mammalia__,Caenorhabd,Candida___,Ascomycota,Dictyostel,Entamoebid,((stramenopi,Ciliophora),(Plasmodium,Sarcocysti)));
(Arabidopsi,Liliopsida,Chlorophyt,Rhodophyta,Drosophila,Mammalia__,Caenorhabd,Candida___,Ascomycota,Dictyostel,Entamoebid,(Ciliophora,(stramenopi,(Plasmodium,Sarcocysti))));
(Arabidopsi,Liliopsida,Chlorophyt,Rhodophyta,Drosophila,Mammalia__,Caenorhabd,Candida___,Ascomycota,Dictyostel,Entamoebid,(Ciliophora,(Sarcocysti,(stramenopi,Plasmodium))));
(Arabidopsi,Liliopsida,Chlorophyt,Rhodophyta,Drosophila,Mammalia__,Caenorhabd,Candida___,Ascomycota,Dictyostel,Entamoebid,(Ciliophora,(Plasmodium,(stramenopi,Sarcocysti))));
(Arabidopsi,Liliopsida,Rhodophyta,stramenopi,Drosophila,Mammalia__,Caenorhabd,Candida___,Ascomycota,Dictyostel,Entamoebid,((Chlorophyt,Ciliophora),(Plasmodium,Sarcocysti)));
(Arabidopsi,Liliopsida,Rhodophyta,stramenopi,Drosophila,Mammalia__,Caenorhabd,Candida___,Ascomycota,Dictyostel,Entamoebid,(Ciliophora,(Chlorophyt,(Plasmodium,Sarcocysti))));
(Arabidopsi,Liliopsida,Rhodophyta,stramenopi,Drosophila,Mammalia__,Caenorhabd,Candida___,Ascomycota,Dictyostel,Entamoebid,(Ciliophora,(Sarcocysti,(Chlorophyt,Plasmodium))));
(Arabidopsi,Liliopsida,Rhodophyta,stramenopi,Drosophila,Mammalia__,Caenorhabd,Candida___,Ascomycota,Dictyostel,Entamoebid,(Ciliophora,(Plasmodium,(Chlorophyt,Sarcocysti))));
(Liliopsida,Chlorophyt,Rhodophyta,stramenopi,Drosophila,Mammalia__,Caenorhabd,Candida___,Ascomycota,Dictyostel,Entamoebid,((Arabidopsi,Ciliophora),(Plasmodium,Sarcocysti)));
(Liliopsida,Chlorophyt,Rhodophyta,stramenopi,Drosophila,Mammalia__,Caenorhabd,Candida___,Ascomycota,Dictyostel,Entamoebid,(Ciliophora,(Arabidopsi,(Plasmodium,Sarcocysti))));
(Liliopsida,Chlorophyt,Rhodophyta,stramenopi,Drosophila,Mammalia__,Caenorhabd,Candida___,Ascomycota,Dictyostel,Entamoebid,(Ciliophora,(Sarcocysti,(Arabidopsi,Plasmodium))));
(Liliopsida,Chlorophyt,Rhodophyta,stramenopi,Drosophila,Mammalia__,Caenorhabd,Candida___,Ascomycota,Dictyostel,Entamoebid,(Ciliophora,(Plasmodium,(Arabidopsi,Sarcocysti))));
(Arabidopsi,Chlorophyt,Rhodophyta,stramenopi,Drosophila,Mammalia__,Caenorhabd,Candida___,Ascomycota,Dictyostel,Entamoebid,((Liliopsida,Ciliophora),(Plasmodium,Sarcocysti)));
(Arabidopsi,Chlorophyt,Rhodophyta,stramenopi,Drosophila,Mammalia__,Caenorhabd,Candida___,Ascomycota,Dictyostel,Entamoebid,(Ciliophora,(Liliopsida,(Plasmodium,Sarcocysti))));
(Arabidopsi,Chlorophyt,Rhodophyta,stramenopi,Drosophila,Mammalia__,Caenorhabd,Candida___,Ascomycota,Dictyostel,Entamoebid,(Ciliophora,(Sarcocysti,(Liliopsida,Plasmodium))));
(Arabidopsi,Chlorophyt,Rhodophyta,stramenopi,Drosophila,Mammalia__,Caenorhabd,Candida___,Ascomycota,Dictyostel,Entamoebid,(Ciliophora,(Plasmodium,(Liliopsida,Sarcocysti))));
(Arabidopsi,Liliopsida,Chlorophyt,Rhodophyta,stramenopi,Mammalia__,Caenorhabd,Candida___,Ascomycota,Dictyostel,Entamoebid,((Drosophila,Ciliophora),(Plasmodium,Sarcocysti)));
(Arabidopsi,Liliopsida,Chlorophyt,Rhodophyta,stramenopi,Mammalia__,Caenorhabd,Candida___,Ascomycota,Dictyostel,Entamoebid,(Ciliophora,(Drosophila,(Plasmodium,Sarcocysti))));
(Arabidopsi,Liliopsida,Chlorophyt,Rhodophyta,stramenopi,Mammalia__,Caenorhabd,Candida___,Ascomycota,Dictyostel,Entamoebid,(Ciliophora,(Sarcocysti,(Drosophila,Plasmodium))));
(Arabidopsi,Liliopsida,Chlorophyt,Rhodophyta,stramenopi,Mammalia__,Caenorhabd,Candida___,Ascomycota,Dictyostel,Entamoebid,(Ciliophora,(Plasmodium,(Drosophila,Sarcocysti))));
(Arabidopsi,Liliopsida,Chlorophyt,Rhodophyta,stramenopi,Drosophila,Caenorhabd,Candida___,Ascomycota,Dictyostel,Entamoebid,((Mammalia__,Ciliophora),(Plasmodium,Sarcocysti)));
(Arabidopsi,Liliopsida,Chlorophyt,Rhodophyta,stramenopi,Drosophila,Caenorhabd,Candida___,Ascomycota,Dictyostel,Entamoebid,(Ciliophora,(Mammalia__,(Plasmodium,Sarcocysti))));
(Arabidopsi,Liliopsida,Chlorophyt,Rhodophyta,stramenopi,Drosophila,Caenorhabd,Candida___,Ascomycota,Dictyostel,Entamoebid,(Ciliophora,(Sarcocysti,(Mammalia__,Plasmodium))));
(Arabidopsi,Liliopsida,Chlorophyt,Rhodophyta,stramenopi,Drosophila,Caenorhabd,Candida___,Ascomycota,Dictyostel,Entamoebid,(Ciliophora,(Plasmodium,(Mammalia__,Sarcocysti))));
(Arabidopsi,Liliopsida,Chlorophyt,Rhodophyta,stramenopi,Drosophila,Mammalia__,Candida___,Ascomycota,Dictyostel,Entamoebid,((Caenorhabd,Ciliophora),(Plasmodium,Sarcocysti)));
(Arabidopsi,Liliopsida,Chlorophyt,Rhodophyta,stramenopi,Drosophila,Mammalia__,Candida___,Ascomycota,Dictyostel,Entamoebid,(Ciliophora,(Caenorhabd,(Plasmodium,Sarcocysti))));
(Arabidopsi,Liliopsida,Chlorophyt,Rhodophyta,stramenopi,Drosophila,Mammalia__,Candida___,Ascomycota,Dictyostel,Entamoebid,(Ciliophora,(Sarcocysti,(Caenorhabd,Plasmodium))));
(Arabidopsi,Liliopsida,Chlorophyt,Rhodophyta,stramenopi,Drosophila,Mammalia__,Candida___,Ascomycota,Dictyostel,Entamoebid,(Ciliophora,(Plasmodium,(Caenorhabd,Sarcocysti))));
(Arabidopsi,Liliopsida,Chlorophyt,Rhodophyta,stramenopi,Drosophila,Mammalia__,Caenorhabd,Ascomycota,Dictyostel,Entamoebid,((Candida___,Ciliophora),(Plasmodium,Sarcocysti)));
(Arabidopsi,Liliopsida,Chlorophyt,Rhodophyta,stramenopi,Drosophila,Mammalia__,Caenorhabd,Ascomycota,Dictyostel,Entamoebid,(Ciliophora,(Candida___,(Plasmodium,Sarcocysti))));
(Arabidopsi,Liliopsida,Chlorophyt,Rhodophyta,stramenopi,Drosophila,Mammalia__,Caenorhabd,Ascomycota,Dictyostel,Entamoebid,(Ciliophora,(Sarcocysti,(Candida___,Plasmodium))));
(Arabidopsi,Liliopsida,Chlorophyt,Rhodophyta,stramenopi,Drosophila,Mammalia__,Caenorhabd,Ascomycota,Dictyostel,Entamoebid,(Ciliophora,(Plasmodium,(Candida___,Sarcocysti))));
(Arabidopsi,Liliopsida,Chlorophyt,Rhodophyta,stramenopi,Drosophila,Mammalia__,Caenorhabd,Candida___,Dictyostel,Entamoebid,((Ascomycota,Ciliophora),(Plasmodium,Sarcocysti)));
(Arabidopsi,Liliopsida,Chlorophyt,Rhodophyta,stramenopi,Drosophila,Mammalia__,Caenorhabd,Candida___,Dictyostel,Entamoebid,(Ciliophora,(Ascomycota,(Plasmodium,Sarcocysti))));
(Arabidopsi,Liliopsida,Chlorophyt,Rhodophyta,stramenopi,Drosophila,Mammalia__,Caenorhabd,Candida___,Dictyostel,Entamoebid,(Ciliophora,(Sarcocysti,(Ascomycota,Plasmodium))));
(Arabidopsi,Liliopsida,Chlorophyt,Rhodophyta,stramenopi,Drosophila,Mammalia__,Caenorhabd,Candida___,Dictyostel,Entamoebid,(Ciliophora,(Plasmodium,(Ascomycota,Sarcocysti))));
(Arabidopsi,Liliopsida,Chlorophyt,Rhodophyta,stramenopi,Drosophila,Mammalia__,Caenorhabd,Candida___,Ascomycota,Entamoebid,((Dictyostel,Ciliophora),(Plasmodium,Sarcocysti)));
(Arabidopsi,Liliopsida,Chlorophyt,Rhodophyta,stramenopi,Drosophila,Mammalia__,Caenorhabd,Candida___,Ascomycota,Entamoebid,(Ciliophora,(Dictyostel,(Plasmodium,Sarcocysti))));
(Arabidopsi,Liliopsida,Chlorophyt,Rhodophyta,stramenopi,Drosophila,Mammalia__,Caenorhabd,Candida___,Ascomycota,Entamoebid,(Ciliophora,(Sarcocysti,(Dictyostel,Plasmodium))));
(Arabidopsi,Liliopsida,Chlorophyt,Rhodophyta,stramenopi,Drosophila,Mammalia__,Caenorhabd,Candida___,Ascomycota,Entamoebid,(Ciliophora,(Plasmodium,(Dictyostel,Sarcocysti))));
(Arabidopsi,Liliopsida,Chlorophyt,Rhodophyta,stramenopi,Drosophila,Mammalia__,Caenorhabd,Candida___,Ascomycota,Dictyostel,((Entamoebid,Ciliophora),(Plasmodium,Sarcocysti)));
(Arabidopsi,Liliopsida,Chlorophyt,Rhodophyta,stramenopi,Drosophila,Mammalia__,Caenorhabd,Candida___,Ascomycota,Dictyostel,(Ciliophora,(Entamoebid,(Plasmodium,Sarcocysti))));
(Arabidopsi,Liliopsida,Chlorophyt,Rhodophyta,stramenopi,Drosophila,Mammalia__,Caenorhabd,Candida___,Ascomycota,Dictyostel,(Ciliophora,(Sarcocysti,(Entamoebid,Plasmodium))));
(Arabidopsi,Liliopsida,Chlorophyt,Rhodophyta,stramenopi,Drosophila,Mammalia__,Caenorhabd,Candida___,Ascomycota,Dictyostel,(Ciliophora,(Plasmodium,(Entamoebid,Sarcocysti))));
(Arabidopsi,Liliopsida,Chlorophyt,stramenopi,Drosophila,Mammalia__,Caenorhabd,Candida___,Ascomycota,Plasmodium,Sarcocysti,Ciliophora,(Entamoebid,(Rhodophyta,Dictyostel)));
(Arabidopsi,Liliopsida,Chlorophyt,stramenopi,Drosophila,Mammalia__,Caenorhabd,Candida___,Ascomycota,Plasmodium,Sarcocysti,Ciliophora,(Dictyostel,(Rhodophyta,Entamoebid)));
(Arabidopsi,Liliopsida,Chlorophyt,Rhodophyta,Drosophila,Mammalia__,Caenorhabd,Candida___,Ascomycota,Plasmodium,Sarcocysti,Ciliophora,(Entamoebid,(stramenopi,Dictyostel)));
(Arabidopsi,Liliopsida,Chlorophyt,Rhodophyta,Drosophila,Mammalia__,Caenorhabd,Candida___,Ascomycota,Plasmodium,Sarcocysti,Ciliophora,(Dictyostel,(stramenopi,Entamoebid)));
(Arabidopsi,Liliopsida,Rhodophyta,stramenopi,Drosophila,Mammalia__,Caenorhabd,Candida___,Ascomycota,Plasmodium,Sarcocysti,Ciliophora,(Entamoebid,(Chlorophyt,Dictyostel)));
(Arabidopsi,Liliopsida,Rhodophyta,stramenopi,Drosophila,Mammalia__,Caenorhabd,Candida___,Ascomycota,Plasmodium,Sarcocysti,Ciliophora,(Dictyostel,(Chlorophyt,Entamoebid)));
(Liliopsida,Chlorophyt,Rhodophyta,stramenopi,Drosophila,Mammalia__,Caenorhabd,Candida___,Ascomycota,Plasmodium,Sarcocysti,Ciliophora,(Arabidopsi,(Dictyostel,Entamoebid)));
(Liliopsida,Chlorophyt,Rhodophyta,stramenopi,Drosophila,Mammalia__,Caenorhabd,Candida___,Ascomycota,Plasmodium,Sarcocysti,Ciliophora,(Entamoebid,(Arabidopsi,Dictyostel)));
(Arabidopsi,Chlorophyt,Rhodophyta,stramenopi,Drosophila,Mammalia__,Caenorhabd,Candida___,Ascomycota,Plasmodium,Sarcocysti,Ciliophora,(Entamoebid,(Liliopsida,Dictyostel)));
(Arabidopsi,Chlorophyt,Rhodophyta,stramenopi,Drosophila,Mammalia__,Caenorhabd,Candida___,Ascomycota,Plasmodium,Sarcocysti,Ciliophora,(Dictyostel,(Liliopsida,Entamoebid)));
(Arabidopsi,Liliopsida,Chlorophyt,Rhodophyta,stramenopi,Mammalia__,Caenorhabd,Candida___,Ascomycota,Plasmodium,Sarcocysti,Ciliophora,(Entamoebid,(Drosophila,Dictyostel)));
(Arabidopsi,Liliopsida,Chlorophyt,Rhodophyta,stramenopi,Mammalia__,Caenorhabd,Candida___,Ascomycota,Plasmodium,Sarcocysti,Ciliophora,(Dictyostel,(Drosophila,Entamoebid)));
(Arabidopsi,Liliopsida,Chlorophyt,Rhodophyta,stramenopi,Drosophila,Caenorhabd,Candida___,Ascomycota,Plasmodium,Sarcocysti,Ciliophora,(Entamoebid,(Mammalia__,Dictyostel)));
(Arabidopsi,Liliopsida,Chlorophyt,Rhodophyta,stramenopi,Drosophila,Caenorhabd,Candida___,Ascomycota,Plasmodium,Sarcocysti,Ciliophora,(Dictyostel,(Mammalia__,Entamoebid)));
(Arabidopsi,Liliopsida,Chlorophyt,Rhodophyta,stramenopi,Drosophila,Mammalia__,Candida___,Ascomycota,Plasmodium,Sarcocysti,Ciliophora,(Entamoebid,(Caenorhabd,Dictyostel)));
(Arabidopsi,Liliopsida,Chlorophyt,Rhodophyta,stramenopi,Drosophila,Mammalia__,Candida___,Ascomycota,Plasmodium,Sarcocysti,Ciliophora,(Dictyostel,(Caenorhabd,Entamoebid)));
(Arabidopsi,Liliopsida,Chlorophyt,Rhodophyta,stramenopi,Drosophila,Mammalia__,Caenorhabd,Ascomycota,Plasmodium,Sarcocysti,Ciliophora,(Entamoebid,(Candida___,Dictyostel)));
(Arabidopsi,Liliopsida,Chlorophyt,Rhodophyta,stramenopi,Drosophila,Mammalia__,Caenorhabd,Ascomycota,Plasmodium,Sarcocysti,Ciliophora,(Dictyostel,(Candida___,Entamoebid)));
(Arabidopsi,Liliopsida,Chlorophyt,Rhodophyta,stramenopi,Drosophila,Mammalia__,Caenorhabd,Candida___,Plasmodium,Sarcocysti,Ciliophora,(Entamoebid,(Ascomycota,Dictyostel)));
(Arabidopsi,Liliopsida,Chlorophyt,Rhodophyta,stramenopi,Drosophila,Mammalia__,Caenorhabd,Candida___,Plasmodium,Sarcocysti,Ciliophora,(Dictyostel,(Ascomycota,Entamoebid)));
(Arabidopsi,Liliopsida,Chlorophyt,Rhodophyta,stramenopi,Drosophila,Mammalia__,Caenorhabd,Candida___,Ascomycota,Plasmodium,Sarcocysti,(Entamoebid,(Dictyostel,Ciliophora)));
(Arabidopsi,Liliopsida,Chlorophyt,Rhodophyta,stramenopi,Drosophila,Mammalia__,Caenorhabd,Candida___,Ascomycota,Plasmodium,Sarcocysti,(Dictyostel,(Entamoebid,Ciliophora)));
(Arabidopsi,Liliopsida,Chlorophyt,Rhodophyta,stramenopi,Drosophila,Mammalia__,Caenorhabd,Candida___,Ascomycota,Sarcocysti,Ciliophora,(Entamoebid,(Dictyostel,Plasmodium)));
(Arabidopsi,Liliopsida,Chlorophyt,Rhodophyta,stramenopi,Drosophila,Mammalia__,Caenorhabd,Candida___,Ascomycota,Sarcocysti,Ciliophora,(Dictyostel,(Entamoebid,Plasmodium)));
(Arabidopsi,Liliopsida,Chlorophyt,Rhodophyta,stramenopi,Drosophila,Mammalia__,Caenorhabd,Candida___,Ascomycota,Plasmodium,Ciliophora,(Entamoebid,(Dictyostel,Sarcocysti)));
(Arabidopsi,Liliopsida,Chlorophyt,Rhodophyta,stramenopi,Drosophila,Mammalia__,Caenorhabd,Candida___,Ascomycota,Plasmodium,Ciliophora,(Dictyostel,(Entamoebid,Sarcocysti)));
(Arabidopsi,Liliopsida,Chlorophyt,stramenopi,Dictyostel,Entamoebid,Plasmodium,Sarcocysti,Ciliophora,((Mammalia__,Caenorhabd,(Rhodophyta,Drosophila)),(Candida___,Ascomycota)));
(Arabidopsi,Liliopsida,Chlorophyt,stramenopi,Dictyostel,Entamoebid,Plasmodium,Sarcocysti,Ciliophora,((Drosophila,Caenorhabd,(Rhodophyta,Mammalia__)),(Candida___,Ascomycota)));
(Arabidopsi,Liliopsida,Chlorophyt,stramenopi,Dictyostel,Entamoebid,Plasmodium,Sarcocysti,Ciliophora,((Drosophila,Mammalia__,(Rhodophyta,Caenorhabd)),(Candida___,Ascomycota)));
(Arabidopsi,Liliopsida,Chlorophyt,stramenopi,Dictyostel,Entamoebid,Plasmodium,Sarcocysti,Ciliophora,((Rhodophyta,(Candida___,Ascomycota)),(Drosophila,Mammalia__,Caenorhabd)));
(Arabidopsi,Liliopsida,Chlorophyt,stramenopi,Dictyostel,Entamoebid,Plasmodium,Sarcocysti,Ciliophora,((Ascomycota,(Rhodophyta,Candida___)),(Drosophila,Mammalia__,Caenorhabd)));
(Arabidopsi,Liliopsida,Chlorophyt,stramenopi,Dictyostel,Entamoebid,Plasmodium,Sarcocysti,Ciliophora,((Candida___,(Rhodophyta,Ascomycota)),(Drosophila,Mammalia__,Caenorhabd)));
(Arabidopsi,Liliopsida,Chlorophyt,Rhodophyta,Dictyostel,Entamoebid,Plasmodium,Sarcocysti,Ciliophora,((Mammalia__,Caenorhabd,(stramenopi,Drosophila)),(Candida___,Ascomycota)));
(Arabidopsi,Liliopsida,Chlorophyt,Rhodophyta,Dictyostel,Entamoebid,Plasmodium,Sarcocysti,Ciliophora,((Drosophila,Caenorhabd,(stramenopi,Mammalia__)),(Candida___,Ascomycota)));
(Arabidopsi,Liliopsida,Chlorophyt,Rhodophyta,Dictyostel,Entamoebid,Plasmodium,Sarcocysti,Ciliophora,((Drosophila,Mammalia__,(stramenopi,Caenorhabd)),(Candida___,Ascomycota)));
(Arabidopsi,Liliopsida,Chlorophyt,Rhodophyta,Dictyostel,Entamoebid,Plasmodium,Sarcocysti,Ciliophora,((stramenopi,(Candida___,Ascomycota)),(Drosophila,Mammalia__,Caenorhabd)));
(Arabidopsi,Liliopsida,Chlorophyt,Rhodophyta,Dictyostel,Entamoebid,Plasmodium,Sarcocysti,Ciliophora,((Ascomycota,(stramenopi,Candida___)),(Drosophila,Mammalia__,Caenorhabd)));
(Arabidopsi,Liliopsida,Chlorophyt,Rhodophyta,Dictyostel,Entamoebid,Plasmodium,Sarcocysti,Ciliophora,((Candida___,(stramenopi,Ascomycota)),(Drosophila,Mammalia__,Caenorhabd)));
(Arabidopsi,Liliopsida,Rhodophyta,stramenopi,Dictyostel,Entamoebid,Plasmodium,Sarcocysti,Ciliophora,((Mammalia__,Caenorhabd,(Chlorophyt,Drosophila)),(Candida___,Ascomycota)));
(Arabidopsi,Liliopsida,Rhodophyta,stramenopi,Dictyostel,Entamoebid,Plasmodium,Sarcocysti,Ciliophora,((Drosophila,Caenorhabd,(Chlorophyt,Mammalia__)),(Candida___,Ascomycota)));
(Arabidopsi,Liliopsida,Rhodophyta,stramenopi,Dictyostel,Entamoebid,Plasmodium,Sarcocysti,Ciliophora,((Drosophila,Mammalia__,(Chlorophyt,Caenorhabd)),(Candida___,Ascomycota)));
(Arabidopsi,Liliopsida,Rhodophyta,stramenopi,Dictyostel,Entamoebid,Plasmodium,Sarcocysti,Ciliophora,((Chlorophyt,(Candida___,Ascomycota)),(Drosophila,Mammalia__,Caenorhabd)));
(Arabidopsi,Liliopsida,Rhodophyta,stramenopi,Dictyostel,Entamoebid,Plasmodium,Sarcocysti,Ciliophora,((Ascomycota,(Chlorophyt,Candida___)),(Drosophila,Mammalia__,Caenorhabd)));
(Arabidopsi,Liliopsida,Rhodophyta,stramenopi,Dictyostel,Entamoebid,Plasmodium,Sarcocysti,Ciliophora,((Candida___,(Chlorophyt,Ascomycota)),(Drosophila,Mammalia__,Caenorhabd)));
(Liliopsida,Chlorophyt,Rhodophyta,stramenopi,Dictyostel,Entamoebid,Plasmodium,Sarcocysti,Ciliophora,((Mammalia__,Caenorhabd,(Arabidopsi,Drosophila)),(Candida___,Ascomycota)));
(Liliopsida,Chlorophyt,Rhodophyta,stramenopi,Dictyostel,Entamoebid,Plasmodium,Sarcocysti,Ciliophora,((Drosophila,Caenorhabd,(Arabidopsi,Mammalia__)),(Candida___,Ascomycota)));
(Liliopsida,Chlorophyt,Rhodophyta,stramenopi,Dictyostel,Entamoebid,Plasmodium,Sarcocysti,Ciliophora,((Drosophila,Mammalia__,(Arabidopsi,Caenorhabd)),(Candida___,Ascomycota)));
(Liliopsida,Chlorophyt,Rhodophyta,stramenopi,Dictyostel,Entamoebid,Plasmodium,Sarcocysti,Ciliophora,((Arabidopsi,(Candida___,Ascomycota)),(Drosophila,Mammalia__,Caenorhabd)));
(Liliopsida,Chlorophyt,Rhodophyta,stramenopi,Dictyostel,Entamoebid,Plasmodium,Sarcocysti,Ciliophora,((Ascomycota,(Arabidopsi,Candida___)),(Drosophila,Mammalia__,Caenorhabd)));
(Liliopsida,Chlorophyt,Rhodophyta,stramenopi,Dictyostel,Entamoebid,Plasmodium,Sarcocysti,Ciliophora,((Candida___,(Arabidopsi,Ascomycota)),(Drosophila,Mammalia__,Caenorhabd)));
(Arabidopsi,Chlorophyt,Rhodophyta,stramenopi,Dictyostel,Entamoebid,Plasmodium,Sarcocysti,Ciliophora,((Mammalia__,Caenorhabd,(Liliopsida,Drosophila)),(Candida___,Ascomycota)));
(Arabidopsi,Chlorophyt,Rhodophyta,stramenopi,Dictyostel,Entamoebid,Plasmodium,Sarcocysti,Ciliophora,((Drosophila,Caenorhabd,(Liliopsida,Mammalia__)),(Candida___,Ascomycota)));
(Arabidopsi,Chlorophyt,Rhodophyta,stramenopi,Dictyostel,Entamoebid,Plasmodium,Sarcocysti,Ciliophora,((Drosophila,Mammalia__,(Liliopsida,Caenorhabd)),(Candida___,Ascomycota)));
(Arabidopsi,Chlorophyt,Rhodophyta,stramenopi,Dictyostel,Entamoebid,Plasmodium,Sarcocysti,Ciliophora,((Liliopsida,(Candida___,Ascomycota)),(Drosophila,Mammalia__,Caenorhabd)));
(Arabidopsi,Chlorophyt,Rhodophyta,stramenopi,Dictyostel,Entamoebid,Plasmodium,Sarcocysti,Ciliophora,((Ascomycota,(Liliopsida,Candida___)),(Drosophila,Mammalia__,Caenorhabd)));
(Arabidopsi,Chlorophyt,Rhodophyta,stramenopi,Dictyostel,Entamoebid,Plasmodium,Sarcocysti,Ciliophora,((Candida___,(Liliopsida,Ascomycota)),(Drosophila,Mammalia__,Caenorhabd)));
(Arabidopsi,Liliopsida,Chlorophyt,Rhodophyta,stramenopi,Entamoebid,Plasmodium,Sarcocysti,Ciliophora,((Mammalia__,Caenorhabd,(Drosophila,Dictyostel)),(Candida___,Ascomycota)));
(Arabidopsi,Liliopsida,Chlorophyt,Rhodophyta,stramenopi,Entamoebid,Plasmodium,Sarcocysti,Ciliophora,((Drosophila,Caenorhabd,(Mammalia__,Dictyostel)),(Candida___,Ascomycota)));
(Arabidopsi,Liliopsida,Chlorophyt,Rhodophyta,stramenopi,Entamoebid,Plasmodium,Sarcocysti,Ciliophora,((Drosophila,Mammalia__,(Caenorhabd,Dictyostel)),(Candida___,Ascomycota)));
(Arabidopsi,Liliopsida,Chlorophyt,Rhodophyta,stramenopi,Entamoebid,Plasmodium,Sarcocysti,Ciliophora,((Drosophila,Mammalia__,Caenorhabd),(Dictyostel,(Candida___,Ascomycota))));
(Arabidopsi,Liliopsida,Chlorophyt,Rhodophyta,stramenopi,Entamoebid,Plasmodium,Sarcocysti,Ciliophora,((Drosophila,Mammalia__,Caenorhabd),(Ascomycota,(Candida___,Dictyostel))));
(Arabidopsi,Liliopsida,Chlorophyt,Rhodophyta,stramenopi,Entamoebid,Plasmodium,Sarcocysti,Ciliophora,((Drosophila,Mammalia__,Caenorhabd),(Candida___,(Ascomycota,Dictyostel))));
(Arabidopsi,Liliopsida,Chlorophyt,Rhodophyta,stramenopi,Dictyostel,Plasmodium,Sarcocysti,Ciliophora,((Mammalia__,Caenorhabd,(Drosophila,Entamoebid)),(Candida___,Ascomycota)));
(Arabidopsi,Liliopsida,Chlorophyt,Rhodophyta,stramenopi,Dictyostel,Plasmodium,Sarcocysti,Ciliophora,((Drosophila,Caenorhabd,(Mammalia__,Entamoebid)),(Candida___,Ascomycota)));
(Arabidopsi,Liliopsida,Chlorophyt,Rhodophyta,stramenopi,Dictyostel,Plasmodium,Sarcocysti,Ciliophora,((Drosophila,Mammalia__,(Caenorhabd,Entamoebid)),(Candida___,Ascomycota)));
(Arabidopsi,Liliopsida,Chlorophyt,Rhodophyta,stramenopi,Dictyostel,Plasmodium,Sarcocysti,Ciliophora,((Drosophila,Mammalia__,Caenorhabd),(Entamoebid,(Candida___,Ascomycota))));
(Arabidopsi,Liliopsida,Chlorophyt,Rhodophyta,stramenopi,Dictyostel,Plasmodium,Sarcocysti,Ciliophora,((Drosophila,Mammalia__,Caenorhabd),(Ascomycota,(Candida___,Entamoebid))));
(Arabidopsi,Liliopsida,Chlorophyt,Rhodophyta,stramenopi,Dictyostel,Plasmodium,Sarcocysti,Ciliophora,((Drosophila,Mammalia__,Caenorhabd),(Candida___,(Ascomycota,Entamoebid))));
(Arabidopsi,Liliopsida,Chlorophyt,Rhodophyta,stramenopi,Dictyostel,Entamoebid,Plasmodium,Sarcocysti,((Mammalia__,Caenorhabd,(Drosophila,Ciliophora)),(Candida___,Ascomycota)));
(Arabidopsi,Liliopsida,Chlorophyt,Rhodophyta,stramenopi,Dictyostel,Entamoebid,Plasmodium,Sarcocysti,((Drosophila,Caenorhabd,(Mammalia__,Ciliophora)),(Candida___,Ascomycota)));
(Arabidopsi,Liliopsida,Chlorophyt,Rhodophyta,stramenopi,Dictyostel,Entamoebid,Plasmodium,Sarcocysti,((Drosophila,Mammalia__,(Caenorhabd,Ciliophora)),(Candida___,Ascomycota)));
(Arabidopsi,Liliopsida,Chlorophyt,Rhodophyta,stramenopi,Dictyostel,Entamoebid,Plasmodium,Sarcocysti,((Drosophila,Mammalia__,Caenorhabd),(Ciliophora,(Candida___,Ascomycota))));
(Arabidopsi,Liliopsida,Chlorophyt,Rhodophyta,stramenopi,Dictyostel,Entamoebid,Plasmodium,Sarcocysti,((Drosophila,Mammalia__,Caenorhabd),(Ascomycota,(Candida___,Ciliophora))));
(Arabidopsi,Liliopsida,Chlorophyt,Rhodophyta,stramenopi,Dictyostel,Entamoebid,Plasmodium,Sarcocysti,((Drosophila,Mammalia__,Caenorhabd),(Candida___,(Ascomycota,Ciliophora))));
(Arabidopsi,Liliopsida,Chlorophyt,Rhodophyta,stramenopi,Dictyostel,Entamoebid,Sarcocysti,Ciliophora,((Mammalia__,Caenorhabd,(Drosophila,Plasmodium)),(Candida___,Ascomycota)));
(Arabidopsi,Liliopsida,Chlorophyt,Rhodophyta,stramenopi,Dictyostel,Entamoebid,Sarcocysti,Ciliophora,((Drosophila,Caenorhabd,(Mammalia__,Plasmodium)),(Candida___,Ascomycota)));
(Arabidopsi,Liliopsida,Chlorophyt,Rhodophyta,stramenopi,Dictyostel,Entamoebid,Sarcocysti,Ciliophora,((Drosophila,Mammalia__,(Caenorhabd,Plasmodium)),(Candida___,Ascomycota)));
(Arabidopsi,Liliopsida,Chlorophyt,Rhodophyta,stramenopi,Dictyostel,Entamoebid,Sarcocysti,Ciliophora,((Drosophila,Mammalia__,Caenorhabd),(Plasmodium,(Candida___,Ascomycota))));
(Arabidopsi,Liliopsida,Chlorophyt,Rhodophyta,stramenopi,Dictyostel,Entamoebid,Sarcocysti,Ciliophora,((Drosophila,Mammalia__,Caenorhabd),(Ascomycota,(Candida___,Plasmodium))));
(Arabidopsi,Liliopsida,Chlorophyt,Rhodophyta,stramenopi,Dictyostel,Entamoebid,Sarcocysti,Ciliophora,((Drosophila,Mammalia__,Caenorhabd),(Candida___,(Ascomycota,Plasmodium))));
(Arabidopsi,Liliopsida,Chlorophyt,Rhodophyta,stramenopi,Dictyostel,Entamoebid,Plasmodium,Ciliophora,((Mammalia__,Caenorhabd,(Drosophila,Sarcocysti)),(Candida___,Ascomycota)));
(Arabidopsi,Liliopsida,Chlorophyt,Rhodophyta,stramenopi,Dictyostel,Entamoebid,Plasmodium,Ciliophora,((Drosophila,Caenorhabd,(Mammalia__,Sarcocysti)),(Candida___,Ascomycota)));
(Arabidopsi,Liliopsida,Chlorophyt,Rhodophyta,stramenopi,Dictyostel,Entamoebid,Plasmodium,Ciliophora,((Drosophila,Mammalia__,(Caenorhabd,Sarcocysti)),(Candida___,Ascomycota)));
(Arabidopsi,Liliopsida,Chlorophyt,Rhodophyta,stramenopi,Dictyostel,Entamoebid,Plasmodium,Ciliophora,((Drosophila,Mammalia__,Caenorhabd),(Sarcocysti,(Candida___,Ascomycota))));
(Arabidopsi,Liliopsida,Chlorophyt,Rhodophyta,stramenopi,Dictyostel,Entamoebid,Plasmodium,Ciliophora,((Drosophila,Mammalia__,Caenorhabd),(Ascomycota,(Candida___,Sarcocysti))));
(Arabidopsi,Liliopsida,Chlorophyt,Rhodophyta,stramenopi,Dictyostel,Entamoebid,Plasmodium,Ciliophora,((Drosophila,Mammalia__,Caenorhabd),(Candida___,(Ascomycota,Sarcocysti))));
(Mammalia__,Caenorhabd,Candida___,Ascomycota,Dictyostel,Entamoebid,Plasmodium,Sarcocysti,Ciliophora,(Rhodophyta,stramenopi,((Arabidopsi,Liliopsida),(Chlorophyt,Drosophila))));
(Mammalia__,Caenorhabd,Candida___,Ascomycota,Dictyostel,Entamoebid,Plasmodium,Sarcocysti,Ciliophora,(Rhodophyta,stramenopi,(Chlorophyt,(Drosophila,(Arabidopsi,Liliopsida)))));
(Mammalia__,Caenorhabd,Candida___,Ascomycota,Dictyostel,Entamoebid,Plasmodium,Sarcocysti,Ciliophora,(Rhodophyta,stramenopi,(Chlorophyt,(Liliopsida,(Arabidopsi,Drosophila)))));
(Mammalia__,Caenorhabd,Candida___,Ascomycota,Dictyostel,Entamoebid,Plasmodium,Sarcocysti,Ciliophora,(Rhodophyta,stramenopi,(Chlorophyt,(Arabidopsi,(Liliopsida,Drosophila)))));
(Drosophila,Caenorhabd,Candida___,Ascomycota,Dictyostel,Entamoebid,Plasmodium,Sarcocysti,Ciliophora,(Rhodophyta,stramenopi,((Arabidopsi,Liliopsida),(Chlorophyt,Mammalia__))));
(Drosophila,Caenorhabd,Candida___,Ascomycota,Dictyostel,Entamoebid,Plasmodium,Sarcocysti,Ciliophora,(Rhodophyta,stramenopi,(Chlorophyt,(Mammalia__,(Arabidopsi,Liliopsida)))));
(Drosophila,Caenorhabd,Candida___,Ascomycota,Dictyostel,Entamoebid,Plasmodium,Sarcocysti,Ciliophora,(Rhodophyta,stramenopi,(Chlorophyt,(Liliopsida,(Arabidopsi,Mammalia__)))));
(Drosophila,Caenorhabd,Candida___,Ascomycota,Dictyostel,Entamoebid,Plasmodium,Sarcocysti,Ciliophora,(Rhodophyta,stramenopi,(Chlorophyt,(Arabidopsi,(Liliopsida,Mammalia__)))));
(Drosophila,Mammalia__,Candida___,Ascomycota,Dictyostel,Entamoebid,Plasmodium,Sarcocysti,Ciliophora,(Rhodophyta,stramenopi,((Arabidopsi,Liliopsida),(Chlorophyt,Caenorhabd))));
(Drosophila,Mammalia__,Candida___,Ascomycota,Dictyostel,Entamoebid,Plasmodium,Sarcocysti,Ciliophora,(Rhodophyta,stramenopi,(Chlorophyt,(Caenorhabd,(Arabidopsi,Liliopsida)))));
(Drosophila,Mammalia__,Candida___,Ascomycota,Dictyostel,Entamoebid,Plasmodium,Sarcocysti,Ciliophora,(Rhodophyta,stramenopi,(Chlorophyt,(Liliopsida,(Arabidopsi,Caenorhabd)))));
(Drosophila,Mammalia__,Candida___,Ascomycota,Dictyostel,Entamoebid,Plasmodium,Sarcocysti,Ciliophora,(Rhodophyta,stramenopi,(Chlorophyt,(Arabidopsi,(Liliopsida,Caenorhabd)))));
(Drosophila,Mammalia__,Caenorhabd,Candida___,Dictyostel,Entamoebid,Plasmodium,Sarcocysti,Ciliophora,(Rhodophyta,stramenopi,((Arabidopsi,Liliopsida),(Chlorophyt,Ascomycota))));
(Drosophila,Mammalia__,Caenorhabd,Candida___,Dictyostel,Entamoebid,Plasmodium,Sarcocysti,Ciliophora,(Rhodophyta,stramenopi,(Chlorophyt,(Ascomycota,(Arabidopsi,Liliopsida)))));
(Drosophila,Mammalia__,Caenorhabd,Candida___,Dictyostel,Entamoebid,Plasmodium,Sarcocysti,Ciliophora,(Rhodophyta,stramenopi,(Chlorophyt,(Liliopsida,(Arabidopsi,Ascomycota)))));
(Drosophila,Mammalia__,Caenorhabd,Candida___,Dictyostel,Entamoebid,Plasmodium,Sarcocysti,Ciliophora,(Rhodophyta,stramenopi,(Chlorophyt,(Arabidopsi,(Liliopsida,Ascomycota)))));
(Drosophila,Mammalia__,Caenorhabd,Candida___,Ascomycota,Entamoebid,Plasmodium,Sarcocysti,Ciliophora,(Rhodophyta,stramenopi,((Arabidopsi,Liliopsida),(Chlorophyt,Dictyostel))));
(Drosophila,Mammalia__,Caenorhabd,Candida___,Ascomycota,Entamoebid,Plasmodium,Sarcocysti,Ciliophora,(Rhodophyta,stramenopi,(Chlorophyt,(Dictyostel,(Arabidopsi,Liliopsida)))));
(Drosophila,Mammalia__,Caenorhabd,Candida___,Ascomycota,Entamoebid,Plasmodium,Sarcocysti,Ciliophora,(Rhodophyta,stramenopi,(Chlorophyt,(Liliopsida,(Arabidopsi,Dictyostel)))));
(Drosophila,Mammalia__,Caenorhabd,Candida___,Ascomycota,Entamoebid,Plasmodium,Sarcocysti,Ciliophora,(Rhodophyta,stramenopi,(Chlorophyt,(Arabidopsi,(Liliopsida,Dictyostel)))));
(Drosophila,Mammalia__,Caenorhabd,Candida___,Ascomycota,Dictyostel,Plasmodium,Sarcocysti,Ciliophora,(Rhodophyta,stramenopi,((Arabidopsi,Liliopsida),(Chlorophyt,Entamoebid))));
(Drosophila,Mammalia__,Caenorhabd,Candida___,Ascomycota,Dictyostel,Plasmodium,Sarcocysti,Ciliophora,(Rhodophyta,stramenopi,(Chlorophyt,(Entamoebid,(Arabidopsi,Liliopsida)))));
(Drosophila,Mammalia__,Caenorhabd,Candida___,Ascomycota,Dictyostel,Plasmodium,Sarcocysti,Ciliophora,(Rhodophyta,stramenopi,(Chlorophyt,(Liliopsida,(Arabidopsi,Entamoebid)))));
(Drosophila,Mammalia__,Caenorhabd,Candida___,Ascomycota,Dictyostel,Plasmodium,Sarcocysti,Ciliophora,(Rhodophyta,stramenopi,(Chlorophyt,(Arabidopsi,(Liliopsida,Entamoebid)))));
(Drosophila,Mammalia__,Caenorhabd,Candida___,Ascomycota,Dictyostel,Entamoebid,Sarcocysti,Ciliophora,(Rhodophyta,stramenopi,((Arabidopsi,Liliopsida),(Chlorophyt,Plasmodium))));
(Drosophila,Mammalia__,Caenorhabd,Candida___,Ascomycota,Dictyostel,Entamoebid,Sarcocysti,Ciliophora,(Rhodophyta,stramenopi,(Chlorophyt,(Plasmodium,(Arabidopsi,Liliopsida)))));
(Drosophila,Mammalia__,Caenorhabd,Candida___,Ascomycota,Dictyostel,Entamoebid,Sarcocysti,Ciliophora,(Rhodophyta,stramenopi,(Chlorophyt,(Liliopsida,(Arabidopsi,Plasmodium)))));
(Drosophila,Mammalia__,Caenorhabd,Candida___,Ascomycota,Dictyostel,Entamoebid,Sarcocysti,Ciliophora,(Rhodophyta,stramenopi,(Chlorophyt,(Arabidopsi,(Liliopsida,Plasmodium)))));
(Drosophila,Mammalia__,Caenorhabd,Candida___,Ascomycota,Dictyostel,Entamoebid,Plasmodium,Sarcocysti,(Rhodophyta,stramenopi,((Arabidopsi,Liliopsida),(Chlorophyt,Ciliophora))));
(Drosophila,Mammalia__,Caenorhabd,Candida___,Ascomycota,Dictyostel,Entamoebid,Plasmodium,Sarcocysti,(Rhodophyta,stramenopi,(Chlorophyt,(Ciliophora,(Arabidopsi,Liliopsida)))));
(Drosophila,Mammalia__,Caenorhabd,Candida___,Ascomycota,Dictyostel,Entamoebid,Plasmodium,Sarcocysti,(Rhodophyta,stramenopi,(Chlorophyt,(Liliopsida,(Arabidopsi,Ciliophora)))));
(Drosophila,Mammalia__,Caenorhabd,Candida___,Ascomycota,Dictyostel,Entamoebid,Plasmodium,Sarcocysti,(Rhodophyta,stramenopi,(Chlorophyt,(Arabidopsi,(Liliopsida,Ciliophora)))));
(Chlorophyt,Rhodophyta,stramenopi,Drosophila,Mammalia__,Caenorhabd,Candida___,Ascomycota,Dictyostel,Entamoebid,Plasmodium,Sarcocysti,Ciliophora,(Arabidopsi,Liliopsida));
(Liliopsida,Rhodophyta,stramenopi,Drosophila,Mammalia__,Caenorhabd,Candida___,Ascomycota,Dictyostel,Entamoebid,Plasmodium,Sarcocysti,Ciliophora,(Arabidopsi,Chlorophyt));
(Liliopsida,Chlorophyt,stramenopi,Drosophila,Mammalia__,Caenorhabd,Candida___,Ascomycota,Dictyostel,Entamoebid,Plasmodium,Sarcocysti,Ciliophora,(Arabidopsi,Rhodophyta));
(Liliopsida,Chlorophyt,Rhodophyta,Drosophila,Mammalia__,Caenorhabd,Candida___,Ascomycota,Dictyostel,Entamoebid,Plasmodium,Sarcocysti,Ciliophora,(Arabidopsi,stramenopi));
(Liliopsida,Chlorophyt,Rhodophyta,stramenopi,Mammalia__,Caenorhabd,Candida___,Ascomycota,Dictyostel,Entamoebid,Plasmodium,Sarcocysti,Ciliophora,(Arabidopsi,Drosophila));
(Liliopsida,Chlorophyt,Rhodophyta,stramenopi,Drosophila,Caenorhabd,Candida___,Ascomycota,Dictyostel,Entamoebid,Plasmodium,Sarcocysti,Ciliophora,(Arabidopsi,Mammalia__));
(Liliopsida,Chlorophyt,Rhodophyta,stramenopi,Drosophila,Mammalia__,Candida___,Ascomycota,Dictyostel,Entamoebid,Plasmodium,Sarcocysti,Ciliophora,(Arabidopsi,Caenorhabd));
(Liliopsida,Chlorophyt,Rhodophyta,stramenopi,Drosophila,Mammalia__,Caenorhabd,Ascomycota,Dictyostel,Entamoebid,Plasmodium,Sarcocysti,Ciliophora,(Arabidopsi,Candida___));
(Liliopsida,Chlorophyt,Rhodophyta,stramenopi,Drosophila,Mammalia__,Caenorhabd,Candida___,Dictyostel,Entamoebid,Plasmodium,Sarcocysti,Ciliophora,(Arabidopsi,Ascomycota));
(Liliopsida,Chlorophyt,Rhodophyta,stramenopi,Drosophila,Mammalia__,Caenorhabd,Candida___,Ascomycota,Entamoebid,Plasmodium,Sarcocysti,Ciliophora,(Arabidopsi,Dictyostel));
(Liliopsida,Chlorophyt,Rhodophyta,stramenopi,Drosophila,Mammalia__,Caenorhabd,Candida___,Ascomycota,Dictyostel,Plasmodium,Sarcocysti,Ciliophora,(Arabidopsi,Entamoebid));
(Liliopsida,Chlorophyt,Rhodophyta,stramenopi,Drosophila,Mammalia__,Caenorhabd,Candida___,Ascomycota,Dictyostel,Entamoebid,Sarcocysti,Ciliophora,(Arabidopsi,Plasmodium));
(Liliopsida,Chlorophyt,Rhodophyta,stramenopi,Drosophila,Mammalia__,Caenorhabd,Candida___,Ascomycota,Dictyostel,Entamoebid,Plasmodium,Ciliophora,(Arabidopsi,Sarcocysti));
(Liliopsida,Chlorophyt,Rhodophyta,stramenopi,Drosophila,Mammalia__,Caenorhabd,Candida___,Ascomycota,Dictyostel,Entamoebid,Plasmodium,Sarcocysti,(Arabidopsi,Ciliophora));
(Chlorophyt,Rhodophyta,stramenopi,Drosophila,Mammalia__,Caenorhabd,Candida___,Ascomycota,Dictyostel,Entamoebid,Plasmodium,Sarcocysti,Ciliophora,(Arabidopsi,Liliopsida));
(Arabidopsi,Rhodophyta,stramenopi,Drosophila,Mammalia__,Caenorhabd,Candida___,Ascomycota,Dictyostel,Entamoebid,Plasmodium,Sarcocysti,Ciliophora,(Liliopsida,Chlorophyt));
(Arabidopsi,Chlorophyt,stramenopi,Drosophila,Mammalia__,Caenorhabd,Candida___,Ascomycota,Dictyostel,Entamoebid,Plasmodium,Sarcocysti,Ciliophora,(Liliopsida,Rhodophyta));
(Arabidopsi,Chlorophyt,Rhodophyta,Drosophila,Mammalia__,Caenorhabd,Candida___,Ascomycota,Dictyostel,Entamoebid,Plasmodium,Sarcocysti,Ciliophora,(Liliopsida,stramenopi));
(Arabidopsi,Chlorophyt,Rhodophyta,stramenopi,Mammalia__,Caenorhabd,Candida___,Ascomycota,Dictyostel,Entamoebid,Plasmodium,Sarcocysti,Ciliophora,(Liliopsida,Drosophila));
(Arabidopsi,Chlorophyt,Rhodophyta,stramenopi,Drosophila,Caenorhabd,Candida___,Ascomycota,Dictyostel,Entamoebid,Plasmodium,Sarcocysti,Ciliophora,(Liliopsida,Mammalia__));
(Arabidopsi,Chlorophyt,Rhodophyta,stramenopi,Drosophila,Mammalia__,Candida___,Ascomycota,Dictyostel,Entamoebid,Plasmodium,Sarcocysti,Ciliophora,(Liliopsida,Caenorhabd));
(Arabidopsi,Chlorophyt,Rhodophyta,stramenopi,Drosophila,Mammalia__,Caenorhabd,Ascomycota,Dictyostel,Entamoebid,Plasmodium,Sarcocysti,Ciliophora,(Liliopsida,Candida___));
(Arabidopsi,Chlorophyt,Rhodophyta,stramenopi,Drosophila,Mammalia__,Caenorhabd,Candida___,Dictyostel,Entamoebid,Plasmodium,Sarcocysti,Ciliophora,(Liliopsida,Ascomycota));
(Arabidopsi,Chlorophyt,Rhodophyta,stramenopi,Drosophila,Mammalia__,Caenorhabd,Candida___,Ascomycota,Entamoebid,Plasmodium,Sarcocysti,Ciliophora,(Liliopsida,Dictyostel));
(Arabidopsi,Chlorophyt,Rhodophyta,stramenopi,Drosophila,Mammalia__,Caenorhabd,Candida___,Ascomycota,Dictyostel,Plasmodium,Sarcocysti,Ciliophora,(Liliopsida,Entamoebid));
(Arabidopsi,Chlorophyt,Rhodophyta,stramenopi,Drosophila,Mammalia__,Caenorhabd,Candida___,Ascomycota,Dictyostel,Entamoebid,Sarcocysti,Ciliophora,(Liliopsida,Plasmodium));
(Arabidopsi,Chlorophyt,Rhodophyta,stramenopi,Drosophila,Mammalia__,Caenorhabd,Candida___,Ascomycota,Dictyostel,Entamoebid,Plasmodium,Ciliophora,(Liliopsida,Sarcocysti));
(Arabidopsi,Chlorophyt,Rhodophyta,stramenopi,Drosophila,Mammalia__,Caenorhabd,Candida___,Ascomycota,Dictyostel,Entamoebid,Plasmodium,Sarcocysti,(Liliopsida,Ciliophora));
(Liliopsida,Rhodophyta,stramenopi,Drosophila,Mammalia__,Caenorhabd,Candida___,Ascomycota,Dictyostel,Entamoebid,Plasmodium,Sarcocysti,Ciliophora,(Arabidopsi,Chlorophyt));
(Arabidopsi,Rhodophyta,stramenopi,Drosophila,Mammalia__,Caenorhabd,Candida___,Ascomycota,Dictyostel,Entamoebid,Plasmodium,Sarcocysti,Ciliophora,(Liliopsida,Chlorophyt));
(Arabidopsi,Liliopsida,stramenopi,Drosophila,Mammalia__,Caenorhabd,Candida___,Ascomycota,Dictyostel,Entamoebid,Plasmodium,Sarcocysti,Ciliophora,(Chlorophyt,Rhodophyta));
(Arabidopsi,Liliopsida,Rhodophyta,Drosophila,Mammalia__,Caenorhabd,Candida___,Ascomycota,Dictyostel,Entamoebid,Plasmodium,Sarcocysti,Ciliophora,(Chlorophyt,stramenopi));
(Arabidopsi,Liliopsida,Rhodophyta,stramenopi,Mammalia__,Caenorhabd,Candida___,Ascomycota,Dictyostel,Entamoebid,Plasmodium,Sarcocysti,Ciliophora,(Chlorophyt,Drosophila));
(Arabidopsi,Liliopsida,Rhodophyta,stramenopi,Drosophila,Caenorhabd,Candida___,Ascomycota,Dictyostel,Entamoebid,Plasmodium,Sarcocysti,Ciliophora,(Chlorophyt,Mammalia__));
(Arabidopsi,Liliopsida,Rhodophyta,stramenopi,Drosophila,Mammalia__,Candida___,Ascomycota,Dictyostel,Entamoebid,Plasmodium,Sarcocysti,Ciliophora,(Chlorophyt,Caenorhabd));
(Arabidopsi,Liliopsida,Rhodophyta,stramenopi,Drosophila,Mammalia__,Caenorhabd,Ascomycota,Dictyostel,Entamoebid,Plasmodium,Sarcocysti,Ciliophora,(Chlorophyt,Candida___));
(Arabidopsi,Liliopsida,Rhodophyta,stramenopi,Drosophila,Mammalia__,Caenorhabd,Candida___,Dictyostel,Entamoebid,Plasmodium,Sarcocysti,Ciliophora,(Chlorophyt,Ascomycota));
(Arabidopsi,Liliopsida,Rhodophyta,stramenopi,Drosophila,Mammalia__,Caenorhabd,Candida___,Ascomycota,Entamoebid,Plasmodium,Sarcocysti,Ciliophora,(Chlorophyt,Dictyostel));
(Arabidopsi,Liliopsida,Rhodophyta,stramenopi,Drosophila,Mammalia__,Caenorhabd,Candida___,Ascomycota,Dictyostel,Plasmodium,Sarcocysti,Ciliophora,(Chlorophyt,Entamoebid));
(Arabidopsi,Liliopsida,Rhodophyta,stramenopi,Drosophila,Mammalia__,Caenorhabd,Candida___,Ascomycota,Dictyostel,Entamoebid,Sarcocysti,Ciliophora,(Chlorophyt,Plasmodium));
(Arabidopsi,Liliopsida,Rhodophyta,stramenopi,Drosophila,Mammalia__,Caenorhabd,Candida___,Ascomycota,Dictyostel,Entamoebid,Plasmodium,Ciliophora,(Chlorophyt,Sarcocysti));
(Arabidopsi,Liliopsida,Rhodophyta,stramenopi,Drosophila,Mammalia__,Caenorhabd,Candida___,Ascomycota,Dictyostel,Entamoebid,Plasmodium,Sarcocysti,(Chlorophyt,Ciliophora));
(Liliopsida,Chlorophyt,stramenopi,Drosophila,Mammalia__,Caenorhabd,Candida___,Ascomycota,Dictyostel,Entamoebid,Plasmodium,Sarcocysti,Ciliophora,(Arabidopsi,Rhodophyta));
(Arabidopsi,Chlorophyt,stramenopi,Drosophila,Mammalia__,Caenorhabd,Candida___,Ascomycota,Dictyostel,Entamoebid,Plasmodium,Sarcocysti,Ciliophora,(Liliopsida,Rhodophyta));
(Arabidopsi,Liliopsida,stramenopi,Drosophila,Mammalia__,Caenorhabd,Candida___,Ascomycota,Dictyostel,Entamoebid,Plasmodium,Sarcocysti,Ciliophora,(Chlorophyt,Rhodophyta));
(Arabidopsi,Liliopsida,Chlorophyt,Drosophila,Mammalia__,Caenorhabd,Candida___,Ascomycota,Dictyostel,Entamoebid,Plasmodium,Sarcocysti,Ciliophora,(Rhodophyta,stramenopi));
(Arabidopsi,Liliopsida,Chlorophyt,stramenopi,Mammalia__,Caenorhabd,Candida___,Ascomycota,Dictyostel,Entamoebid,Plasmodium,Sarcocysti,Ciliophora,(Rhodophyta,Drosophila));
(Arabidopsi,Liliopsida,Chlorophyt,stramenopi,Drosophila,Caenorhabd,Candida___,Ascomycota,Dictyostel,Entamoebid,Plasmodium,Sarcocysti,Ciliophora,(Rhodophyta,Mammalia__));
(Arabidopsi,Liliopsida,Chlorophyt,stramenopi,Drosophila,Mammalia__,Candida___,Ascomycota,Dictyostel,Entamoebid,Plasmodium,Sarcocysti,Ciliophora,(Rhodophyta,Caenorhabd));
(Arabidopsi,Liliopsida,Chlorophyt,stramenopi,Drosophila,Mammalia__,Caenorhabd,Ascomycota,Dictyostel,Entamoebid,Plasmodium,Sarcocysti,Ciliophora,(Rhodophyta,Candida___));
(Arabidopsi,Liliopsida,Chlorophyt,stramenopi,Drosophila,Mammalia__,Caenorhabd,Candida___,Dictyostel,Entamoebid,Plasmodium,Sarcocysti,Ciliophora,(Rhodophyta,Ascomycota));
(Arabidopsi,Liliopsida,Chlorophyt,stramenopi,Drosophila,Mammalia__,Caenorhabd,Candida___,Ascomycota,Entamoebid,Plasmodium,Sarcocysti,Ciliophora,(Rhodophyta,Dictyostel));
(Arabidopsi,Liliopsida,Chlorophyt,stramenopi,Drosophila,Mammalia__,Caenorhabd,Candida___,Ascomycota,Dictyostel,Plasmodium,Sarcocysti,Ciliophora,(Rhodophyta,Entamoebid));
(Arabidopsi,Liliopsida,Chlorophyt,stramenopi,Drosophila,Mammalia__,Caenorhabd,Candida___,Ascomycota,Dictyostel,Entamoebid,Sarcocysti,Ciliophora,(Rhodophyta,Plasmodium));
(Arabidopsi,Liliopsida,Chlorophyt,stramenopi,Drosophila,Mammalia__,Caenorhabd,Candida___,Ascomycota,Dictyostel,Entamoebid,Plasmodium,Ciliophora,(Rhodophyta,Sarcocysti));
(Arabidopsi,Liliopsida,Chlorophyt,stramenopi,Drosophila,Mammalia__,Caenorhabd,Candida___,Ascomycota,Dictyostel,Entamoebid,Plasmodium,Sarcocysti,(Rhodophyta,Ciliophora));
(Liliopsida,Chlorophyt,Rhodophyta,Drosophila,Mammalia__,Caenorhabd,Candida___,Ascomycota,Dictyostel,Entamoebid,Plasmodium,Sarcocysti,Ciliophora,(Arabidopsi,stramenopi));
(Arabidopsi,Chlorophyt,Rhodophyta,Drosophila,Mammalia__,Caenorhabd,Candida___,Ascomycota,Dictyostel,Entamoebid,Plasmodium,Sarcocysti,Ciliophora,(Liliopsida,stramenopi));
(Arabidopsi,Liliopsida,Rhodophyta,Drosophila,Mammalia__,Caenorhabd,Candida___,Ascomycota,Dictyostel,Entamoebid,Plasmodium,Sarcocysti,Ciliophora,(Chlorophyt,stramenopi));
(Arabidopsi,Liliopsida,Chlorophyt,Drosophila,Mammalia__,Caenorhabd,Candida___,Ascomycota,Dictyostel,Entamoebid,Plasmodium,Sarcocysti,Ciliophora,(Rhodophyta,stramenopi));
(Arabidopsi,Liliopsida,Chlorophyt,Rhodophyta,Mammalia__,Caenorhabd,Candida___,Ascomycota,Dictyostel,Entamoebid,Plasmodium,Sarcocysti,Ciliophora,(stramenopi,Drosophila));
(Arabidopsi,Liliopsida,Chlorophyt,Rhodophyta,Drosophila,Caenorhabd,Candida___,Ascomycota,Dictyostel,Entamoebid,Plasmodium,Sarcocysti,Ciliophora,(stramenopi,Mammalia__));
(Arabidopsi,Liliopsida,Chlorophyt,Rhodophyta,Drosophila,Mammalia__,Candida___,Ascomycota,Dictyostel,Entamoebid,Plasmodium,Sarcocysti,Ciliophora,(stramenopi,Caenorhabd));
(Arabidopsi,Liliopsida,Chlorophyt,Rhodophyta,Drosophila,Mammalia__,Caenorhabd,Ascomycota,Dictyostel,Entamoebid,Plasmodium,Sarcocysti,Ciliophora,(stramenopi,Candida___));
(Arabidopsi,Liliopsida,Chlorophyt,Rhodophyta,Drosophila,Mammalia__,Caenorhabd,Candida___,Dictyostel,Entamoebid,Plasmodium,Sarcocysti,Ciliophora,(stramenopi,Ascomycota));
(Arabidopsi,Liliopsida,Chlorophyt,Rhodophyta,Drosophila,Mammalia__,Caenorhabd,Candida___,Ascomycota,Entamoebid,Plasmodium,Sarcocysti,Ciliophora,(stramenopi,Dictyostel));
(Arabidopsi,Liliopsida,Chlorophyt,Rhodophyta,Drosophila,Mammalia__,Caenorhabd,Candida___,Ascomycota,Dictyostel,Plasmodium,Sarcocysti,Ciliophora,(stramenopi,Entamoebid));
(Arabidopsi,Liliopsida,Chlorophyt,Rhodophyta,Drosophila,Mammalia__,Caenorhabd,Candida___,Ascomycota,Dictyostel,Entamoebid,Sarcocysti,Ciliophora,(stramenopi,Plasmodium));
(Arabidopsi,Liliopsida,Chlorophyt,Rhodophyta,Drosophila,Mammalia__,Caenorhabd,Candida___,Ascomycota,Dictyostel,Entamoebid,Plasmodium,Ciliophora,(stramenopi,Sarcocysti));
(Arabidopsi,Liliopsida,Chlorophyt,Rhodophyta,Drosophila,Mammalia__,Caenorhabd,Candida___,Ascomycota,Dictyostel,Entamoebid,Plasmodium,Sarcocysti,(stramenopi,Ciliophora));
(Liliopsida,Chlorophyt,Rhodophyta,stramenopi,Mammalia__,Caenorhabd,Candida___,Ascomycota,Dictyostel,Entamoebid,Plasmodium,Sarcocysti,Ciliophora,(Arabidopsi,Drosophila));
(Arabidopsi,Chlorophyt,Rhodophyta,stramenopi,Mammalia__,Caenorhabd,Candida___,Ascomycota,Dictyostel,Entamoebid,Plasmodium,Sarcocysti,Ciliophora,(Liliopsida,Drosophila));
(Arabidopsi,Liliopsida,Rhodophyta,stramenopi,Mammalia__,Caenorhabd,Candida___,Ascomycota,Dictyostel,Entamoebid,Plasmodium,Sarcocysti,Ciliophora,(Chlorophyt,Drosophila));
(Arabidopsi,Liliopsida,Chlorophyt,stramenopi,Mammalia__,Caenorhabd,Candida___,Ascomycota,Dictyostel,Entamoebid,Plasmodium,Sarcocysti,Ciliophora,(Rhodophyta,Drosophila));
(Arabidopsi,Liliopsida,Chlorophyt,Rhodophyta,Mammalia__,Caenorhabd,Candida___,Ascomycota,Dictyostel,Entamoebid,Plasmodium,Sarcocysti,Ciliophora,(stramenopi,Drosophila));
(Arabidopsi,Liliopsida,Chlorophyt,Rhodophyta,stramenopi,Caenorhabd,Candida___,Ascomycota,Dictyostel,Entamoebid,Plasmodium,Sarcocysti,Ciliophora,(Drosophila,Mammalia__));
(Arabidopsi,Liliopsida,Chlorophyt,Rhodophyta,stramenopi,Mammalia__,Candida___,Ascomycota,Dictyostel,Entamoebid,Plasmodium,Sarcocysti,Ciliophora,(Drosophila,Caenorhabd));
(Arabidopsi,Liliopsida,Chlorophyt,Rhodophyta,stramenopi,Mammalia__,Caenorhabd,Ascomycota,Dictyostel,Entamoebid,Plasmodium,Sarcocysti,Ciliophora,(Drosophila,Candida___));
(Arabidopsi,Liliopsida,Chlorophyt,Rhodophyta,stramenopi,Mammalia__,Caenorhabd,Candida___,Dictyostel,Entamoebid,Plasmodium,Sarcocysti,Ciliophora,(Drosophila,Ascomycota));
(Arabidopsi,Liliopsida,Chlorophyt,Rhodophyta,stramenopi,Mammalia__,Caenorhabd,Candida___,Ascomycota,Entamoebid,Plasmodium,Sarcocysti,Ciliophora,(Drosophila,Dictyostel));
(Arabidopsi,Liliopsida,Chlorophyt,Rhodophyta,stramenopi,Mammalia__,Caenorhabd,Candida___,Ascomycota,Dictyostel,Plasmodium,Sarcocysti,Ciliophora,(Drosophila,Entamoebid));
(Arabidopsi,Liliopsida,Chlorophyt,Rhodophyta,stramenopi,Mammalia__,Caenorhabd,Candida___,Ascomycota,Dictyostel,Entamoebid,Sarcocysti,Ciliophora,(Drosophila,Plasmodium));
(Arabidopsi,Liliopsida,Chlorophyt,Rhodophyta,stramenopi,Mammalia__,Caenorhabd,Candida___,Ascomycota,Dictyostel,Entamoebid,Plasmodium,Ciliophora,(Drosophila,Sarcocysti));
(Arabidopsi,Liliopsida,Chlorophyt,Rhodophyta,stramenopi,Mammalia__,Caenorhabd,Candida___,Ascomycota,Dictyostel,Entamoebid,Plasmodium,Sarcocysti,(Drosophila,Ciliophora));
(Liliopsida,Chlorophyt,Rhodophyta,stramenopi,Drosophila,Caenorhabd,Candida___,Ascomycota,Dictyostel,Entamoebid,Plasmodium,Sarcocysti,Ciliophora,(Arabidopsi,Mammalia__));
(Arabidopsi,Chlorophyt,Rhodophyta,stramenopi,Drosophila,Caenorhabd,Candida___,Ascomycota,Dictyostel,Entamoebid,Plasmodium,Sarcocysti,Ciliophora,(Liliopsida,Mammalia__));
(Arabidopsi,Liliopsida,Rhodophyta,stramenopi,Drosophila,Caenorhabd,Candida___,Ascomycota,Dictyostel,Entamoebid,Plasmodium,Sarcocysti,Ciliophora,(Chlorophyt,Mammalia__));
(Arabidopsi,Liliopsida,Chlorophyt,stramenopi,Drosophila,Caenorhabd,Candida___,Ascomycota,Dictyostel,Entamoebid,Plasmodium,Sarcocysti,Ciliophora,(Rhodophyta,Mammalia__));
(Arabidopsi,Liliopsida,Chlorophyt,Rhodophyta,Drosophila,Caenorhabd,Candida___,Ascomycota,Dictyostel,Entamoebid,Plasmodium,Sarcocysti,Ciliophora,(stramenopi,Mammalia__));
(Arabidopsi,Liliopsida,Chlorophyt,Rhodophyta,stramenopi,Caenorhabd,Candida___,Ascomycota,Dictyostel,Entamoebid,Plasmodium,Sarcocysti,Ciliophora,(Drosophila,Mammalia__));
(Arabidopsi,Liliopsida,Chlorophyt,Rhodophyta,stramenopi,Drosophila,Candida___,Ascomycota,Dictyostel,Entamoebid,Plasmodium,Sarcocysti,Ciliophora,(Mammalia__,Caenorhabd));
(Arabidopsi,Liliopsida,Chlorophyt,Rhodophyta,stramenopi,Drosophila,Caenorhabd,Ascomycota,Dictyostel,Entamoebid,Plasmodium,Sarcocysti,Ciliophora,(Mammalia__,Candida___));
(Arabidopsi,Liliopsida,Chlorophyt,Rhodophyta,stramenopi,Drosophila,Caenorhabd,Candida___,Dictyostel,Entamoebid,Plasmodium,Sarcocysti,Ciliophora,(Mammalia__,Ascomycota));
(Arabidopsi,Liliopsida,Chlorophyt,Rhodophyta,stramenopi,Drosophila,Caenorhabd,Candida___,Ascomycota,Entamoebid,Plasmodium,Sarcocysti,Ciliophora,(Mammalia__,Dictyostel));
(Arabidopsi,Liliopsida,Chlorophyt,Rhodophyta,stramenopi,Drosophila,Caenorhabd,Candida___,Ascomycota,Dictyostel,Plasmodium,Sarcocysti,Ciliophora,(Mammalia__,Entamoebid));
(Arabidopsi,Liliopsida,Chlorophyt,Rhodophyta,stramenopi,Drosophila,Caenorhabd,Candida___,Ascomycota,Dictyostel,Entamoebid,Sarcocysti,Ciliophora,(Mammalia__,Plasmodium));
(Arabidopsi,Liliopsida,Chlorophyt,Rhodophyta,stramenopi,Drosophila,Caenorhabd,Candida___,Ascomycota,Dictyostel,Entamoebid,Plasmodium,Ciliophora,(Mammalia__,Sarcocysti));
(Arabidopsi,Liliopsida,Chlorophyt,Rhodophyta,stramenopi,Drosophila,Caenorhabd,Candida___,Ascomycota,Dictyostel,Entamoebid,Plasmodium,Sarcocysti,(Mammalia__,Ciliophora));
(Liliopsida,Chlorophyt,Rhodophyta,stramenopi,Drosophila,Mammalia__,Candida___,Ascomycota,Dictyostel,Entamoebid,Plasmodium,Sarcocysti,Ciliophora,(Arabidopsi,Caenorhabd));
(Arabidopsi,Chlorophyt,Rhodophyta,stramenopi,Drosophila,Mammalia__,Candida___,Ascomycota,Dictyostel,Entamoebid,Plasmodium,Sarcocysti,Ciliophora,(Liliopsida,Caenorhabd));
(Arabidopsi,Liliopsida,Rhodophyta,stramenopi,Drosophila,Mammalia__,Candida___,Ascomycota,Dictyostel,Entamoebid,Plasmodium,Sarcocysti,Ciliophora,(Chlorophyt,Caenorhabd));
(Arabidopsi,Liliopsida,Chlorophyt,stramenopi,Drosophila,Mammalia__,Candida___,Ascomycota,Dictyostel,Entamoebid,Plasmodium,Sarcocysti,Ciliophora,(Rhodophyta,Caenorhabd));
(Arabidopsi,Liliopsida,Chlorophyt,Rhodophyta,Drosophila,Mammalia__,Candida___,Ascomycota,Dictyostel,Entamoebid,Plasmodium,Sarcocysti,Ciliophora,(stramenopi,Caenorhabd));
(Arabidopsi,Liliopsida,Chlorophyt,Rhodophyta,stramenopi,Mammalia__,Candida___,Ascomycota,Dictyostel,Entamoebid,Plasmodium,Sarcocysti,Ciliophora,(Drosophila,Caenorhabd));
(Arabidopsi,Liliopsida,Chlorophyt,Rhodophyta,stramenopi,Drosophila,Candida___,Ascomycota,Dictyostel,Entamoebid,Plasmodium,Sarcocysti,Ciliophora,(Mammalia__,Caenorhabd));
(Arabidopsi,Liliopsida,Chlorophyt,Rhodophyta,stramenopi,Drosophila,Mammalia__,Ascomycota,Dictyostel,Entamoebid,Plasmodium,Sarcocysti,Ciliophora,(Caenorhabd,Candida___));
(Arabidopsi,Liliopsida,Chlorophyt,Rhodophyta,stramenopi,Drosophila,Mammalia__,Candida___,Dictyostel,Entamoebid,Plasmodium,Sarcocysti,Ciliophora,(Caenorhabd,Ascomycota));
(Arabidopsi,Liliopsida,Chlorophyt,Rhodophyta,stramenopi,Drosophila,Mammalia__,Candida___,Ascomycota,Entamoebid,Plasmodium,Sarcocysti,Ciliophora,(Caenorhabd,Dictyostel));
(Arabidopsi,Liliopsida,Chlorophyt,Rhodophyta,stramenopi,Drosophila,Mammalia__,Candida___,Ascomycota,Dictyostel,Plasmodium,Sarcocysti,Ciliophora,(Caenorhabd,Entamoebid));
(Arabidopsi,Liliopsida,Chlorophyt,Rhodophyta,stramenopi,Drosophila,Mammalia__,Candida___,Ascomycota,Dictyostel,Entamoebid,Sarcocysti,Ciliophora,(Caenorhabd,Plasmodium));
(Arabidopsi,Liliopsida,Chlorophyt,Rhodophyta,stramenopi,Drosophila,Mammalia__,Candida___,Ascomycota,Dictyostel,Entamoebid,Plasmodium,Ciliophora,(Caenorhabd,Sarcocysti));
(Arabidopsi,Liliopsida,Chlorophyt,Rhodophyta,stramenopi,Drosophila,Mammalia__,Candida___,Ascomycota,Dictyostel,Entamoebid,Plasmodium,Sarcocysti,(Caenorhabd,Ciliophora));
(Liliopsida,Chlorophyt,Rhodophyta,stramenopi,Drosophila,Mammalia__,Caenorhabd,Ascomycota,Dictyostel,Entamoebid,Plasmodium,Sarcocysti,Ciliophora,(Arabidopsi,Candida___));
(Arabidopsi,Chlorophyt,Rhodophyta,stramenopi,Drosophila,Mammalia__,Caenorhabd,Ascomycota,Dictyostel,Entamoebid,Plasmodium,Sarcocysti,Ciliophora,(Liliopsida,Candida___));
(Arabidopsi,Liliopsida,Rhodophyta,stramenopi,Drosophila,Mammalia__,Caenorhabd,Ascomycota,Dictyostel,Entamoebid,Plasmodium,Sarcocysti,Ciliophora,(Chlorophyt,Candida___));
(Arabidopsi,Liliopsida,Chlorophyt,stramenopi,Drosophila,Mammalia__,Caenorhabd,Ascomycota,Dictyostel,Entamoebid,Plasmodium,Sarcocysti,Ciliophora,(Rhodophyta,Candida___));
(Arabidopsi,Liliopsida,Chlorophyt,Rhodophyta,Drosophila,Mammalia__,Caenorhabd,Ascomycota,Dictyostel,Entamoebid,Plasmodium,Sarcocysti,Ciliophora,(stramenopi,Candida___));
(Arabidopsi,Liliopsida,Chlorophyt,Rhodophyta,stramenopi,Mammalia__,Caenorhabd,Ascomycota,Dictyostel,Entamoebid,Plasmodium,Sarcocysti,Ciliophora,(Drosophila,Candida___));
(Arabidopsi,Liliopsida,Chlorophyt,Rhodophyta,stramenopi,Drosophila,Caenorhabd,Ascomycota,Dictyostel,Entamoebid,Plasmodium,Sarcocysti,Ciliophora,(Mammalia__,Candida___));
(Arabidopsi,Liliopsida,Chlorophyt,Rhodophyta,stramenopi,Drosophila,Mammalia__,Ascomycota,Dictyostel,Entamoebid,Plasmodium,Sarcocysti,Ciliophora,(Caenorhabd,Candida___));
(Arabidopsi,Liliopsida,Chlorophyt,Rhodophyta,stramenopi,Drosophila,Mammalia__,Caenorhabd,Dictyostel,Entamoebid,Plasmodium,Sarcocysti,Ciliophora,(Candida___,Ascomycota));
(Arabidopsi,Liliopsida,Chlorophyt,Rhodophyta,stramenopi,Drosophila,Mammalia__,Caenorhabd,Ascomycota,Entamoebid,Plasmodium,Sarcocysti,Ciliophora,(Candida___,Dictyostel));
(Arabidopsi,Liliopsida,Chlorophyt,Rhodophyta,stramenopi,Drosophila,Mammalia__,Caenorhabd,Ascomycota,Dictyostel,Plasmodium,Sarcocysti,Ciliophora,(Candida___,Entamoebid));
(Arabidopsi,Liliopsida,Chlorophyt,Rhodophyta,stramenopi,Drosophila,Mammalia__,Caenorhabd,Ascomycota,Dictyostel,Entamoebid,Sarcocysti,Ciliophora,(Candida___,Plasmodium));
(Arabidopsi,Liliopsida,Chlorophyt,Rhodophyta,stramenopi,Drosophila,Mammalia__,Caenorhabd,Ascomycota,Dictyostel,Entamoebid,Plasmodium,Ciliophora,(Candida___,Sarcocysti));
(Arabidopsi,Liliopsida,Chlorophyt,Rhodophyta,stramenopi,Drosophila,Mammalia__,Caenorhabd,Ascomycota,Dictyostel,Entamoebid,Plasmodium,Sarcocysti,(Candida___,Ciliophora));
(Liliopsida,Chlorophyt,Rhodophyta,stramenopi,Drosophila,Mammalia__,Caenorhabd,Candida___,Dictyostel,Entamoebid,Plasmodium,Sarcocysti,Ciliophora,(Arabidopsi,Ascomycota));
(Arabidopsi,Chlorophyt,Rhodophyta,stramenopi,Drosophila,Mammalia__,Caenorhabd,Candida___,Dictyostel,Entamoebid,Plasmodium,Sarcocysti,Ciliophora,(Liliopsida,Ascomycota));
(Arabidopsi,Liliopsida,Rhodophyta,stramenopi,Drosophila,Mammalia__,Caenorhabd,Candida___,Dictyostel,Entamoebid,Plasmodium,Sarcocysti,Ciliophora,(Chlorophyt,Ascomycota));
(Arabidopsi,Liliopsida,Chlorophyt,stramenopi,Drosophila,Mammalia__,Caenorhabd,Candida___,Dictyostel,Entamoebid,Plasmodium,Sarcocysti,Ciliophora,(Rhodophyta,Ascomycota));
(Arabidopsi,Liliopsida,Chlorophyt,Rhodophyta,Drosophila,Mammalia__,Caenorhabd,Candida___,Dictyostel,Entamoebid,Plasmodium,Sarcocysti,Ciliophora,(stramenopi,Ascomycota));
(Arabidopsi,Liliopsida,Chlorophyt,Rhodophyta,stramenopi,Mammalia__,Caenorhabd,Candida___,Dictyostel,Entamoebid,Plasmodium,Sarcocysti,Ciliophora,(Drosophila,Ascomycota));
(Arabidopsi,Liliopsida,Chlorophyt,Rhodophyta,stramenopi,Drosophila,Caenorhabd,Candida___,Dictyostel,Entamoebid,Plasmodium,Sarcocysti,Ciliophora,(Mammalia__,Ascomycota));
(Arabidopsi,Liliopsida,Chlorophyt,Rhodophyta,stramenopi,Drosophila,Mammalia__,Candida___,Dictyostel,Entamoebid,Plasmodium,Sarcocysti,Ciliophora,(Caenorhabd,Ascomycota));
(Arabidopsi,Liliopsida,Chlorophyt,Rhodophyta,stramenopi,Drosophila,Mammalia__,Caenorhabd,Dictyostel,Entamoebid,Plasmodium,Sarcocysti,Ciliophora,(Candida___,Ascomycota));
(Arabidopsi,Liliopsida,Chlorophyt,Rhodophyta,stramenopi,Drosophila,Mammalia__,Caenorhabd,Candida___,Entamoebid,Plasmodium,Sarcocysti,Ciliophora,(Ascomycota,Dictyostel));
(Arabidopsi,Liliopsida,Chlorophyt,Rhodophyta,stramenopi,Drosophila,Mammalia__,Caenorhabd,Candida___,Dictyostel,Plasmodium,Sarcocysti,Ciliophora,(Ascomycota,Entamoebid));
(Arabidopsi,Liliopsida,Chlorophyt,Rhodophyta,stramenopi,Drosophila,Mammalia__,Caenorhabd,Candida___,Dictyostel,Entamoebid,Sarcocysti,Ciliophora,(Ascomycota,Plasmodium));
(Arabidopsi,Liliopsida,Chlorophyt,Rhodophyta,stramenopi,Drosophila,Mammalia__,Caenorhabd,Candida___,Dictyostel,Entamoebid,Plasmodium,Ciliophora,(Ascomycota,Sarcocysti));
(Arabidopsi,Liliopsida,Chlorophyt,Rhodophyta,stramenopi,Drosophila,Mammalia__,Caenorhabd,Candida___,Dictyostel,Entamoebid,Plasmodium,Sarcocysti,(Ascomycota,Ciliophora));
(Liliopsida,Chlorophyt,Rhodophyta,stramenopi,Drosophila,Mammalia__,Caenorhabd,Candida___,Ascomycota,Entamoebid,Plasmodium,Sarcocysti,Ciliophora,(Arabidopsi,Dictyostel));
(Arabidopsi,Chlorophyt,Rhodophyta,stramenopi,Drosophila,Mammalia__,Caenorhabd,Candida___,Ascomycota,Entamoebid,Plasmodium,Sarcocysti,Ciliophora,(Liliopsida,Dictyostel));
(Arabidopsi,Liliopsida,Rhodophyta,stramenopi,Drosophila,Mammalia__,Caenorhabd,Candida___,Ascomycota,Entamoebid,Plasmodium,Sarcocysti,Ciliophora,(Chlorophyt,Dictyostel));
(Arabidopsi,Liliopsida,Chlorophyt,stramenopi,Drosophila,Mammalia__,Caenorhabd,Candida___,Ascomycota,Entamoebid,Plasmodium,Sarcocysti,Ciliophora,(Rhodophyta,Dictyostel));
(Arabidopsi,Liliopsida,Chlorophyt,Rhodophyta,Drosophila,Mammalia__,Caenorhabd,Candida___,Ascomycota,Entamoebid,Plasmodium,Sarcocysti,Ciliophora,(stramenopi,Dictyostel));
(Arabidopsi,Liliopsida,Chlorophyt,Rhodophyta,stramenopi,Mammalia__,Caenorhabd,Candida___,Ascomycota,Entamoebid,Plasmodium,Sarcocysti,Ciliophora,(Drosophila,Dictyostel));
(Arabidopsi,Liliopsida,Chlorophyt,Rhodophyta,stramenopi,Drosophila,Caenorhabd,Candida___,Ascomycota,Entamoebid,Plasmodium,Sarcocysti,Ciliophora,(Mammalia__,Dictyostel));
(Arabidopsi,Liliopsida,Chlorophyt,Rhodophyta,stramenopi,Drosophila,Mammalia__,Candida___,Ascomycota,Entamoebid,Plasmodium,Sarcocysti,Ciliophora,(Caenorhabd,Dictyostel));
(Arabidopsi,Liliopsida,Chlorophyt,Rhodophyta,stramenopi,Drosophila,Mammalia__,Caenorhabd,Ascomycota,Entamoebid,Plasmodium,Sarcocysti,Ciliophora,(Candida___,Dictyostel));
(Arabidopsi,Liliopsida,Chlorophyt,Rhodophyta,stramenopi,Drosophila,Mammalia__,Caenorhabd,Candida___,Entamoebid,Plasmodium,Sarcocysti,Ciliophora,(Ascomycota,Dictyostel));
(Arabidopsi,Liliopsida,Chlorophyt,Rhodophyta,stramenopi,Drosophila,Mammalia__,Caenorhabd,Candida___,Ascomycota,Plasmodium,Sarcocysti,Ciliophora,(Dictyostel,Entamoebid));
(Arabidopsi,Liliopsida,Chlorophyt,Rhodophyta,stramenopi,Drosophila,Mammalia__,Caenorhabd,Candida___,Ascomycota,Entamoebid,Sarcocysti,Ciliophora,(Dictyostel,Plasmodium));
(Arabidopsi,Liliopsida,Chlorophyt,Rhodophyta,stramenopi,Drosophila,Mammalia__,Caenorhabd,Candida___,Ascomycota,Entamoebid,Plasmodium,Ciliophora,(Dictyostel,Sarcocysti));
(Arabidopsi,Liliopsida,Chlorophyt,Rhodophyta,stramenopi,Drosophila,Mammalia__,Caenorhabd,Candida___,Ascomycota,Entamoebid,Plasmodium,Sarcocysti,(Dictyostel,Ciliophora));
(Liliopsida,Chlorophyt,Rhodophyta,stramenopi,Drosophila,Mammalia__,Caenorhabd,Candida___,Ascomycota,Dictyostel,Plasmodium,Sarcocysti,Ciliophora,(Arabidopsi,Entamoebid));
(Arabidopsi,Chlorophyt,Rhodophyta,stramenopi,Drosophila,Mammalia__,Caenorhabd,Candida___,Ascomycota,Dictyostel,Plasmodium,Sarcocysti,Ciliophora,(Liliopsida,Entamoebid));
(Arabidopsi,Liliopsida,Rhodophyta,stramenopi,Drosophila,Mammalia__,Caenorhabd,Candida___,Ascomycota,Dictyostel,Plasmodium,Sarcocysti,Ciliophora,(Chlorophyt,Entamoebid));
(Arabidopsi,Liliopsida,Chlorophyt,stramenopi,Drosophila,Mammalia__,Caenorhabd,Candida___,Ascomycota,Dictyostel,Plasmodium,Sarcocysti,Ciliophora,(Rhodophyta,Entamoebid));
(Arabidopsi,Liliopsida,Chlorophyt,Rhodophyta,Drosophila,Mammalia__,Caenorhabd,Candida___,Ascomycota,Dictyostel,Plasmodium,Sarcocysti,Ciliophora,(stramenopi,Entamoebid));
(Arabidopsi,Liliopsida,Chlorophyt,Rhodophyta,stramenopi,Mammalia__,Caenorhabd,Candida___,Ascomycota,Dictyostel,Plasmodium,Sarcocysti,Ciliophora,(Drosophila,Entamoebid));
(Arabidopsi,Liliopsida,Chlorophyt,Rhodophyta,stramenopi,Drosophila,Caenorhabd,Candida___,Ascomycota,Dictyostel,Plasmodium,Sarcocysti,Ciliophora,(Mammalia__,Entamoebid));
(Arabidopsi,Liliopsida,Chlorophyt,Rhodophyta,stramenopi,Drosophila,Mammalia__,Candida___,Ascomycota,Dictyostel,Plasmodium,Sarcocysti,Ciliophora,(Caenorhabd,Entamoebid));
(Arabidopsi,Liliopsida,Chlorophyt,Rhodophyta,stramenopi,Drosophila,Mammalia__,Caenorhabd,Ascomycota,Dictyostel,Plasmodium,Sarcocysti,Ciliophora,(Candida___,Entamoebid));
(Arabidopsi,Liliopsida,Chlorophyt,Rhodophyta,stramenopi,Drosophila,Mammalia__,Caenorhabd,Candida___,Dictyostel,Plasmodium,Sarcocysti,Ciliophora,(Ascomycota,Entamoebid));
(Arabidopsi,Liliopsida,Chlorophyt,Rhodophyta,stramenopi,Drosophila,Mammalia__,Caenorhabd,Candida___,Ascomycota,Plasmodium,Sarcocysti,Ciliophora,(Dictyostel,Entamoebid));
(Arabidopsi,Liliopsida,Chlorophyt,Rhodophyta,stramenopi,Drosophila,Mammalia__,Caenorhabd,Candida___,Ascomycota,Dictyostel,Sarcocysti,Ciliophora,(Entamoebid,Plasmodium));
(Arabidopsi,Liliopsida,Chlorophyt,Rhodophyta,stramenopi,Drosophila,Mammalia__,Caenorhabd,Candida___,Ascomycota,Dictyostel,Plasmodium,Ciliophora,(Entamoebid,Sarcocysti));
(Arabidopsi,Liliopsida,Chlorophyt,Rhodophyta,stramenopi,Drosophila,Mammalia__,Caenorhabd,Candida___,Ascomycota,Dictyostel,Plasmodium,Sarcocysti,(Entamoebid,Ciliophora));
(Liliopsida,Chlorophyt,Rhodophyta,stramenopi,Drosophila,Mammalia__,Caenorhabd,Candida___,Ascomycota,Dictyostel,Entamoebid,Sarcocysti,Ciliophora,(Arabidopsi,Plasmodium));
(Arabidopsi,Chlorophyt,Rhodophyta,stramenopi,Drosophila,Mammalia__,Caenorhabd,Candida___,Ascomycota,Dictyostel,Entamoebid,Sarcocysti,Ciliophora,(Liliopsida,Plasmodium));
(Arabidopsi,Liliopsida,Rhodophyta,stramenopi,Drosophila,Mammalia__,Caenorhabd,Candida___,Ascomycota,Dictyostel,Entamoebid,Sarcocysti,Ciliophora,(Chlorophyt,Plasmodium));
(Arabidopsi,Liliopsida,Chlorophyt,stramenopi,Drosophila,Mammalia__,Caenorhabd,Candida___,Ascomycota,Dictyostel,Entamoebid,Sarcocysti,Ciliophora,(Rhodophyta,Plasmodium));
(Arabidopsi,Liliopsida,Chlorophyt,Rhodophyta,Drosophila,Mammalia__,Caenorhabd,Candida___,Ascomycota,Dictyostel,Entamoebid,Sarcocysti,Ciliophora,(stramenopi,Plasmodium));
(Arabidopsi,Liliopsida,Chlorophyt,Rhodophyta,stramenopi,Mammalia__,Caenorhabd,Candida___,Ascomycota,Dictyostel,Entamoebid,Sarcocysti,Ciliophora,(Drosophila,Plasmodium));
(Arabidopsi,Liliopsida,Chlorophyt,Rhodophyta,stramenopi,Drosophila,Caenorhabd,Candida___,Ascomycota,Dictyostel,Entamoebid,Sarcocysti,Ciliophora,(Mammalia__,Plasmodium));
(Arabidopsi,Liliopsida,Chlorophyt,Rhodophyta,stramenopi,Drosophila,Mammalia__,Candida___,Ascomycota,Dictyostel,Entamoebid,Sarcocysti,Ciliophora,(Caenorhabd,Plasmodium));
(Arabidopsi,Liliopsida,Chlorophyt,Rhodophyta,stramenopi,Drosophila,Mammalia__,Caenorhabd,Ascomycota,Dictyostel,Entamoebid,Sarcocysti,Ciliophora,(Candida___,Plasmodium));
(Arabidopsi,Liliopsida,Chlorophyt,Rhodophyta,stramenopi,Drosophila,Mammalia__,Caenorhabd,Candida___,Dictyostel,Entamoebid,Sarcocysti,Ciliophora,(Ascomycota,Plasmodium));
(Arabidopsi,Liliopsida,Chlorophyt,Rhodophyta,stramenopi,Drosophila,Mammalia__,Caenorhabd,Candida___,Ascomycota,Entamoebid,Sarcocysti,Ciliophora,(Dictyostel,Plasmodium));
(Arabidopsi,Liliopsida,Chlorophyt,Rhodophyta,stramenopi,Drosophila,Mammalia__,Caenorhabd,Candida___,Ascomycota,Dictyostel,Sarcocysti,Ciliophora,(Entamoebid,Plasmodium));
(Arabidopsi,Liliopsida,Chlorophyt,Rhodophyta,stramenopi,Drosophila,Mammalia__,Caenorhabd,Candida___,Ascomycota,Dictyostel,Entamoebid,Ciliophora,(Plasmodium,Sarcocysti));
(Arabidopsi,Liliopsida,Chlorophyt,Rhodophyta,stramenopi,Drosophila,Mammalia__,Caenorhabd,Candida___,Ascomycota,Dictyostel,Entamoebid,Sarcocysti,(Plasmodium,Ciliophora));
(Liliopsida,Chlorophyt,Rhodophyta,stramenopi,Drosophila,Mammalia__,Caenorhabd,Candida___,Ascomycota,Dictyostel,Entamoebid,Plasmodium,Ciliophora,(Arabidopsi,Sarcocysti));
(Arabidopsi,Chlorophyt,Rhodophyta,stramenopi,Drosophila,Mammalia__,Caenorhabd,Candida___,Ascomycota,Dictyostel,Entamoebid,Plasmodium,Ciliophora,(Liliopsida,Sarcocysti));
(Arabidopsi,Liliopsida,Rhodophyta,stramenopi,Drosophila,Mammalia__,Caenorhabd,Candida___,Ascomycota,Dictyostel,Entamoebid,Plasmodium,Ciliophora,(Chlorophyt,Sarcocysti));
(Arabidopsi,Liliopsida,Chlorophyt,stramenopi,Drosophila,Mammalia__,Caenorhabd,Candida___,Ascomycota,Dictyostel,Entamoebid,Plasmodium,Ciliophora,(Rhodophyta,Sarcocysti));
(Arabidopsi,Liliopsida,Chlorophyt,Rhodophyta,Drosophila,Mammalia__,Caenorhabd,Candida___,Ascomycota,Dictyostel,Entamoebid,Plasmodium,Ciliophora,(stramenopi,Sarcocysti));
(Arabidopsi,Liliopsida,Chlorophyt,Rhodophyta,stramenopi,Mammalia__,Caenorhabd,Candida___,Ascomycota,Dictyostel,Entamoebid,Plasmodium,Ciliophora,(Drosophila,Sarcocysti));
(Arabidopsi,Liliopsida,Chlorophyt,Rhodophyta,stramenopi,Drosophila,Caenorhabd,Candida___,Ascomycota,Dictyostel,Entamoebid,Plasmodium,Ciliophora,(Mammalia__,Sarcocysti));
(Arabidopsi,Liliopsida,Chlorophyt,Rhodophyta,stramenopi,Drosophila,Mammalia__,Candida___,Ascomycota,Dictyostel,Entamoebid,Plasmodium,Ciliophora,(Caenorhabd,Sarcocysti));
(Arabidopsi,Liliopsida,Chlorophyt,Rhodophyta,stramenopi,Drosophila,Mammalia__,Caenorhabd,Ascomycota,Dictyostel,Entamoebid,Plasmodium,Ciliophora,(Candida___,Sarcocysti));
(Arabidopsi,Liliopsida,Chlorophyt,Rhodophyta,stramenopi,Drosophila,Mammalia__,Caenorhabd,Candida___,Dictyostel,Entamoebid,Plasmodium,Ciliophora,(Ascomycota,Sarcocysti));
(Arabidopsi,Liliopsida,Chlorophyt,Rhodophyta,stramenopi,Drosophila,Mammalia__,Caenorhabd,Candida___,Ascomycota,Entamoebid,Plasmodium,Ciliophora,(Dictyostel,Sarcocysti));
(Arabidopsi,Liliopsida,Chlorophyt,Rhodophyta,stramenopi,Drosophila,Mammalia__,Caenorhabd,Candida___,Ascomycota,Dictyostel,Plasmodium,Ciliophora,(Entamoebid,Sarcocysti));
(Arabidopsi,Liliopsida,Chlorophyt,Rhodophyta,stramenopi,Drosophila,Mammalia__,Caenorhabd,Candida___,Ascomycota,Dictyostel,Entamoebid,Ciliophora,(Plasmodium,Sarcocysti));
(Arabidopsi,Liliopsida,Chlorophyt,Rhodophyta,stramenopi,Drosophila,Mammalia__,Caenorhabd,Candida___,Ascomycota,Dictyostel,Entamoebid,Plasmodium,(Sarcocysti,Ciliophora));
(Liliopsida,Chlorophyt,Rhodophyta,stramenopi,Drosophila,Mammalia__,Caenorhabd,Candida___,Ascomycota,Dictyostel,Entamoebid,Plasmodium,Sarcocysti,(Arabidopsi,Ciliophora));
(Arabidopsi,Chlorophyt,Rhodophyta,stramenopi,Drosophila,Mammalia__,Caenorhabd,Candida___,Ascomycota,Dictyostel,Entamoebid,Plasmodium,Sarcocysti,(Liliopsida,Ciliophora));
(Arabidopsi,Liliopsida,Rhodophyta,stramenopi,Drosophila,Mammalia__,Caenorhabd,Candida___,Ascomycota,Dictyostel,Entamoebid,Plasmodium,Sarcocysti,(Chlorophyt,Ciliophora));
(Arabidopsi,Liliopsida,Chlorophyt,stramenopi,Drosophila,Mammalia__,Caenorhabd,Candida___,Ascomycota,Dictyostel,Entamoebid,Plasmodium,Sarcocysti,(Rhodophyta,Ciliophora));
(Arabidopsi,Liliopsida,Chlorophyt,Rhodophyta,Drosophila,Mammalia__,Caenorhabd,Candida___,Ascomycota,Dictyostel,Entamoebid,Plasmodium,Sarcocysti,(stramenopi,Ciliophora));
(Arabidopsi,Liliopsida,Chlorophyt,Rhodophyta,stramenopi,Mammalia__,Caenorhabd,Candida___,Ascomycota,Dictyostel,Entamoebid,Plasmodium,Sarcocysti,(Drosophila,Ciliophora));
(Arabidopsi,Liliopsida,Chlorophyt,Rhodophyta,stramenopi,Drosophila,Caenorhabd,Candida___,Ascomycota,Dictyostel,Entamoebid,Plasmodium,Sarcocysti,(Mammalia__,Ciliophora));
(Arabidopsi,Liliopsida,Chlorophyt,Rhodophyta,stramenopi,Drosophila,Mammalia__,Candida___,Ascomycota,Dictyostel,Entamoebid,Plasmodium,Sarcocysti,(Caenorhabd,Ciliophora));
(Arabidopsi,Liliopsida,Chlorophyt,Rhodophyta,stramenopi,Drosophila,Mammalia__,Caenorhabd,Ascomycota,Dictyostel,Entamoebid,Plasmodium,Sarcocysti,(Candida___,Ciliophora));
(Arabidopsi,Liliopsida,Chlorophyt,Rhodophyta,stramenopi,Drosophila,Mammalia__,Caenorhabd,Candida___,Dictyostel,Entamoebid,Plasmodium,Sarcocysti,(Ascomycota,Ciliophora));
(Arabidopsi,Liliopsida,Chlorophyt,Rhodophyta,stramenopi,Drosophila,Mammalia__,Caenorhabd,Candida___,Ascomycota,Entamoebid,Plasmodium,Sarcocysti,(Dictyostel,Ciliophora));
(Arabidopsi,Liliopsida,Chlorophyt,Rhodophyta,stramenopi,Drosophila,Mammalia__,Caenorhabd,Candida___,Ascomycota,Dictyostel,Plasmodium,Sarcocysti,(Entamoebid,Ciliophora));
(Arabidopsi,Liliopsida,Chlorophyt,Rhodophyta,stramenopi,Drosophila,Mammalia__,Caenorhabd,Candida___,Ascomycota,Dictyostel,Entamoebid,Sarcocysti,(Plasmodium,Ciliophora));
(Arabidopsi,Liliopsida,Chlorophyt,Rhodophyta,stramenopi,Drosophila,Mammalia__,Caenorhabd,Candida___,Ascomycota,Dictyostel,Entamoebid,Plasmodium,(Sarcocysti,Ciliophora));
(Chlorophyt,Rhodophyta,stramenopi,Drosophila,Mammalia__,Caenorhabd,Candida___,Ascomycota,Dictyostel,Entamoebid,Plasmodium,Sarcocysti,Ciliophora,(Arabidopsi,Liliopsida));
(Liliopsida,Rhodophyta,stramenopi,Drosophila,Mammalia__,Caenorhabd,Candida___,Ascomycota,Dictyostel,Entamoebid,Plasmodium,Sarcocysti,Ciliophora,(Arabidopsi,Chlorophyt));
(Liliopsida,Chlorophyt,stramenopi,Drosophila,Mammalia__,Caenorhabd,Candida___,Ascomycota,Dictyostel,Entamoebid,Plasmodium,Sarcocysti,Ciliophora,(Arabidopsi,Rhodophyta));
(Liliopsida,Chlorophyt,Rhodophyta,Drosophila,Mammalia__,Caenorhabd,Candida___,Ascomycota,Dictyostel,Entamoebid,Plasmodium,Sarcocysti,Ciliophora,(Arabidopsi,stramenopi));
(Liliopsida,Chlorophyt,Rhodophyta,stramenopi,Mammalia__,Caenorhabd,Candida___,Ascomycota,Dictyostel,Entamoebid,Plasmodium,Sarcocysti,Ciliophora,(Arabidopsi,Drosophila));
(Liliopsida,Chlorophyt,Rhodophyta,stramenopi,Drosophila,Caenorhabd,Candida___,Ascomycota,Dictyostel,Entamoebid,Plasmodium,Sarcocysti,Ciliophora,(Arabidopsi,Mammalia__));
(Liliopsida,Chlorophyt,Rhodophyta,stramenopi,Drosophila,Mammalia__,Candida___,Ascomycota,Dictyostel,Entamoebid,Plasmodium,Sarcocysti,Ciliophora,(Arabidopsi,Caenorhabd));
(Liliopsida,Chlorophyt,Rhodophyta,stramenopi,Drosophila,Mammalia__,Caenorhabd,Ascomycota,Dictyostel,Entamoebid,Plasmodium,Sarcocysti,Ciliophora,(Arabidopsi,Candida___));
(Liliopsida,Chlorophyt,Rhodophyta,stramenopi,Drosophila,Mammalia__,Caenorhabd,Candida___,Dictyostel,Entamoebid,Plasmodium,Sarcocysti,Ciliophora,(Arabidopsi,Ascomycota));
(Liliopsida,Chlorophyt,Rhodophyta,stramenopi,Drosophila,Mammalia__,Caenorhabd,Candida___,Ascomycota,Entamoebid,Plasmodium,Sarcocysti,Ciliophora,(Arabidopsi,Dictyostel));
(Liliopsida,Chlorophyt,Rhodophyta,stramenopi,Drosophila,Mammalia__,Caenorhabd,Candida___,Ascomycota,Dictyostel,Plasmodium,Sarcocysti,Ciliophora,(Arabidopsi,Entamoebid));
(Liliopsida,Chlorophyt,Rhodophyta,stramenopi,Drosophila,Mammalia__,Caenorhabd,Candida___,Ascomycota,Dictyostel,Entamoebid,Sarcocysti,Ciliophora,(Arabidopsi,Plasmodium));
(Liliopsida,Chlorophyt,Rhodophyta,stramenopi,Drosophila,Mammalia__,Caenorhabd,Candida___,Ascomycota,Dictyostel,Entamoebid,Plasmodium,Ciliophora,(Arabidopsi,Sarcocysti));
(Liliopsida,Chlorophyt,Rhodophyta,stramenopi,Drosophila,Mammalia__,Caenorhabd,Candida___,Ascomycota,Dictyostel,Entamoebid,Plasmodium,Sarcocysti,(Arabidopsi,Ciliophora));
(Chlorophyt,Rhodophyta,stramenopi,Drosophila,Mammalia__,Caenorhabd,Candida___,Ascomycota,Dictyostel,Entamoebid,Plasmodium,Sarcocysti,Ciliophora,(Arabidopsi,Liliopsida));
(Arabidopsi,Rhodophyta,stramenopi,Drosophila,Mammalia__,Caenorhabd,Candida___,Ascomycota,Dictyostel,Entamoebid,Plasmodium,Sarcocysti,Ciliophora,(Liliopsida,Chlorophyt));
(Arabidopsi,Chlorophyt,stramenopi,Drosophila,Mammalia__,Caenorhabd,Candida___,Ascomycota,Dictyostel,Entamoebid,Plasmodium,Sarcocysti,Ciliophora,(Liliopsida,Rhodophyta));
(Arabidopsi,Chlorophyt,Rhodophyta,Drosophila,Mammalia__,Caenorhabd,Candida___,Ascomycota,Dictyostel,Entamoebid,Plasmodium,Sarcocysti,Ciliophora,(Liliopsida,stramenopi));
(Arabidopsi,Chlorophyt,Rhodophyta,stramenopi,Mammalia__,Caenorhabd,Candida___,Ascomycota,Dictyostel,Entamoebid,Plasmodium,Sarcocysti,Ciliophora,(Liliopsida,Drosophila));
(Arabidopsi,Chlorophyt,Rhodophyta,stramenopi,Drosophila,Caenorhabd,Candida___,Ascomycota,Dictyostel,Entamoebid,Plasmodium,Sarcocysti,Ciliophora,(Liliopsida,Mammalia__));
(Arabidopsi,Chlorophyt,Rhodophyta,stramenopi,Drosophila,Mammalia__,Candida___,Ascomycota,Dictyostel,Entamoebid,Plasmodium,Sarcocysti,Ciliophora,(Liliopsida,Caenorhabd));
(Arabidopsi,Chlorophyt,Rhodophyta,stramenopi,Drosophila,Mammalia__,Caenorhabd,Ascomycota,Dictyostel,Entamoebid,Plasmodium,Sarcocysti,Ciliophora,(Liliopsida,Candida___));
(Arabidopsi,Chlorophyt,Rhodophyta,stramenopi,Drosophila,Mammalia__,Caenorhabd,Candida___,Dictyostel,Entamoebid,Plasmodium,Sarcocysti,Ciliophora,(Liliopsida,Ascomycota));
(Arabidopsi,Chlorophyt,Rhodophyta,stramenopi,Drosophila,Mammalia__,Caenorhabd,Candida___,Ascomycota,Entamoebid,Plasmodium,Sarcocysti,Ciliophora,(Liliopsida,Dictyostel));
(Arabidopsi,Chlorophyt,Rhodophyta,stramenopi,Drosophila,Mammalia__,Caenorhabd,Candida___,Ascomycota,Dictyostel,Plasmodium,Sarcocysti,Ciliophora,(Liliopsida,Entamoebid));
(Arabidopsi,Chlorophyt,Rhodophyta,stramenopi,Drosophila,Mammalia__,Caenorhabd,Candida___,Ascomycota,Dictyostel,Entamoebid,Sarcocysti,Ciliophora,(Liliopsida,Plasmodium));
(Arabidopsi,Chlorophyt,Rhodophyta,stramenopi,Drosophila,Mammalia__,Caenorhabd,Candida___,Ascomycota,Dictyostel,Entamoebid,Plasmodium,Ciliophora,(Liliopsida,Sarcocysti));
(Arabidopsi,Chlorophyt,Rhodophyta,stramenopi,Drosophila,Mammalia__,Caenorhabd,Candida___,Ascomycota,Dictyostel,Entamoebid,Plasmodium,Sarcocysti,(Liliopsida,Ciliophora));
(Liliopsida,Rhodophyta,stramenopi,Drosophila,Mammalia__,Caenorhabd,Candida___,Ascomycota,Dictyostel,Entamoebid,Plasmodium,Sarcocysti,Ciliophora,(Arabidopsi,Chlorophyt));
(Arabidopsi,Rhodophyta,stramenopi,Drosophila,Mammalia__,Caenorhabd,Candida___,Ascomycota,Dictyostel,Entamoebid,Plasmodium,Sarcocysti,Ciliophora,(Liliopsida,Chlorophyt));
(Arabidopsi,Liliopsida,stramenopi,Drosophila,Mammalia__,Caenorhabd,Candida___,Ascomycota,Dictyostel,Entamoebid,Plasmodium,Sarcocysti,Ciliophora,(Chlorophyt,Rhodophyta));
(Arabidopsi,Liliopsida,Rhodophyta,Drosophila,Mammalia__,Caenorhabd,Candida___,Ascomycota,Dictyostel,Entamoebid,Plasmodium,Sarcocysti,Ciliophora,(Chlorophyt,stramenopi));
(Arabidopsi,Liliopsida,Rhodophyta,stramenopi,Mammalia__,Caenorhabd,Candida___,Ascomycota,Dictyostel,Entamoebid,Plasmodium,Sarcocysti,Ciliophora,(Chlorophyt,Drosophila));
(Arabidopsi,Liliopsida,Rhodophyta,stramenopi,Drosophila,Caenorhabd,Candida___,Ascomycota,Dictyostel,Entamoebid,Plasmodium,Sarcocysti,Ciliophora,(Chlorophyt,Mammalia__));
(Arabidopsi,Liliopsida,Rhodophyta,stramenopi,Drosophila,Mammalia__,Candida___,Ascomycota,Dictyostel,Entamoebid,Plasmodium,Sarcocysti,Ciliophora,(Chlorophyt,Caenorhabd));
(Arabidopsi,Liliopsida,Rhodophyta,stramenopi,Drosophila,Mammalia__,Caenorhabd,Ascomycota,Dictyostel,Entamoebid,Plasmodium,Sarcocysti,Ciliophora,(Chlorophyt,Candida___));
(Arabidopsi,Liliopsida,Rhodophyta,stramenopi,Drosophila,Mammalia__,Caenorhabd,Candida___,Dictyostel,Entamoebid,Plasmodium,Sarcocysti,Ciliophora,(Chlorophyt,Ascomycota));
(Arabidopsi,Liliopsida,Rhodophyta,stramenopi,Drosophila,Mammalia__,Caenorhabd,Candida___,Ascomycota,Entamoebid,Plasmodium,Sarcocysti,Ciliophora,(Chlorophyt,Dictyostel));
(Arabidopsi,Liliopsida,Rhodophyta,stramenopi,Drosophila,Mammalia__,Caenorhabd,Candida___,Ascomycota,Dictyostel,Plasmodium,Sarcocysti,Ciliophora,(Chlorophyt,Entamoebid));
(Arabidopsi,Liliopsida,Rhodophyta,stramenopi,Drosophila,Mammalia__,Caenorhabd,Candida___,Ascomycota,Dictyostel,Entamoebid,Sarcocysti,Ciliophora,(Chlorophyt,Plasmodium));
(Arabidopsi,Liliopsida,Rhodophyta,stramenopi,Drosophila,Mammalia__,Caenorhabd,Candida___,Ascomycota,Dictyostel,Entamoebid,Plasmodium,Ciliophora,(Chlorophyt,Sarcocysti));
(Arabidopsi,Liliopsida,Rhodophyta,stramenopi,Drosophila,Mammalia__,Caenorhabd,Candida___,Ascomycota,Dictyostel,Entamoebid,Plasmodium,Sarcocysti,(Chlorophyt,Ciliophora));
(Liliopsida,Chlorophyt,stramenopi,Drosophila,Mammalia__,Caenorhabd,Candida___,Ascomycota,Dictyostel,Entamoebid,Plasmodium,Sarcocysti,Ciliophora,(Arabidopsi,Rhodophyta));
(Arabidopsi,Chlorophyt,stramenopi,Drosophila,Mammalia__,Caenorhabd,Candida___,Ascomycota,Dictyostel,Entamoebid,Plasmodium,Sarcocysti,Ciliophora,(Liliopsida,Rhodophyta));
(Arabidopsi,Liliopsida,stramenopi,Drosophila,Mammalia__,Caenorhabd,Candida___,Ascomycota,Dictyostel,Entamoebid,Plasmodium,Sarcocysti,Ciliophora,(Chlorophyt,Rhodophyta));
(Arabidopsi,Liliopsida,Chlorophyt,Drosophila,Mammalia__,Caenorhabd,Candida___,Ascomycota,Dictyostel,Entamoebid,Plasmodium,Sarcocysti,Ciliophora,(Rhodophyta,stramenopi));
(Arabidopsi,Liliopsida,Chlorophyt,stramenopi,Mammalia__,Caenorhabd,Candida___,Ascomycota,Dictyostel,Entamoebid,Plasmodium,Sarcocysti,Ciliophora,(Rhodophyta,Drosophila));
(Arabidopsi,Liliopsida,Chlorophyt,stramenopi,Drosophila,Caenorhabd,Candida___,Ascomycota,Dictyostel,Entamoebid,Plasmodium,Sarcocysti,Ciliophora,(Rhodophyta,Mammalia__));
(Arabidopsi,Liliopsida,Chlorophyt,stramenopi,Drosophila,Mammalia__,Candida___,Ascomycota,Dictyostel,Entamoebid,Plasmodium,Sarcocysti,Ciliophora,(Rhodophyta,Caenorhabd));
(Arabidopsi,Liliopsida,Chlorophyt,stramenopi,Drosophila,Mammalia__,Caenorhabd,Ascomycota,Dictyostel,Entamoebid,Plasmodium,Sarcocysti,Ciliophora,(Rhodophyta,Candida___));
(Arabidopsi,Liliopsida,Chlorophyt,stramenopi,Drosophila,Mammalia__,Caenorhabd,Candida___,Dictyostel,Entamoebid,Plasmodium,Sarcocysti,Ciliophora,(Rhodophyta,Ascomycota));
(Arabidopsi,Liliopsida,Chlorophyt,stramenopi,Drosophila,Mammalia__,Caenorhabd,Candida___,Ascomycota,Entamoebid,Plasmodium,Sarcocysti,Ciliophora,(Rhodophyta,Dictyostel));
(Arabidopsi,Liliopsida,Chlorophyt,stramenopi,Drosophila,Mammalia__,Caenorhabd,Candida___,Ascomycota,Dictyostel,Plasmodium,Sarcocysti,Ciliophora,(Rhodophyta,Entamoebid));
(Arabidopsi,Liliopsida,Chlorophyt,stramenopi,Drosophila,Mammalia__,Caenorhabd,Candida___,Ascomycota,Dictyostel,Entamoebid,Sarcocysti,Ciliophora,(Rhodophyta,Plasmodium));
(Arabidopsi,Liliopsida,Chlorophyt,stramenopi,Drosophila,Mammalia__,Caenorhabd,Candida___,Ascomycota,Dictyostel,Entamoebid,Plasmodium,Ciliophora,(Rhodophyta,Sarcocysti));
(Arabidopsi,Liliopsida,Chlorophyt,stramenopi,Drosophila,Mammalia__,Caenorhabd,Candida___,Ascomycota,Dictyostel,Entamoebid,Plasmodium,Sarcocysti,(Rhodophyta,Ciliophora));
(Liliopsida,Chlorophyt,Rhodophyta,Drosophila,Mammalia__,Caenorhabd,Candida___,Ascomycota,Dictyostel,Entamoebid,Plasmodium,Sarcocysti,Ciliophora,(Arabidopsi,stramenopi));
(Arabidopsi,Chlorophyt,Rhodophyta,Drosophila,Mammalia__,Caenorhabd,Candida___,Ascomycota,Dictyostel,Entamoebid,Plasmodium,Sarcocysti,Ciliophora,(Liliopsida,stramenopi));
(Arabidopsi,Liliopsida,Rhodophyta,Drosophila,Mammalia__,Caenorhabd,Candida___,Ascomycota,Dictyostel,Entamoebid,Plasmodium,Sarcocysti,Ciliophora,(Chlorophyt,stramenopi));
(Arabidopsi,Liliopsida,Chlorophyt,Drosophila,Mammalia__,Caenorhabd,Candida___,Ascomycota,Dictyostel,Entamoebid,Plasmodium,Sarcocysti,Ciliophora,(Rhodophyta,stramenopi));
(Arabidopsi,Liliopsida,Chlorophyt,Rhodophyta,Mammalia__,Caenorhabd,Candida___,Ascomycota,Dictyostel,Entamoebid,Plasmodium,Sarcocysti,Ciliophora,(stramenopi,Drosophila));
(Arabidopsi,Liliopsida,Chlorophyt,Rhodophyta,Drosophila,Caenorhabd,Candida___,Ascomycota,Dictyostel,Entamoebid,Plasmodium,Sarcocysti,Ciliophora,(stramenopi,Mammalia__));
(Arabidopsi,Liliopsida,Chlorophyt,Rhodophyta,Drosophila,Mammalia__,Candida___,Ascomycota,Dictyostel,Entamoebid,Plasmodium,Sarcocysti,Ciliophora,(stramenopi,Caenorhabd));
(Arabidopsi,Liliopsida,Chlorophyt,Rhodophyta,Drosophila,Mammalia__,Caenorhabd,Ascomycota,Dictyostel,Entamoebid,Plasmodium,Sarcocysti,Ciliophora,(stramenopi,Candida___));
(Arabidopsi,Liliopsida,Chlorophyt,Rhodophyta,Drosophila,Mammalia__,Caenorhabd,Candida___,Dictyostel,Entamoebid,Plasmodium,Sarcocysti,Ciliophora,(stramenopi,Ascomycota));
(Arabidopsi,Liliopsida,Chlorophyt,Rhodophyta,Drosophila,Mammalia__,Caenorhabd,Candida___,Ascomycota,Entamoebid,Plasmodium,Sarcocysti,Ciliophora,(stramenopi,Dictyostel));
(Arabidopsi,Liliopsida,Chlorophyt,Rhodophyta,Drosophila,Mammalia__,Caenorhabd,Candida___,Ascomycota,Dictyostel,Plasmodium,Sarcocysti,Ciliophora,(stramenopi,Entamoebid));
(Arabidopsi,Liliopsida,Chlorophyt,Rhodophyta,Drosophila,Mammalia__,Caenorhabd,Candida___,Ascomycota,Dictyostel,Entamoebid,Sarcocysti,Ciliophora,(stramenopi,Plasmodium));
(Arabidopsi,Liliopsida,Chlorophyt,Rhodophyta,Drosophila,Mammalia__,Caenorhabd,Candida___,Ascomycota,Dictyostel,Entamoebid,Plasmodium,Ciliophora,(stramenopi,Sarcocysti));
(Arabidopsi,Liliopsida,Chlorophyt,Rhodophyta,Drosophila,Mammalia__,Caenorhabd,Candida___,Ascomycota,Dictyostel,Entamoebid,Plasmodium,Sarcocysti,(stramenopi,Ciliophora));
(Liliopsida,Chlorophyt,Rhodophyta,stramenopi,Mammalia__,Caenorhabd,Candida___,Ascomycota,Dictyostel,Entamoebid,Plasmodium,Sarcocysti,Ciliophora,(Arabidopsi,Drosophila));
(Arabidopsi,Chlorophyt,Rhodophyta,stramenopi,Mammalia__,Caenorhabd,Candida___,Ascomycota,Dictyostel,Entamoebid,Plasmodium,Sarcocysti,Ciliophora,(Liliopsida,Drosophila));
(Arabidopsi,Liliopsida,Rhodophyta,stramenopi,Mammalia__,Caenorhabd,Candida___,Ascomycota,Dictyostel,Entamoebid,Plasmodium,Sarcocysti,Ciliophora,(Chlorophyt,Drosophila));
(Arabidopsi,Liliopsida,Chlorophyt,stramenopi,Mammalia__,Caenorhabd,Candida___,Ascomycota,Dictyostel,Entamoebid,Plasmodium,Sarcocysti,Ciliophora,(Rhodophyta,Drosophila));
(Arabidopsi,Liliopsida,Chlorophyt,Rhodophyta,Mammalia__,Caenorhabd,Candida___,Ascomycota,Dictyostel,Entamoebid,Plasmodium,Sarcocysti,Ciliophora,(stramenopi,Drosophila));
(Arabidopsi,Liliopsida,Chlorophyt,Rhodophyta,stramenopi,Caenorhabd,Candida___,Ascomycota,Dictyostel,Entamoebid,Plasmodium,Sarcocysti,Ciliophora,(Drosophila,Mammalia__));
(Arabidopsi,Liliopsida,Chlorophyt,Rhodophyta,stramenopi,Mammalia__,Candida___,Ascomycota,Dictyostel,Entamoebid,Plasmodium,Sarcocysti,Ciliophora,(Drosophila,Caenorhabd));
(Arabidopsi,Liliopsida,Chlorophyt,Rhodophyta,stramenopi,Mammalia__,Caenorhabd,Ascomycota,Dictyostel,Entamoebid,Plasmodium,Sarcocysti,Ciliophora,(Drosophila,Candida___));
(Arabidopsi,Liliopsida,Chlorophyt,Rhodophyta,stramenopi,Mammalia__,Caenorhabd,Candida___,Dictyostel,Entamoebid,Plasmodium,Sarcocysti,Ciliophora,(Drosophila,Ascomycota));
(Arabidopsi,Liliopsida,Chlorophyt,Rhodophyta,stramenopi,Mammalia__,Caenorhabd,Candida___,Ascomycota,Entamoebid,Plasmodium,Sarcocysti,Ciliophora,(Drosophila,Dictyostel));
(Arabidopsi,Liliopsida,Chlorophyt,Rhodophyta,stramenopi,Mammalia__,Caenorhabd,Candida___,Ascomycota,Dictyostel,Plasmodium,Sarcocysti,Ciliophora,(Drosophila,Entamoebid));
(Arabidopsi,Liliopsida,Chlorophyt,Rhodophyta,stramenopi,Mammalia__,Caenorhabd,Candida___,Ascomycota,Dictyostel,Entamoebid,Sarcocysti,Ciliophora,(Drosophila,Plasmodium));
(Arabidopsi,Liliopsida,Chlorophyt,Rhodophyta,stramenopi,Mammalia__,Caenorhabd,Candida___,Ascomycota,Dictyostel,Entamoebid,Plasmodium,Ciliophora,(Drosophila,Sarcocysti));
(Arabidopsi,Liliopsida,Chlorophyt,Rhodophyta,stramenopi,Mammalia__,Caenorhabd,Candida___,Ascomycota,Dictyostel,Entamoebid,Plasmodium,Sarcocysti,(Drosophila,Ciliophora));
(Liliopsida,Chlorophyt,Rhodophyta,stramenopi,Drosophila,Caenorhabd,Candida___,Ascomycota,Dictyostel,Entamoebid,Plasmodium,Sarcocysti,Ciliophora,(Arabidopsi,Mammalia__));
(Arabidopsi,Chlorophyt,Rhodophyta,stramenopi,Drosophila,Caenorhabd,Candida___,Ascomycota,Dictyostel,Entamoebid,Plasmodium,Sarcocysti,Ciliophora,(Liliopsida,Mammalia__));
(Arabidopsi,Liliopsida,Rhodophyta,stramenopi,Drosophila,Caenorhabd,Candida___,Ascomycota,Dictyostel,Entamoebid,Plasmodium,Sarcocysti,Ciliophora,(Chlorophyt,Mammalia__));
(Arabidopsi,Liliopsida,Chlorophyt,stramenopi,Drosophila,Caenorhabd,Candida___,Ascomycota,Dictyostel,Entamoebid,Plasmodium,Sarcocysti,Ciliophora,(Rhodophyta,Mammalia__));
(Arabidopsi,Liliopsida,Chlorophyt,Rhodophyta,Drosophila,Caenorhabd,Candida___,Ascomycota,Dictyostel,Entamoebid,Plasmodium,Sarcocysti,Ciliophora,(stramenopi,Mammalia__));
(Arabidopsi,Liliopsida,Chlorophyt,Rhodophyta,stramenopi,Caenorhabd,Candida___,Ascomycota,Dictyostel,Entamoebid,Plasmodium,Sarcocysti,Ciliophora,(Drosophila,Mammalia__));
(Arabidopsi,Liliopsida,Chlorophyt,Rhodophyta,stramenopi,Drosophila,Candida___,Ascomycota,Dictyostel,Entamoebid,Plasmodium,Sarcocysti,Ciliophora,(Mammalia__,Caenorhabd));
(Arabidopsi,Liliopsida,Chlorophyt,Rhodophyta,stramenopi,Drosophila,Caenorhabd,Ascomycota,Dictyostel,Entamoebid,Plasmodium,Sarcocysti,Ciliophora,(Mammalia__,Candida___));
(Arabidopsi,Liliopsida,Chlorophyt,Rhodophyta,stramenopi,Drosophila,Caenorhabd,Candida___,Dictyostel,Entamoebid,Plasmodium,Sarcocysti,Ciliophora,(Mammalia__,Ascomycota));
(Arabidopsi,Liliopsida,Chlorophyt,Rhodophyta,stramenopi,Drosophila,Caenorhabd,Candida___,Ascomycota,Entamoebid,Plasmodium,Sarcocysti,Ciliophora,(Mammalia__,Dictyostel));
(Arabidopsi,Liliopsida,Chlorophyt,Rhodophyta,stramenopi,Drosophila,Caenorhabd,Candida___,Ascomycota,Dictyostel,Plasmodium,Sarcocysti,Ciliophora,(Mammalia__,Entamoebid));
(Arabidopsi,Liliopsida,Chlorophyt,Rhodophyta,stramenopi,Drosophila,Caenorhabd,Candida___,Ascomycota,Dictyostel,Entamoebid,Sarcocysti,Ciliophora,(Mammalia__,Plasmodium));
(Arabidopsi,Liliopsida,Chlorophyt,Rhodophyta,stramenopi,Drosophila,Caenorhabd,Candida___,Ascomycota,Dictyostel,Entamoebid,Plasmodium,Ciliophora,(Mammalia__,Sarcocysti));
(Arabidopsi,Liliopsida,Chlorophyt,Rhodophyta,stramenopi,Drosophila,Caenorhabd,Candida___,Ascomycota,Dictyostel,Entamoebid,Plasmodium,Sarcocysti,(Mammalia__,Ciliophora));
(Liliopsida,Chlorophyt,Rhodophyta,stramenopi,Drosophila,Mammalia__,Candida___,Ascomycota,Dictyostel,Entamoebid,Plasmodium,Sarcocysti,Ciliophora,(Arabidopsi,Caenorhabd));
(Arabidopsi,Chlorophyt,Rhodophyta,stramenopi,Drosophila,Mammalia__,Candida___,Ascomycota,Dictyostel,Entamoebid,Plasmodium,Sarcocysti,Ciliophora,(Liliopsida,Caenorhabd));
(Arabidopsi,Liliopsida,Rhodophyta,stramenopi,Drosophila,Mammalia__,Candida___,Ascomycota,Dictyostel,Entamoebid,Plasmodium,Sarcocysti,Ciliophora,(Chlorophyt,Caenorhabd));
(Arabidopsi,Liliopsida,Chlorophyt,stramenopi,Drosophila,Mammalia__,Candida___,Ascomycota,Dictyostel,Entamoebid,Plasmodium,Sarcocysti,Ciliophora,(Rhodophyta,Caenorhabd));
(Arabidopsi,Liliopsida,Chlorophyt,Rhodophyta,Drosophila,Mammalia__,Candida___,Ascomycota,Dictyostel,Entamoebid,Plasmodium,Sarcocysti,Ciliophora,(stramenopi,Caenorhabd));
(Arabidopsi,Liliopsida,Chlorophyt,Rhodophyta,stramenopi,Mammalia__,Candida___,Ascomycota,Dictyostel,Entamoebid,Plasmodium,Sarcocysti,Ciliophora,(Drosophila,Caenorhabd));
(Arabidopsi,Liliopsida,Chlorophyt,Rhodophyta,stramenopi,Drosophila,Candida___,Ascomycota,Dictyostel,Entamoebid,Plasmodium,Sarcocysti,Ciliophora,(Mammalia__,Caenorhabd));
(Arabidopsi,Liliopsida,Chlorophyt,Rhodophyta,stramenopi,Drosophila,Mammalia__,Ascomycota,Dictyostel,Entamoebid,Plasmodium,Sarcocysti,Ciliophora,(Caenorhabd,Candida___));
(Arabidopsi,Liliopsida,Chlorophyt,Rhodophyta,stramenopi,Drosophila,Mammalia__,Candida___,Dictyostel,Entamoebid,Plasmodium,Sarcocysti,Ciliophora,(Caenorhabd,Ascomycota));
(Arabidopsi,Liliopsida,Chlorophyt,Rhodophyta,stramenopi,Drosophila,Mammalia__,Candida___,Ascomycota,Entamoebid,Plasmodium,Sarcocysti,Ciliophora,(Caenorhabd,Dictyostel));
(Arabidopsi,Liliopsida,Chlorophyt,Rhodophyta,stramenopi,Drosophila,Mammalia__,Candida___,Ascomycota,Dictyostel,Plasmodium,Sarcocysti,Ciliophora,(Caenorhabd,Entamoebid));
(Arabidopsi,Liliopsida,Chlorophyt,Rhodophyta,stramenopi,Drosophila,Mammalia__,Candida___,Ascomycota,Dictyostel,Entamoebid,Sarcocysti,Ciliophora,(Caenorhabd,Plasmodium));
(Arabidopsi,Liliopsida,Chlorophyt,Rhodophyta,stramenopi,Drosophila,Mammalia__,Candida___,Ascomycota,Dictyostel,Entamoebid,Plasmodium,Ciliophora,(Caenorhabd,Sarcocysti));
(Arabidopsi,Liliopsida,Chlorophyt,Rhodophyta,stramenopi,Drosophila,Mammalia__,Candida___,Ascomycota,Dictyostel,Entamoebid,Plasmodium,Sarcocysti,(Caenorhabd,Ciliophora));
(Liliopsida,Chlorophyt,Rhodophyta,stramenopi,Drosophila,Mammalia__,Caenorhabd,Ascomycota,Dictyostel,Entamoebid,Plasmodium,Sarcocysti,Ciliophora,(Arabidopsi,Candida___));
(Arabidopsi,Chlorophyt,Rhodophyta,stramenopi,Drosophila,Mammalia__,Caenorhabd,Ascomycota,Dictyostel,Entamoebid,Plasmodium,Sarcocysti,Ciliophora,(Liliopsida,Candida___));
(Arabidopsi,Liliopsida,Rhodophyta,stramenopi,Drosophila,Mammalia__,Caenorhabd,Ascomycota,Dictyostel,Entamoebid,Plasmodium,Sarcocysti,Ciliophora,(Chlorophyt,Candida___));
(Arabidopsi,Liliopsida,Chlorophyt,stramenopi,Drosophila,Mammalia__,Caenorhabd,Ascomycota,Dictyostel,Entamoebid,Plasmodium,Sarcocysti,Ciliophora,(Rhodophyta,Candida___));
(Arabidopsi,Liliopsida,Chlorophyt,Rhodophyta,Drosophila,Mammalia__,Caenorhabd,Ascomycota,Dictyostel,Entamoebid,Plasmodium,Sarcocysti,Ciliophora,(stramenopi,Candida___));
(Arabidopsi,Liliopsida,Chlorophyt,Rhodophyta,stramenopi,Mammalia__,Caenorhabd,Ascomycota,Dictyostel,Entamoebid,Plasmodium,Sarcocysti,Ciliophora,(Drosophila,Candida___));
(Arabidopsi,Liliopsida,Chlorophyt,Rhodophyta,stramenopi,Drosophila,Caenorhabd,Ascomycota,Dictyostel,Entamoebid,Plasmodium,Sarcocysti,Ciliophora,(Mammalia__,Candida___));
(Arabidopsi,Liliopsida,Chlorophyt,Rhodophyta,stramenopi,Drosophila,Mammalia__,Ascomycota,Dictyostel,Entamoebid,Plasmodium,Sarcocysti,Ciliophora,(Caenorhabd,Candida___));
(Arabidopsi,Liliopsida,Chlorophyt,Rhodophyta,stramenopi,Drosophila,Mammalia__,Caenorhabd,Dictyostel,Entamoebid,Plasmodium,Sarcocysti,Ciliophora,(Candida___,Ascomycota));
(Arabidopsi,Liliopsida,Chlorophyt,Rhodophyta,stramenopi,Drosophila,Mammalia__,Caenorhabd,Ascomycota,Entamoebid,Plasmodium,Sarcocysti,Ciliophora,(Candida___,Dictyostel));
(Arabidopsi,Liliopsida,Chlorophyt,Rhodophyta,stramenopi,Drosophila,Mammalia__,Caenorhabd,Ascomycota,Dictyostel,Plasmodium,Sarcocysti,Ciliophora,(Candida___,Entamoebid));
(Arabidopsi,Liliopsida,Chlorophyt,Rhodophyta,stramenopi,Drosophila,Mammalia__,Caenorhabd,Ascomycota,Dictyostel,Entamoebid,Sarcocysti,Ciliophora,(Candida___,Plasmodium));
(Arabidopsi,Liliopsida,Chlorophyt,Rhodophyta,stramenopi,Drosophila,Mammalia__,Caenorhabd,Ascomycota,Dictyostel,Entamoebid,Plasmodium,Ciliophora,(Candida___,Sarcocysti));
(Arabidopsi,Liliopsida,Chlorophyt,Rhodophyta,stramenopi,Drosophila,Mammalia__,Caenorhabd,Ascomycota,Dictyostel,Entamoebid,Plasmodium,Sarcocysti,(Candida___,Ciliophora));
(Liliopsida,Chlorophyt,Rhodophyta,stramenopi,Drosophila,Mammalia__,Caenorhabd,Candida___,Dictyostel,Entamoebid,Plasmodium,Sarcocysti,Ciliophora,(Arabidopsi,Ascomycota));
(Arabidopsi,Chlorophyt,Rhodophyta,stramenopi,Drosophila,Mammalia__,Caenorhabd,Candida___,Dictyostel,Entamoebid,Plasmodium,Sarcocysti,Ciliophora,(Liliopsida,Ascomycota));
(Arabidopsi,Liliopsida,Rhodophyta,stramenopi,Drosophila,Mammalia__,Caenorhabd,Candida___,Dictyostel,Entamoebid,Plasmodium,Sarcocysti,Ciliophora,(Chlorophyt,Ascomycota));
(Arabidopsi,Liliopsida,Chlorophyt,stramenopi,Drosophila,Mammalia__,Caenorhabd,Candida___,Dictyostel,Entamoebid,Plasmodium,Sarcocysti,Ciliophora,(Rhodophyta,Ascomycota));
(Arabidopsi,Liliopsida,Chlorophyt,Rhodophyta,Drosophila,Mammalia__,Caenorhabd,Candida___,Dictyostel,Entamoebid,Plasmodium,Sarcocysti,Ciliophora,(stramenopi,Ascomycota));
(Arabidopsi,Liliopsida,Chlorophyt,Rhodophyta,stramenopi,Mammalia__,Caenorhabd,Candida___,Dictyostel,Entamoebid,Plasmodium,Sarcocysti,Ciliophora,(Drosophila,Ascomycota));
(Arabidopsi,Liliopsida,Chlorophyt,Rhodophyta,stramenopi,Drosophila,Caenorhabd,Candida___,Dictyostel,Entamoebid,Plasmodium,Sarcocysti,Ciliophora,(Mammalia__,Ascomycota));
(Arabidopsi,Liliopsida,Chlorophyt,Rhodophyta,stramenopi,Drosophila,Mammalia__,Candida___,Dictyostel,Entamoebid,Plasmodium,Sarcocysti,Ciliophora,(Caenorhabd,Ascomycota));
(Arabidopsi,Liliopsida,Chlorophyt,Rhodophyta,stramenopi,Drosophila,Mammalia__,Caenorhabd,Dictyostel,Entamoebid,Plasmodium,Sarcocysti,Ciliophora,(Candida___,Ascomycota));
(Arabidopsi,Liliopsida,Chlorophyt,Rhodophyta,stramenopi,Drosophila,Mammalia__,Caenorhabd,Candida___,Entamoebid,Plasmodium,Sarcocysti,Ciliophora,(Ascomycota,Dictyostel));
(Arabidopsi,Liliopsida,Chlorophyt,Rhodophyta,stramenopi,Drosophila,Mammalia__,Caenorhabd,Candida___,Dictyostel,Plasmodium,Sarcocysti,Ciliophora,(Ascomycota,Entamoebid));
(Arabidopsi,Liliopsida,Chlorophyt,Rhodophyta,stramenopi,Drosophila,Mammalia__,Caenorhabd,Candida___,Dictyostel,Entamoebid,Sarcocysti,Ciliophora,(Ascomycota,Plasmodium));
(Arabidopsi,Liliopsida,Chlorophyt,Rhodophyta,stramenopi,Drosophila,Mammalia__,Caenorhabd,Candida___,Dictyostel,Entamoebid,Plasmodium,Ciliophora,(Ascomycota,Sarcocysti));
(Arabidopsi,Liliopsida,Chlorophyt,Rhodophyta,stramenopi,Drosophila,Mammalia__,Caenorhabd,Candida___,Dictyostel,Entamoebid,Plasmodium,Sarcocysti,(Ascomycota,Ciliophora));
(Liliopsida,Chlorophyt,Rhodophyta,stramenopi,Drosophila,Mammalia__,Caenorhabd,Candida___,Ascomycota,Entamoebid,Plasmodium,Sarcocysti,Ciliophora,(Arabidopsi,Dictyostel));
(Arabidopsi,Chlorophyt,Rhodophyta,stramenopi,Drosophila,Mammalia__,Caenorhabd,Candida___,Ascomycota,Entamoebid,Plasmodium,Sarcocysti,Ciliophora,(Liliopsida,Dictyostel));
(Arabidopsi,Liliopsida,Rhodophyta,stramenopi,Drosophila,Mammalia__,Caenorhabd,Candida___,Ascomycota,Entamoebid,Plasmodium,Sarcocysti,Ciliophora,(Chlorophyt,Dictyostel));
(Arabidopsi,Liliopsida,Chlorophyt,stramenopi,Drosophila,Mammalia__,Caenorhabd,Candida___,Ascomycota,Entamoebid,Plasmodium,Sarcocysti,Ciliophora,(Rhodophyta,Dictyostel));
(Arabidopsi,Liliopsida,Chlorophyt,Rhodophyta,Drosophila,Mammalia__,Caenorhabd,Candida___,Ascomycota,Entamoebid,Plasmodium,Sarcocysti,Ciliophora,(stramenopi,Dictyostel));
(Arabidopsi,Liliopsida,Chlorophyt,Rhodophyta,stramenopi,Mammalia__,Caenorhabd,Candida___,Ascomycota,Entamoebid,Plasmodium,Sarcocysti,Ciliophora,(Drosophila,Dictyostel));
(Arabidopsi,Liliopsida,Chlorophyt,Rhodophyta,stramenopi,Drosophila,Caenorhabd,Candida___,Ascomycota,Entamoebid,Plasmodium,Sarcocysti,Ciliophora,(Mammalia__,Dictyostel));
(Arabidopsi,Liliopsida,Chlorophyt,Rhodophyta,stramenopi,Drosophila,Mammalia__,Candida___,Ascomycota,Entamoebid,Plasmodium,Sarcocysti,Ciliophora,(Caenorhabd,Dictyostel));
(Arabidopsi,Liliopsida,Chlorophyt,Rhodophyta,stramenopi,Drosophila,Mammalia__,Caenorhabd,Ascomycota,Entamoebid,Plasmodium,Sarcocysti,Ciliophora,(Candida___,Dictyostel));
(Arabidopsi,Liliopsida,Chlorophyt,Rhodophyta,stramenopi,Drosophila,Mammalia__,Caenorhabd,Candida___,Entamoebid,Plasmodium,Sarcocysti,Ciliophora,(Ascomycota,Dictyostel));
(Arabidopsi,Liliopsida,Chlorophyt,Rhodophyta,stramenopi,Drosophila,Mammalia__,Caenorhabd,Candida___,Ascomycota,Plasmodium,Sarcocysti,Ciliophora,(Dictyostel,Entamoebid));
(Arabidopsi,Liliopsida,Chlorophyt,Rhodophyta,stramenopi,Drosophila,Mammalia__,Caenorhabd,Candida___,Ascomycota,Entamoebid,Sarcocysti,Ciliophora,(Dictyostel,Plasmodium));
(Arabidopsi,Liliopsida,Chlorophyt,Rhodophyta,stramenopi,Drosophila,Mammalia__,Caenorhabd,Candida___,Ascomycota,Entamoebid,Plasmodium,Ciliophora,(Dictyostel,Sarcocysti));
(Arabidopsi,Liliopsida,Chlorophyt,Rhodophyta,stramenopi,Drosophila,Mammalia__,Caenorhabd,Candida___,Ascomycota,Entamoebid,Plasmodium,Sarcocysti,(Dictyostel,Ciliophora));
(Liliopsida,Chlorophyt,Rhodophyta,stramenopi,Drosophila,Mammalia__,Caenorhabd,Candida___,Ascomycota,Dictyostel,Plasmodium,Sarcocysti,Ciliophora,(Arabidopsi,Entamoebid));
(Arabidopsi,Chlorophyt,Rhodophyta,stramenopi,Drosophila,Mammalia__,Caenorhabd,Candida___,Ascomycota,Dictyostel,Plasmodium,Sarcocysti,Ciliophora,(Liliopsida,Entamoebid));
(Arabidopsi,Liliopsida,Rhodophyta,stramenopi,Drosophila,Mammalia__,Caenorhabd,Candida___,Ascomycota,Dictyostel,Plasmodium,Sarcocysti,Ciliophora,(Chlorophyt,Entamoebid));
(Arabidopsi,Liliopsida,Chlorophyt,stramenopi,Drosophila,Mammalia__,Caenorhabd,Candida___,Ascomycota,Dictyostel,Plasmodium,Sarcocysti,Ciliophora,(Rhodophyta,Entamoebid));
(Arabidopsi,Liliopsida,Chlorophyt,Rhodophyta,Drosophila,Mammalia__,Caenorhabd,Candida___,Ascomycota,Dictyostel,Plasmodium,Sarcocysti,Ciliophora,(stramenopi,Entamoebid));
(Arabidopsi,Liliopsida,Chlorophyt,Rhodophyta,stramenopi,Mammalia__,Caenorhabd,Candida___,Ascomycota,Dictyostel,Plasmodium,Sarcocysti,Ciliophora,(Drosophila,Entamoebid));
(Arabidopsi,Liliopsida,Chlorophyt,Rhodophyta,stramenopi,Drosophila,Caenorhabd,Candida___,Ascomycota,Dictyostel,Plasmodium,Sarcocysti,Ciliophora,(Mammalia__,Entamoebid));
(Arabidopsi,Liliopsida,Chlorophyt,Rhodophyta,stramenopi,Drosophila,Mammalia__,Candida___,Ascomycota,Dictyostel,Plasmodium,Sarcocysti,Ciliophora,(Caenorhabd,Entamoebid));
(Arabidopsi,Liliopsida,Chlorophyt,Rhodophyta,stramenopi,Drosophila,Mammalia__,Caenorhabd,Ascomycota,Dictyostel,Plasmodium,Sarcocysti,Ciliophora,(Candida___,Entamoebid));
(Arabidopsi,Liliopsida,Chlorophyt,Rhodophyta,stramenopi,Drosophila,Mammalia__,Caenorhabd,Candida___,Dictyostel,Plasmodium,Sarcocysti,Ciliophora,(Ascomycota,Entamoebid));
(Arabidopsi,Liliopsida,Chlorophyt,Rhodophyta,stramenopi,Drosophila,Mammalia__,Caenorhabd,Candida___,Ascomycota,Plasmodium,Sarcocysti,Ciliophora,(Dictyostel,Entamoebid));
(Arabidopsi,Liliopsida,Chlorophyt,Rhodophyta,stramenopi,Drosophila,Mammalia__,Caenorhabd,Candida___,Ascomycota,Dictyostel,Sarcocysti,Ciliophora,(Entamoebid,Plasmodium));
(Arabidopsi,Liliopsida,Chlorophyt,Rhodophyta,stramenopi,Drosophila,Mammalia__,Caenorhabd,Candida___,Ascomycota,Dictyostel,Plasmodium,Ciliophora,(Entamoebid,Sarcocysti));
(Arabidopsi,Liliopsida,Chlorophyt,Rhodophyta,stramenopi,Drosophila,Mammalia__,Caenorhabd,Candida___,Ascomycota,Dictyostel,Plasmodium,Sarcocysti,(Entamoebid,Ciliophora));
(Liliopsida,Chlorophyt,Rhodophyta,stramenopi,Drosophila,Mammalia__,Caenorhabd,Candida___,Ascomycota,Dictyostel,Entamoebid,Sarcocysti,Ciliophora,(Arabidopsi,Plasmodium));
(Arabidopsi,Chlorophyt,Rhodophyta,stramenopi,Drosophila,Mammalia__,Caenorhabd,Candida___,Ascomycota,Dictyostel,Entamoebid,Sarcocysti,Ciliophora,(Liliopsida,Plasmodium));
(Arabidopsi,Liliopsida,Rhodophyta,stramenopi,Drosophila,Mammalia__,Caenorhabd,Candida___,Ascomycota,Dictyostel,Entamoebid,Sarcocysti,Ciliophora,(Chlorophyt,Plasmodium));
(Arabidopsi,Liliopsida,Chlorophyt,stramenopi,Drosophila,Mammalia__,Caenorhabd,Candida___,Ascomycota,Dictyostel,Entamoebid,Sarcocysti,Ciliophora,(Rhodophyta,Plasmodium));
(Arabidopsi,Liliopsida,Chlorophyt,Rhodophyta,Drosophila,Mammalia__,Caenorhabd,Candida___,Ascomycota,Dictyostel,Entamoebid,Sarcocysti,Ciliophora,(stramenopi,Plasmodium));
(Arabidopsi,Liliopsida,Chlorophyt,Rhodophyta,stramenopi,Mammalia__,Caenorhabd,Candida___,Ascomycota,Dictyostel,Entamoebid,Sarcocysti,Ciliophora,(Drosophila,Plasmodium));
(Arabidopsi,Liliopsida,Chlorophyt,Rhodophyta,stramenopi,Drosophila,Caenorhabd,Candida___,Ascomycota,Dictyostel,Entamoebid,Sarcocysti,Ciliophora,(Mammalia__,Plasmodium));
(Arabidopsi,Liliopsida,Chlorophyt,Rhodophyta,stramenopi,Drosophila,Mammalia__,Candida___,Ascomycota,Dictyostel,Entamoebid,Sarcocysti,Ciliophora,(Caenorhabd,Plasmodium));
(Arabidopsi,Liliopsida,Chlorophyt,Rhodophyta,stramenopi,Drosophila,Mammalia__,Caenorhabd,Ascomycota,Dictyostel,Entamoebid,Sarcocysti,Ciliophora,(Candida___,Plasmodium));
(Arabidopsi,Liliopsida,Chlorophyt,Rhodophyta,stramenopi,Drosophila,Mammalia__,Caenorhabd,Candida___,Dictyostel,Entamoebid,Sarcocysti,Ciliophora,(Ascomycota,Plasmodium));
(Arabidopsi,Liliopsida,Chlorophyt,Rhodophyta,stramenopi,Drosophila,Mammalia__,Caenorhabd,Candida___,Ascomycota,Entamoebid,Sarcocysti,Ciliophora,(Dictyostel,Plasmodium));
(Arabidopsi,Liliopsida,Chlorophyt,Rhodophyta,stramenopi,Drosophila,Mammalia__,Caenorhabd,Candida___,Ascomycota,Dictyostel,Sarcocysti,Ciliophora,(Entamoebid,Plasmodium));
(Arabidopsi,Liliopsida,Chlorophyt,Rhodophyta,stramenopi,Drosophila,Mammalia__,Caenorhabd,Candida___,Ascomycota,Dictyostel,Entamoebid,Ciliophora,(Plasmodium,Sarcocysti));
(Arabidopsi,Liliopsida,Chlorophyt,Rhodophyta,stramenopi,Drosophila,Mammalia__,Caenorhabd,Candida___,Ascomycota,Dictyostel,Entamoebid,Sarcocysti,(Plasmodium,Ciliophora));
(Liliopsida,Chlorophyt,Rhodophyta,stramenopi,Drosophila,Mammalia__,Caenorhabd,Candida___,Ascomycota,Dictyostel,Entamoebid,Plasmodium,Ciliophora,(Arabidopsi,Sarcocysti));
(Arabidopsi,Chlorophyt,Rhodophyta,stramenopi,Drosophila,Mammalia__,Caenorhabd,Candida___,Ascomycota,Dictyostel,Entamoebid,Plasmodium,Ciliophora,(Liliopsida,Sarcocysti));
(Arabidopsi,Liliopsida,Rhodophyta,stramenopi,Drosophila,Mammalia__,Caenorhabd,Candida___,Ascomycota,Dictyostel,Entamoebid,Plasmodium,Ciliophora,(Chlorophyt,Sarcocysti));
(Arabidopsi,Liliopsida,Chlorophyt,stramenopi,Drosophila,Mammalia__,Caenorhabd,Candida___,Ascomycota,Dictyostel,Entamoebid,Plasmodium,Ciliophora,(Rhodophyta,Sarcocysti));
(Arabidopsi,Liliopsida,Chlorophyt,Rhodophyta,Drosophila,Mammalia__,Caenorhabd,Candida___,Ascomycota,Dictyostel,Entamoebid,Plasmodium,Ciliophora,(stramenopi,Sarcocysti));
(Arabidopsi,Liliopsida,Chlorophyt,Rhodophyta,stramenopi,Mammalia__,Caenorhabd,Candida___,Ascomycota,Dictyostel,Entamoebid,Plasmodium,Ciliophora,(Drosophila,Sarcocysti));
(Arabidopsi,Liliopsida,Chlorophyt,Rhodophyta,stramenopi,Drosophila,Caenorhabd,Candida___,Ascomycota,Dictyostel,Entamoebid,Plasmodium,Ciliophora,(Mammalia__,Sarcocysti));
(Arabidopsi,Liliopsida,Chlorophyt,Rhodophyta,stramenopi,Drosophila,Mammalia__,Candida___,Ascomycota,Dictyostel,Entamoebid,Plasmodium,Ciliophora,(Caenorhabd,Sarcocysti));
(Arabidopsi,Liliopsida,Chlorophyt,Rhodophyta,stramenopi,Drosophila,Mammalia__,Caenorhabd,Ascomycota,Dictyostel,Entamoebid,Plasmodium,Ciliophora,(Candida___,Sarcocysti));
(Arabidopsi,Liliopsida,Chlorophyt,Rhodophyta,stramenopi,Drosophila,Mammalia__,Caenorhabd,Candida___,Dictyostel,Entamoebid,Plasmodium,Ciliophora,(Ascomycota,Sarcocysti));
(Arabidopsi,Liliopsida,Chlorophyt,Rhodophyta,stramenopi,Drosophila,Mammalia__,Caenorhabd,Candida___,Ascomycota,Entamoebid,Plasmodium,Ciliophora,(Dictyostel,Sarcocysti));
(Arabidopsi,Liliopsida,Chlorophyt,Rhodophyta,stramenopi,Drosophila,Mammalia__,Caenorhabd,Candida___,Ascomycota,Dictyostel,Plasmodium,Ciliophora,(Entamoebid,Sarcocysti));
(Arabidopsi,Liliopsida,Chlorophyt,Rhodophyta,stramenopi,Drosophila,Mammalia__,Caenorhabd,Candida___,Ascomycota,Dictyostel,Entamoebid,Ciliophora,(Plasmodium,Sarcocysti));
(Arabidopsi,Liliopsida,Chlorophyt,Rhodophyta,stramenopi,Drosophila,Mammalia__,Caenorhabd,Candida___,Ascomycota,Dictyostel,Entamoebid,Plasmodium,(Sarcocysti,Ciliophora));
(Liliopsida,Chlorophyt,Rhodophyta,stramenopi,Drosophila,Mammalia__,Caenorhabd,Candida___,Ascomycota,Dictyostel,Entamoebid,Plasmodium,Sarcocysti,(Arabidopsi,Ciliophora));
(Arabidopsi,Chlorophyt,Rhodophyta,stramenopi,Drosophila,Mammalia__,Caenorhabd,Candida___,Ascomycota,Dictyostel,Entamoebid,Plasmodium,Sarcocysti,(Liliopsida,Ciliophora));
(Arabidopsi,Liliopsida,Rhodophyta,stramenopi,Drosophila,Mammalia__,Caenorhabd,Candida___,Ascomycota,Dictyostel,Entamoebid,Plasmodium,Sarcocysti,(Chlorophyt,Ciliophora));
(Arabidopsi,Liliopsida,Chlorophyt,stramenopi,Drosophila,Mammalia__,Caenorhabd,Candida___,Ascomycota,Dictyostel,Entamoebid,Plasmodium,Sarcocysti,(Rhodophyta,Ciliophora));
(Arabidopsi,Liliopsida,Chlorophyt,Rhodophyta,Drosophila,Mammalia__,Caenorhabd,Candida___,Ascomycota,Dictyostel,Entamoebid,Plasmodium,Sarcocysti,(stramenopi,Ciliophora));
(Arabidopsi,Liliopsida,Chlorophyt,Rhodophyta,stramenopi,Mammalia__,Caenorhabd,Candida___,Ascomycota,Dictyostel,Entamoebid,Plasmodium,Sarcocysti,(Drosophila,Ciliophora));
(Arabidopsi,Liliopsida,Chlorophyt,Rhodophyta,stramenopi,Drosophila,Caenorhabd,Candida___,Ascomycota,Dictyostel,Entamoebid,Plasmodium,Sarcocysti,(Mammalia__,Ciliophora));
(Arabidopsi,Liliopsida,Chlorophyt,Rhodophyta,stramenopi,Drosophila,Mammalia__,Candida___,Ascomycota,Dictyostel,Entamoebid,Plasmodium,Sarcocysti,(Caenorhabd,Ciliophora));
(Arabidopsi,Liliopsida,Chlorophyt,Rhodophyta,stramenopi,Drosophila,Mammalia__,Caenorhabd,Ascomycota,Dictyostel,Entamoebid,Plasmodium,Sarcocysti,(Candida___,Ciliophora));
(Arabidopsi,Liliopsida,Chlorophyt,Rhodophyta,stramenopi,Drosophila,Mammalia__,Caenorhabd,Candida___,Dictyostel,Entamoebid,Plasmodium,Sarcocysti,(Ascomycota,Ciliophora));
(Arabidopsi,Liliopsida,Chlorophyt,Rhodophyta,stramenopi,Drosophila,Mammalia__,Caenorhabd,Candida___,Ascomycota,Entamoebid,Plasmodium,Sarcocysti,(Dictyostel,Ciliophora));
(Arabidopsi,Liliopsida,Chlorophyt,Rhodophyta,stramenopi,Drosophila,Mammalia__,Caenorhabd,Candida___,Ascomycota,Dictyostel,Plasmodium,Sarcocysti,(Entamoebid,Ciliophora));
(Arabidopsi,Liliopsida,Chlorophyt,Rhodophyta,stramenopi,Drosophila,Mammalia__,Caenorhabd,Candida___,Ascomycota,Dictyostel,Entamoebid,Sarcocysti,(Plasmodium,Ciliophora));
(Arabidopsi,Liliopsida,Chlorophyt,Rhodophyta,stramenopi,Drosophila,Mammalia__,Caenorhabd,Candida___,Ascomycota,Dictyostel,Entamoebid,Plasmodium,(Sarcocysti,Ciliophora));

Alphaproteo input trees

(Agrobacter,Rhizobium_,(Sinorhizob,(Mesorhizob,(Rhodobacte,(Hyphomonas,(Magnetospi,((Ricket.con,Ricket.pro),(Neorickett,(Wolbachia_,(Ehrlichia_,Anaplasma_))))))))));
(Agrobacter,Rhizobium_,Sinorhizob,Mesorhizob,Rhodobacte,Hyphomonas,Magnetospi,Ricket.con,Ricket.pro,Neorickett,Wolbachia_,Ehrlichia_,Anaplasma_);
(Agrobacter,Rhizobium_,Sinorhizob,Mesorhizob,Rhodobacte,Hyphomonas,Magnetospi,Neorickett,Wolbachia_,Ehrlichia_,Anaplasma_,(Ricket.con,Ricket.pro));
(Agrobacter,Rhizobium_,Sinorhizob,Mesorhizob,Rhodobacte,Hyphomonas,Magnetospi,Ricket.con,Ricket.pro,(Neorickett,(Wolbachia_,(Ehrlichia_,Anaplasma_))));
(Agrobacter,Rhizobium_,(Sinorhizob,(Mesorhizob,(Rhodobacte,Hyphomonas,Magnetospi,Ricket.con,Ricket.pro,Neorickett,Wolbachia_,Ehrlichia_,Anaplasma_))));
(Agrobacter,Rhizobium_,(Sinorhizob,(Mesorhizob,(Rhodobacte,Hyphomonas,Magnetospi,(Ricket.con,Ricket.pro),(Neorickett,(Wolbachia_,(Ehrlichia_,Anaplasma_)))))));
(Agrobacter,Rhizobium_,(Sinorhizob,(Mesorhizob,(Rhodobacte,Hyphomonas,Magnetospi,Ricket.pro,(Ricket.con,Neorickett,Wolbachia_,Ehrlichia_,Anaplasma_)))));
(Agrobacter,Rhizobium_,(Sinorhizob,(Mesorhizob,(Rhodobacte,Hyphomonas,Magnetospi,Ricket.pro,((Ricket.con,Neorickett),(Wolbachia_,(Ehrlichia_,Anaplasma_)))))));
(Agrobacter,Rhizobium_,(Sinorhizob,(Mesorhizob,(Rhodobacte,Hyphomonas,Magnetospi,Ricket.pro,(Neorickett,((Ricket.con,Wolbachia_),(Ehrlichia_,Anaplasma_)))))));
(Agrobacter,Rhizobium_,(Sinorhizob,(Mesorhizob,(Rhodobacte,Hyphomonas,Magnetospi,Ricket.pro,(Neorickett,(Wolbachia_,(Anaplasma_,(Ricket.con,Ehrlichia_))))))));
(Agrobacter,Rhizobium_,(Sinorhizob,(Mesorhizob,(Rhodobacte,Hyphomonas,Magnetospi,Ricket.pro,(Neorickett,(Wolbachia_,(Ehrlichia_,(Ricket.con,Anaplasma_))))))));
(Agrobacter,Rhizobium_,(Sinorhizob,(Mesorhizob,(Rhodobacte,Hyphomonas,Magnetospi,Ricket.pro,(Neorickett,(Ricket.con,(Wolbachia_,(Ehrlichia_,Anaplasma_))))))));
(Agrobacter,Rhizobium_,(Sinorhizob,(Mesorhizob,(Rhodobacte,Hyphomonas,Magnetospi,Ricket.pro,(Neorickett,(Wolbachia_,(Ricket.con,(Ehrlichia_,Anaplasma_))))))));
(Agrobacter,Rhizobium_,(Sinorhizob,(Mesorhizob,(Rhodobacte,Hyphomonas,Magnetospi,Ricket.con,(Ricket.pro,Neorickett,Wolbachia_,Ehrlichia_,Anaplasma_)))));
(Agrobacter,Rhizobium_,(Sinorhizob,(Mesorhizob,(Rhodobacte,Hyphomonas,Magnetospi,Ricket.con,((Ricket.pro,Neorickett),(Wolbachia_,(Ehrlichia_,Anaplasma_)))))));
(Agrobacter,Rhizobium_,(Sinorhizob,(Mesorhizob,(Rhodobacte,Hyphomonas,Magnetospi,Ricket.con,(Neorickett,((Ricket.pro,Wolbachia_),(Ehrlichia_,Anaplasma_)))))));
(Agrobacter,Rhizobium_,(Sinorhizob,(Mesorhizob,(Rhodobacte,Hyphomonas,Magnetospi,Ricket.con,(Neorickett,(Wolbachia_,(Anaplasma_,(Ricket.pro,Ehrlichia_))))))));
(Agrobacter,Rhizobium_,(Sinorhizob,(Mesorhizob,(Rhodobacte,Hyphomonas,Magnetospi,Ricket.con,(Neorickett,(Wolbachia_,(Ehrlichia_,(Ricket.pro,Anaplasma_))))))));
(Agrobacter,Rhizobium_,(Sinorhizob,(Mesorhizob,(Rhodobacte,Hyphomonas,Magnetospi,Ricket.con,(Neorickett,(Ricket.pro,(Wolbachia_,(Ehrlichia_,Anaplasma_))))))));
(Agrobacter,Rhizobium_,(Sinorhizob,(Mesorhizob,(Rhodobacte,Hyphomonas,Magnetospi,Ricket.con,(Neorickett,(Wolbachia_,(Ricket.pro,(Ehrlichia_,Anaplasma_))))))));
(Agrobacter,Rhizobium_,Sinorhizob,Mesorhizob,Ricket.con,(Rhodobacte,Hyphomonas,Magnetospi,Ricket.pro,(Neorickett,(Wolbachia_,(Ehrlichia_,Anaplasma_)))));
(Agrobacter,Rhizobium_,(Sinorhizob,((Mesorhizob,Ricket.con),(Rhodobacte,Hyphomonas,Magnetospi,Ricket.pro,(Neorickett,(Wolbachia_,(Ehrlichia_,Anaplasma_)))))));
(Agrobacter,Rhizobium_,((Sinorhizob,Ricket.con),(Mesorhizob,(Rhodobacte,Hyphomonas,Magnetospi,Ricket.pro,(Neorickett,(Wolbachia_,(Ehrlichia_,Anaplasma_)))))));
(Agrobacter,(Rhizobium_,Ricket.con),(Sinorhizob,(Mesorhizob,(Rhodobacte,Hyphomonas,Magnetospi,Ricket.pro,(Neorickett,(Wolbachia_,(Ehrlichia_,Anaplasma_)))))));
(Rhizobium_,(Agrobacter,Ricket.con),(Sinorhizob,(Mesorhizob,(Rhodobacte,Hyphomonas,Magnetospi,Ricket.pro,(Neorickett,(Wolbachia_,(Ehrlichia_,Anaplasma_)))))));
(Agrobacter,Rhizobium_,(Sinorhizob,(Ricket.con,(Mesorhizob,(Rhodobacte,Hyphomonas,Magnetospi,Ricket.pro,(Neorickett,(Wolbachia_,(Ehrlichia_,Anaplasma_))))))));
(Agrobacter,Rhizobium_,(Ricket.con,(Sinorhizob,(Mesorhizob,(Rhodobacte,Hyphomonas,Magnetospi,Ricket.pro,(Neorickett,(Wolbachia_,(Ehrlichia_,Anaplasma_))))))));
(Agrobacter,Rhizobium_,Ricket.con,(Sinorhizob,(Mesorhizob,(Rhodobacte,Hyphomonas,Magnetospi,Ricket.pro,(Neorickett,(Wolbachia_,(Ehrlichia_,Anaplasma_)))))));
(Agrobacter,Rhizobium_,Sinorhizob,Mesorhizob,Ricket.pro,(Rhodobacte,Hyphomonas,Magnetospi,Ricket.con,(Neorickett,(Wolbachia_,(Ehrlichia_,Anaplasma_)))));
(Agrobacter,Rhizobium_,(Sinorhizob,((Mesorhizob,Ricket.pro),(Rhodobacte,Hyphomonas,Magnetospi,Ricket.con,(Neorickett,(Wolbachia_,(Ehrlichia_,Anaplasma_)))))));
(Agrobacter,Rhizobium_,((Sinorhizob,Ricket.pro),(Mesorhizob,(Rhodobacte,Hyphomonas,Magnetospi,Ricket.con,(Neorickett,(Wolbachia_,(Ehrlichia_,Anaplasma_)))))));
(Agrobacter,(Rhizobium_,Ricket.pro),(Sinorhizob,(Mesorhizob,(Rhodobacte,Hyphomonas,Magnetospi,Ricket.con,(Neorickett,(Wolbachia_,(Ehrlichia_,Anaplasma_)))))));
(Rhizobium_,(Agrobacter,Ricket.pro),(Sinorhizob,(Mesorhizob,(Rhodobacte,Hyphomonas,Magnetospi,Ricket.con,(Neorickett,(Wolbachia_,(Ehrlichia_,Anaplasma_)))))));
(Agrobacter,Rhizobium_,(Sinorhizob,(Ricket.pro,(Mesorhizob,(Rhodobacte,Hyphomonas,Magnetospi,Ricket.con,(Neorickett,(Wolbachia_,(Ehrlichia_,Anaplasma_))))))));
(Agrobacter,Rhizobium_,(Ricket.pro,(Sinorhizob,(Mesorhizob,(Rhodobacte,Hyphomonas,Magnetospi,Ricket.con,(Neorickett,(Wolbachia_,(Ehrlichia_,Anaplasma_))))))));
(Agrobacter,Rhizobium_,Ricket.pro,(Sinorhizob,(Mesorhizob,(Rhodobacte,Hyphomonas,Magnetospi,Ricket.con,(Neorickett,(Wolbachia_,(Ehrlichia_,Anaplasma_)))))));
(Agrobacter,Rhizobium_,(Sinorhizob,(Mesorhizob,(Rhodobacte,Hyphomonas,Ricket.pro,(Magnetospi,Ricket.con),(Neorickett,(Wolbachia_,(Ehrlichia_,Anaplasma_)))))));
(Agrobacter,Rhizobium_,(Sinorhizob,(Mesorhizob,(Rhodobacte,Hyphomonas,Ricket.con,(Magnetospi,Ricket.pro),(Neorickett,(Wolbachia_,(Ehrlichia_,Anaplasma_)))))));
(Agrobacter,Rhizobium_,(Sinorhizob,(Mesorhizob,(Rhodobacte,Magnetospi,Ricket.pro,(Hyphomonas,Ricket.con),(Neorickett,(Wolbachia_,(Ehrlichia_,Anaplasma_)))))));
(Agrobacter,Rhizobium_,(Sinorhizob,(Mesorhizob,(Rhodobacte,Magnetospi,Ricket.con,(Hyphomonas,Ricket.pro),(Neorickett,(Wolbachia_,(Ehrlichia_,Anaplasma_)))))));
(Agrobacter,Rhizobium_,(Sinorhizob,(Mesorhizob,(Hyphomonas,Magnetospi,Ricket.pro,(Rhodobacte,Ricket.con),(Neorickett,(Wolbachia_,(Ehrlichia_,Anaplasma_)))))));
(Agrobacter,Rhizobium_,(Sinorhizob,(Mesorhizob,(Hyphomonas,Magnetospi,Ricket.con,(Rhodobacte,Ricket.pro),(Neorickett,(Wolbachia_,(Ehrlichia_,Anaplasma_)))))));
(Agrobacter,Rhizobium_,(Sinorhizob,(Mesorhizob,(Rhodobacte,Hyphomonas,Magnetospi,(Ricket.con,Ricket.pro,Neorickett),(Wolbachia_,(Ehrlichia_,Anaplasma_))))));
(Agrobacter,Rhizobium_,(Sinorhizob,(Mesorhizob,(Rhodobacte,Hyphomonas,Magnetospi,(Ricket.con,(Ricket.pro,Neorickett)),(Wolbachia_,(Ehrlichia_,Anaplasma_))))));
(Agrobacter,Rhizobium_,(Sinorhizob,(Mesorhizob,(Rhodobacte,Hyphomonas,Magnetospi,(Ricket.pro,(Ricket.con,Neorickett)),(Wolbachia_,(Ehrlichia_,Anaplasma_))))));
(Agrobacter,Rhizobium_,(Sinorhizob,(Mesorhizob,(Rhodobacte,Hyphomonas,Magnetospi,(Ricket.con,Ricket.pro,Wolbachia_),(Neorickett,(Ehrlichia_,Anaplasma_))))));
(Agrobacter,Rhizobium_,(Sinorhizob,(Mesorhizob,(Rhodobacte,Hyphomonas,Magnetospi,(Ricket.con,(Ricket.pro,Wolbachia_)),(Neorickett,(Ehrlichia_,Anaplasma_))))));
(Agrobacter,Rhizobium_,(Sinorhizob,(Mesorhizob,(Rhodobacte,Hyphomonas,Magnetospi,(Ricket.pro,(Ricket.con,Wolbachia_)),(Neorickett,(Ehrlichia_,Anaplasma_))))));
(Agrobacter,Rhizobium_,(Sinorhizob,(Mesorhizob,(Rhodobacte,Hyphomonas,Magnetospi,(Ricket.con,Ricket.pro,Ehrlichia_),(Neorickett,(Wolbachia_,Anaplasma_))))));
(Agrobacter,Rhizobium_,(Sinorhizob,(Mesorhizob,(Rhodobacte,Hyphomonas,Magnetospi,(Ricket.pro,(Ricket.con,Ehrlichia_)),(Neorickett,(Wolbachia_,Anaplasma_))))));
(Agrobacter,Rhizobium_,(Sinorhizob,(Mesorhizob,(Rhodobacte,Hyphomonas,Magnetospi,(Ricket.con,(Ricket.pro,Ehrlichia_)),(Neorickett,(Wolbachia_,Anaplasma_))))));
(Agrobacter,Rhizobium_,(Sinorhizob,(Mesorhizob,(Rhodobacte,Hyphomonas,Magnetospi,(Ricket.con,Ricket.pro,Anaplasma_),(Neorickett,(Wolbachia_,Ehrlichia_))))));
(Agrobacter,Rhizobium_,(Sinorhizob,(Mesorhizob,(Rhodobacte,Hyphomonas,Magnetospi,(Ricket.pro,(Ricket.con,Anaplasma_)),(Neorickett,(Wolbachia_,Ehrlichia_))))));
(Agrobacter,Rhizobium_,(Sinorhizob,(Mesorhizob,(Rhodobacte,Hyphomonas,Magnetospi,(Ricket.con,(Ricket.pro,Anaplasma_)),(Neorickett,(Wolbachia_,Ehrlichia_))))));
(Agrobacter,Rhizobium_,Sinorhizob,Mesorhizob,Neorickett,(Rhodobacte,Hyphomonas,Magnetospi,(Ricket.con,Ricket.pro),(Wolbachia_,(Ehrlichia_,Anaplasma_))));
(Agrobacter,Rhizobium_,(Sinorhizob,((Mesorhizob,Neorickett),(Rhodobacte,Hyphomonas,Magnetospi,(Ricket.con,Ricket.pro),(Wolbachia_,(Ehrlichia_,Anaplasma_))))));
(Agrobacter,Rhizobium_,((Sinorhizob,Neorickett),(Mesorhizob,(Rhodobacte,Hyphomonas,Magnetospi,(Ricket.con,Ricket.pro),(Wolbachia_,(Ehrlichia_,Anaplasma_))))));
(Agrobacter,(Rhizobium_,Neorickett),(Sinorhizob,(Mesorhizob,(Rhodobacte,Hyphomonas,Magnetospi,(Ricket.con,Ricket.pro),(Wolbachia_,(Ehrlichia_,Anaplasma_))))));
(Rhizobium_,(Agrobacter,Neorickett),(Sinorhizob,(Mesorhizob,(Rhodobacte,Hyphomonas,Magnetospi,(Ricket.con,Ricket.pro),(Wolbachia_,(Ehrlichia_,Anaplasma_))))));
(Agrobacter,Rhizobium_,(Sinorhizob,(Neorickett,(Mesorhizob,(Rhodobacte,Hyphomonas,Magnetospi,(Ricket.con,Ricket.pro),(Wolbachia_,(Ehrlichia_,Anaplasma_)))))));
(Agrobacter,Rhizobium_,(Neorickett,(Sinorhizob,(Mesorhizob,(Rhodobacte,Hyphomonas,Magnetospi,(Ricket.con,Ricket.pro),(Wolbachia_,(Ehrlichia_,Anaplasma_)))))));
(Agrobacter,Rhizobium_,Neorickett,(Sinorhizob,(Mesorhizob,(Rhodobacte,Hyphomonas,Magnetospi,(Ricket.con,Ricket.pro),(Wolbachia_,(Ehrlichia_,Anaplasma_))))));
(Agrobacter,Rhizobium_,Sinorhizob,Mesorhizob,Wolbachia_,(Rhodobacte,Hyphomonas,Magnetospi,(Ricket.con,Ricket.pro),(Neorickett,(Ehrlichia_,Anaplasma_))));
(Agrobacter,Rhizobium_,(Sinorhizob,((Mesorhizob,Wolbachia_),(Rhodobacte,Hyphomonas,Magnetospi,(Ricket.con,Ricket.pro),(Neorickett,(Ehrlichia_,Anaplasma_))))));
(Agrobacter,Rhizobium_,((Sinorhizob,Wolbachia_),(Mesorhizob,(Rhodobacte,Hyphomonas,Magnetospi,(Ricket.con,Ricket.pro),(Neorickett,(Ehrlichia_,Anaplasma_))))));
(Agrobacter,(Rhizobium_,Wolbachia_),(Sinorhizob,(Mesorhizob,(Rhodobacte,Hyphomonas,Magnetospi,(Ricket.con,Ricket.pro),(Neorickett,(Ehrlichia_,Anaplasma_))))));
(Rhizobium_,(Agrobacter,Wolbachia_),(Sinorhizob,(Mesorhizob,(Rhodobacte,Hyphomonas,Magnetospi,(Ricket.con,Ricket.pro),(Neorickett,(Ehrlichia_,Anaplasma_))))));
(Agrobacter,Rhizobium_,(Sinorhizob,(Wolbachia_,(Mesorhizob,(Rhodobacte,Hyphomonas,Magnetospi,(Ricket.con,Ricket.pro),(Neorickett,(Ehrlichia_,Anaplasma_)))))));
(Agrobacter,Rhizobium_,(Wolbachia_,(Sinorhizob,(Mesorhizob,(Rhodobacte,Hyphomonas,Magnetospi,(Ricket.con,Ricket.pro),(Neorickett,(Ehrlichia_,Anaplasma_)))))));
(Agrobacter,Rhizobium_,Wolbachia_,(Sinorhizob,(Mesorhizob,(Rhodobacte,Hyphomonas,Magnetospi,(Ricket.con,Ricket.pro),(Neorickett,(Ehrlichia_,Anaplasma_))))));
(Agrobacter,Rhizobium_,Sinorhizob,Mesorhizob,Ehrlichia_,(Rhodobacte,Hyphomonas,Magnetospi,(Ricket.con,Ricket.pro),(Neorickett,(Wolbachia_,Anaplasma_))));
(Agrobacter,Rhizobium_,(Sinorhizob,((Mesorhizob,Ehrlichia_),(Rhodobacte,Hyphomonas,Magnetospi,(Ricket.con,Ricket.pro),(Neorickett,(Wolbachia_,Anaplasma_))))));
(Agrobacter,Rhizobium_,((Sinorhizob,Ehrlichia_),(Mesorhizob,(Rhodobacte,Hyphomonas,Magnetospi,(Ricket.con,Ricket.pro),(Neorickett,(Wolbachia_,Anaplasma_))))));
(Agrobacter,(Rhizobium_,Ehrlichia_),(Sinorhizob,(Mesorhizob,(Rhodobacte,Hyphomonas,Magnetospi,(Ricket.con,Ricket.pro),(Neorickett,(Wolbachia_,Anaplasma_))))));
(Rhizobium_,(Agrobacter,Ehrlichia_),(Sinorhizob,(Mesorhizob,(Rhodobacte,Hyphomonas,Magnetospi,(Ricket.con,Ricket.pro),(Neorickett,(Wolbachia_,Anaplasma_))))));
(Agrobacter,Rhizobium_,(Sinorhizob,(Ehrlichia_,(Mesorhizob,(Rhodobacte,Hyphomonas,Magnetospi,(Ricket.con,Ricket.pro),(Neorickett,(Wolbachia_,Anaplasma_)))))));
(Agrobacter,Rhizobium_,(Ehrlichia_,(Sinorhizob,(Mesorhizob,(Rhodobacte,Hyphomonas,Magnetospi,(Ricket.con,Ricket.pro),(Neorickett,(Wolbachia_,Anaplasma_)))))));
(Agrobacter,Rhizobium_,Ehrlichia_,(Sinorhizob,(Mesorhizob,(Rhodobacte,Hyphomonas,Magnetospi,(Ricket.con,Ricket.pro),(Neorickett,(Wolbachia_,Anaplasma_))))));
(Agrobacter,Rhizobium_,Sinorhizob,Mesorhizob,Anaplasma_,(Rhodobacte,Hyphomonas,Magnetospi,(Ricket.con,Ricket.pro),(Neorickett,(Wolbachia_,Ehrlichia_))));
(Agrobacter,Rhizobium_,(Sinorhizob,((Mesorhizob,Anaplasma_),(Rhodobacte,Hyphomonas,Magnetospi,(Ricket.con,Ricket.pro),(Neorickett,(Wolbachia_,Ehrlichia_))))));
(Agrobacter,Rhizobium_,((Sinorhizob,Anaplasma_),(Mesorhizob,(Rhodobacte,Hyphomonas,Magnetospi,(Ricket.con,Ricket.pro),(Neorickett,(Wolbachia_,Ehrlichia_))))));
(Agrobacter,(Rhizobium_,Anaplasma_),(Sinorhizob,(Mesorhizob,(Rhodobacte,Hyphomonas,Magnetospi,(Ricket.con,Ricket.pro),(Neorickett,(Wolbachia_,Ehrlichia_))))));
(Rhizobium_,(Agrobacter,Anaplasma_),(Sinorhizob,(Mesorhizob,(Rhodobacte,Hyphomonas,Magnetospi,(Ricket.con,Ricket.pro),(Neorickett,(Wolbachia_,Ehrlichia_))))));
(Agrobacter,Rhizobium_,(Sinorhizob,(Anaplasma_,(Mesorhizob,(Rhodobacte,Hyphomonas,Magnetospi,(Ricket.con,Ricket.pro),(Neorickett,(Wolbachia_,Ehrlichia_)))))));
(Agrobacter,Rhizobium_,(Anaplasma_,(Sinorhizob,(Mesorhizob,(Rhodobacte,Hyphomonas,Magnetospi,(Ricket.con,Ricket.pro),(Neorickett,(Wolbachia_,Ehrlichia_)))))));
(Agrobacter,Rhizobium_,Anaplasma_,(Sinorhizob,(Mesorhizob,(Rhodobacte,Hyphomonas,Magnetospi,(Ricket.con,Ricket.pro),(Neorickett,(Wolbachia_,Ehrlichia_))))));
(Agrobacter,Rhizobium_,(Sinorhizob,(Mesorhizob,(Rhodobacte,Hyphomonas,(Magnetospi,Neorickett),(Ricket.con,Ricket.pro),(Wolbachia_,(Ehrlichia_,Anaplasma_))))));
(Agrobacter,Rhizobium_,(Sinorhizob,(Mesorhizob,(Rhodobacte,Hyphomonas,(Magnetospi,Wolbachia_),(Ricket.con,Ricket.pro),(Neorickett,(Ehrlichia_,Anaplasma_))))));
(Agrobacter,Rhizobium_,(Sinorhizob,(Mesorhizob,(Rhodobacte,Hyphomonas,(Magnetospi,Ehrlichia_),(Ricket.con,Ricket.pro),(Neorickett,(Wolbachia_,Anaplasma_))))));
(Agrobacter,Rhizobium_,(Sinorhizob,(Mesorhizob,(Rhodobacte,Hyphomonas,(Magnetospi,Anaplasma_),(Ricket.con,Ricket.pro),(Neorickett,(Wolbachia_,Ehrlichia_))))));
(Agrobacter,Rhizobium_,(Sinorhizob,(Mesorhizob,(Rhodobacte,Magnetospi,(Hyphomonas,Neorickett),(Ricket.con,Ricket.pro),(Wolbachia_,(Ehrlichia_,Anaplasma_))))));
(Agrobacter,Rhizobium_,(Sinorhizob,(Mesorhizob,(Rhodobacte,Magnetospi,(Hyphomonas,Wolbachia_),(Ricket.con,Ricket.pro),(Neorickett,(Ehrlichia_,Anaplasma_))))));
(Agrobacter,Rhizobium_,(Sinorhizob,(Mesorhizob,(Rhodobacte,Magnetospi,(Hyphomonas,Ehrlichia_),(Ricket.con,Ricket.pro),(Neorickett,(Wolbachia_,Anaplasma_))))));
(Agrobacter,Rhizobium_,(Sinorhizob,(Mesorhizob,(Rhodobacte,Magnetospi,(Hyphomonas,Anaplasma_),(Ricket.con,Ricket.pro),(Neorickett,(Wolbachia_,Ehrlichia_))))));
(Agrobacter,Rhizobium_,(Sinorhizob,(Mesorhizob,(Hyphomonas,Magnetospi,(Rhodobacte,Neorickett),(Ricket.con,Ricket.pro),(Wolbachia_,(Ehrlichia_,Anaplasma_))))));
(Agrobacter,Rhizobium_,(Sinorhizob,(Mesorhizob,(Hyphomonas,Magnetospi,(Rhodobacte,Wolbachia_),(Ricket.con,Ricket.pro),(Neorickett,(Ehrlichia_,Anaplasma_))))));
(Agrobacter,Rhizobium_,(Sinorhizob,(Mesorhizob,(Hyphomonas,Magnetospi,(Rhodobacte,Ehrlichia_),(Ricket.con,Ricket.pro),(Neorickett,(Wolbachia_,Anaplasma_))))));
(Agrobacter,Rhizobium_,(Sinorhizob,(Mesorhizob,(Rhodobacte,Magnetospi,(Hyphomonas,Anaplasma_),(Ricket.con,Ricket.pro),(Neorickett,(Wolbachia_,Ehrlichia_))))));
(Agrobacter,Rhizobium_,(Sinorhizob,(Rhodobacte,Hyphomonas,Magnetospi,(Mesorhizob,Ricket.con,Ricket.pro),(Neorickett,(Wolbachia_,(Ehrlichia_,Anaplasma_))))));
(Agrobacter,Rhizobium_,(Sinorhizob,(Rhodobacte,Hyphomonas,Magnetospi,(Mesorhizob,(Ricket.con,Ricket.pro)),(Neorickett,(Wolbachia_,(Ehrlichia_,Anaplasma_))))));
(Agrobacter,Rhizobium_,(Sinorhizob,(Rhodobacte,Hyphomonas,Magnetospi,(Ricket.pro,(Mesorhizob,Ricket.con)),(Neorickett,(Wolbachia_,(Ehrlichia_,Anaplasma_))))));
(Agrobacter,Rhizobium_,(Sinorhizob,(Rhodobacte,Hyphomonas,Magnetospi,(Ricket.con,(Mesorhizob,Ricket.pro)),(Neorickett,(Wolbachia_,(Ehrlichia_,Anaplasma_))))));
(Agrobacter,Rhizobium_,(Mesorhizob,(Rhodobacte,Hyphomonas,Magnetospi,(Sinorhizob,Ricket.con,Ricket.pro),(Neorickett,(Wolbachia_,(Ehrlichia_,Anaplasma_))))));
(Agrobacter,Rhizobium_,(Mesorhizob,(Rhodobacte,Hyphomonas,Magnetospi,(Sinorhizob,(Ricket.con,Ricket.pro)),(Neorickett,(Wolbachia_,(Ehrlichia_,Anaplasma_))))));
(Agrobacter,Rhizobium_,(Mesorhizob,(Rhodobacte,Hyphomonas,Magnetospi,(Ricket.pro,(Sinorhizob,Ricket.con)),(Neorickett,(Wolbachia_,(Ehrlichia_,Anaplasma_))))));
(Agrobacter,Rhizobium_,(Mesorhizob,(Rhodobacte,Hyphomonas,Magnetospi,(Ricket.con,(Sinorhizob,Ricket.pro)),(Neorickett,(Wolbachia_,(Ehrlichia_,Anaplasma_))))));
(Agrobacter,Sinorhizob,(Mesorhizob,(Rhodobacte,Hyphomonas,Magnetospi,(Rhizobium_,Ricket.con,Ricket.pro),(Neorickett,(Wolbachia_,(Ehrlichia_,Anaplasma_))))));
(Agrobacter,Sinorhizob,(Mesorhizob,(Rhodobacte,Hyphomonas,Magnetospi,(Rhizobium_,(Ricket.con,Ricket.pro)),(Neorickett,(Wolbachia_,(Ehrlichia_,Anaplasma_))))));
(Agrobacter,Sinorhizob,(Mesorhizob,(Rhodobacte,Hyphomonas,Magnetospi,(Ricket.pro,(Rhizobium_,Ricket.con)),(Neorickett,(Wolbachia_,(Ehrlichia_,Anaplasma_))))));
(Agrobacter,Sinorhizob,(Mesorhizob,(Rhodobacte,Hyphomonas,Magnetospi,(Ricket.con,(Rhizobium_,Ricket.pro)),(Neorickett,(Wolbachia_,(Ehrlichia_,Anaplasma_))))));
(Rhizobium_,Sinorhizob,(Mesorhizob,(Rhodobacte,Hyphomonas,Magnetospi,(Agrobacter,Ricket.con,Ricket.pro),(Neorickett,(Wolbachia_,(Ehrlichia_,Anaplasma_))))));
(Rhizobium_,Sinorhizob,(Mesorhizob,(Rhodobacte,Hyphomonas,Magnetospi,(Agrobacter,(Ricket.con,Ricket.pro)),(Neorickett,(Wolbachia_,(Ehrlichia_,Anaplasma_))))));
(Rhizobium_,Sinorhizob,(Mesorhizob,(Rhodobacte,Hyphomonas,Magnetospi,(Ricket.pro,(Agrobacter,Ricket.con)),(Neorickett,(Wolbachia_,(Ehrlichia_,Anaplasma_))))));
(Rhizobium_,Sinorhizob,(Mesorhizob,(Rhodobacte,Hyphomonas,Magnetospi,(Ricket.con,(Agrobacter,Ricket.pro)),(Neorickett,(Wolbachia_,(Ehrlichia_,Anaplasma_))))));
(Agrobacter,Rhizobium_,(Sinorhizob,(Rhodobacte,Hyphomonas,Magnetospi,(Mesorhizob,Neorickett,Wolbachia_,Ehrlichia_,Anaplasma_),(Ricket.con,Ricket.pro))));
(Agrobacter,Rhizobium_,(Sinorhizob,(Rhodobacte,Hyphomonas,Magnetospi,(Mesorhizob,(Neorickett,(Wolbachia_,(Ehrlichia_,Anaplasma_)))),(Ricket.con,Ricket.pro))));
(Agrobacter,Rhizobium_,(Sinorhizob,(Rhodobacte,Hyphomonas,Magnetospi,((Mesorhizob,Neorickett),(Wolbachia_,(Ehrlichia_,Anaplasma_))),(Ricket.con,Ricket.pro))));
(Agrobacter,Rhizobium_,(Sinorhizob,(Rhodobacte,Hyphomonas,Magnetospi,(Neorickett,((Mesorhizob,Wolbachia_),(Ehrlichia_,Anaplasma_))),(Ricket.con,Ricket.pro))));
(Agrobacter,Rhizobium_,(Sinorhizob,(Rhodobacte,Hyphomonas,Magnetospi,(Neorickett,(Wolbachia_,(Anaplasma_,(Mesorhizob,Ehrlichia_)))),(Ricket.con,Ricket.pro))));
(Agrobacter,Rhizobium_,(Sinorhizob,(Rhodobacte,Hyphomonas,Magnetospi,(Neorickett,(Wolbachia_,(Ehrlichia_,(Mesorhizob,Anaplasma_)))),(Ricket.con,Ricket.pro))));
(Agrobacter,Rhizobium_,(Sinorhizob,(Rhodobacte,Hyphomonas,Magnetospi,(Neorickett,(Mesorhizob,(Wolbachia_,(Ehrlichia_,Anaplasma_)))),(Ricket.con,Ricket.pro))));
(Agrobacter,Rhizobium_,(Sinorhizob,(Rhodobacte,Hyphomonas,Magnetospi,(Neorickett,(Wolbachia_,(Mesorhizob,(Ehrlichia_,Anaplasma_)))),(Ricket.con,Ricket.pro))));
(Agrobacter,Rhizobium_,(Mesorhizob,(Rhodobacte,Hyphomonas,Magnetospi,(Sinorhizob,Neorickett,Wolbachia_,Ehrlichia_,Anaplasma_),(Ricket.con,Ricket.pro))));
(Agrobacter,Rhizobium_,(Mesorhizob,(Rhodobacte,Hyphomonas,Magnetospi,(Sinorhizob,(Neorickett,(Wolbachia_,(Ehrlichia_,Anaplasma_)))),(Ricket.con,Ricket.pro))));
(Agrobacter,Rhizobium_,(Mesorhizob,(Rhodobacte,Hyphomonas,Magnetospi,((Sinorhizob,Neorickett),(Wolbachia_,(Ehrlichia_,Anaplasma_))),(Ricket.con,Ricket.pro))));
(Agrobacter,Rhizobium_,(Mesorhizob,(Rhodobacte,Hyphomonas,Magnetospi,(Neorickett,((Sinorhizob,Wolbachia_),(Ehrlichia_,Anaplasma_))),(Ricket.con,Ricket.pro))));
(Agrobacter,Rhizobium_,(Mesorhizob,(Rhodobacte,Hyphomonas,Magnetospi,(Neorickett,(Wolbachia_,(Anaplasma_,(Sinorhizob,Ehrlichia_)))),(Ricket.con,Ricket.pro))));
(Agrobacter,Rhizobium_,(Mesorhizob,(Rhodobacte,Hyphomonas,Magnetospi,(Neorickett,(Wolbachia_,(Ehrlichia_,(Sinorhizob,Anaplasma_)))),(Ricket.con,Ricket.pro))));
(Agrobacter,Rhizobium_,(Mesorhizob,(Rhodobacte,Hyphomonas,Magnetospi,(Neorickett,(Sinorhizob,(Wolbachia_,(Ehrlichia_,Anaplasma_)))),(Ricket.con,Ricket.pro))));
(Agrobacter,Rhizobium_,(Mesorhizob,(Rhodobacte,Hyphomonas,Magnetospi,(Neorickett,(Wolbachia_,(Sinorhizob,(Ehrlichia_,Anaplasma_)))),(Ricket.con,Ricket.pro))));
(Agrobacter,Sinorhizob,(Mesorhizob,(Rhodobacte,Hyphomonas,Magnetospi,(Rhizobium_,Neorickett,Wolbachia_,Ehrlichia_,Anaplasma_),(Ricket.con,Ricket.pro))));
(Agrobacter,Sinorhizob,(Mesorhizob,(Rhodobacte,Hyphomonas,Magnetospi,(Rhizobium_,(Neorickett,(Wolbachia_,(Ehrlichia_,Anaplasma_)))),(Ricket.con,Ricket.pro))));
(Agrobacter,Sinorhizob,(Mesorhizob,(Rhodobacte,Hyphomonas,Magnetospi,((Rhizobium_,Neorickett),(Wolbachia_,(Ehrlichia_,Anaplasma_))),(Ricket.con,Ricket.pro))));
(Agrobacter,Sinorhizob,(Mesorhizob,(Rhodobacte,Hyphomonas,Magnetospi,(Neorickett,((Rhizobium_,Wolbachia_),(Ehrlichia_,Anaplasma_))),(Ricket.con,Ricket.pro))));
(Agrobacter,Sinorhizob,(Mesorhizob,(Rhodobacte,Hyphomonas,Magnetospi,(Neorickett,(Wolbachia_,(Anaplasma_,(Rhizobium_,Ehrlichia_)))),(Ricket.con,Ricket.pro))));
(Agrobacter,Sinorhizob,(Mesorhizob,(Rhodobacte,Hyphomonas,Magnetospi,(Neorickett,(Wolbachia_,(Ehrlichia_,(Rhizobium_,Anaplasma_)))),(Ricket.con,Ricket.pro))));
(Agrobacter,Sinorhizob,(Mesorhizob,(Rhodobacte,Hyphomonas,Magnetospi,(Neorickett,(Rhizobium_,(Wolbachia_,(Ehrlichia_,Anaplasma_)))),(Ricket.con,Ricket.pro))));
(Agrobacter,Sinorhizob,(Mesorhizob,(Rhodobacte,Hyphomonas,Magnetospi,(Neorickett,(Wolbachia_,(Rhizobium_,(Ehrlichia_,Anaplasma_)))),(Ricket.con,Ricket.pro))));
(Rhizobium_,Sinorhizob,(Mesorhizob,(Rhodobacte,Hyphomonas,Magnetospi,(Agrobacter,Neorickett,Wolbachia_,Ehrlichia_,Anaplasma_),(Ricket.con,Ricket.pro))));
(Rhizobium_,Sinorhizob,(Mesorhizob,(Rhodobacte,Hyphomonas,Magnetospi,(Agrobacter,(Neorickett,(Wolbachia_,(Ehrlichia_,Anaplasma_)))),(Ricket.con,Ricket.pro))));
(Rhizobium_,Sinorhizob,(Mesorhizob,(Rhodobacte,Hyphomonas,Magnetospi,((Agrobacter,Neorickett),(Wolbachia_,(Ehrlichia_,Anaplasma_))),(Ricket.con,Ricket.pro))));
(Rhizobium_,Sinorhizob,(Mesorhizob,(Rhodobacte,Hyphomonas,Magnetospi,(Neorickett,((Agrobacter,Wolbachia_),(Ehrlichia_,Anaplasma_))),(Ricket.con,Ricket.pro))));
(Rhizobium_,Sinorhizob,(Mesorhizob,(Rhodobacte,Hyphomonas,Magnetospi,(Neorickett,(Wolbachia_,(Anaplasma_,(Agrobacter,Ehrlichia_)))),(Ricket.con,Ricket.pro))));
(Rhizobium_,Sinorhizob,(Mesorhizob,(Rhodobacte,Hyphomonas,Magnetospi,(Neorickett,(Wolbachia_,(Ehrlichia_,(Agrobacter,Anaplasma_)))),(Ricket.con,Ricket.pro))));
(Rhizobium_,Sinorhizob,(Mesorhizob,(Rhodobacte,Hyphomonas,Magnetospi,(Neorickett,(Agrobacter,(Wolbachia_,(Ehrlichia_,Anaplasma_)))),(Ricket.con,Ricket.pro))));
(Rhizobium_,Sinorhizob,(Mesorhizob,(Rhodobacte,Hyphomonas,Magnetospi,(Neorickett,(Wolbachia_,(Agrobacter,(Ehrlichia_,Anaplasma_)))),(Ricket.con,Ricket.pro))));
(Agrobacter,Rhizobium_,(Sinorhizob,(Rhodobacte,Hyphomonas,(Mesorhizob,Magnetospi),(Ricket.con,Ricket.pro),(Neorickett,(Wolbachia_,(Ehrlichia_,Anaplasma_))))));
(Agrobacter,Rhizobium_,(Mesorhizob,(Rhodobacte,Hyphomonas,(Sinorhizob,Magnetospi),(Ricket.con,Ricket.pro),(Neorickett,(Wolbachia_,(Ehrlichia_,Anaplasma_))))));
(Agrobacter,Sinorhizob,(Mesorhizob,(Rhodobacte,Hyphomonas,(Rhizobium_,Magnetospi),(Ricket.con,Ricket.pro),(Neorickett,(Wolbachia_,(Ehrlichia_,Anaplasma_))))));
(Rhizobium_,Sinorhizob,(Mesorhizob,(Rhodobacte,Hyphomonas,(Agrobacter,Magnetospi),(Ricket.con,Ricket.pro),(Neorickett,(Wolbachia_,(Ehrlichia_,Anaplasma_))))));
(Agrobacter,Rhizobium_,(Sinorhizob,(Rhodobacte,Magnetospi,(Mesorhizob,Hyphomonas),(Ricket.con,Ricket.pro),(Neorickett,(Wolbachia_,(Ehrlichia_,Anaplasma_))))));
(Agrobacter,Rhizobium_,(Mesorhizob,(Rhodobacte,Magnetospi,(Sinorhizob,Hyphomonas),(Ricket.con,Ricket.pro),(Neorickett,(Wolbachia_,(Ehrlichia_,Anaplasma_))))));
(Agrobacter,Sinorhizob,(Mesorhizob,(Rhodobacte,Magnetospi,(Rhizobium_,Hyphomonas),(Ricket.con,Ricket.pro),(Neorickett,(Wolbachia_,(Ehrlichia_,Anaplasma_))))));
(Rhizobium_,Sinorhizob,(Mesorhizob,(Rhodobacte,Magnetospi,(Agrobacter,Hyphomonas),(Ricket.con,Ricket.pro),(Neorickett,(Wolbachia_,(Ehrlichia_,Anaplasma_))))));
(Agrobacter,Rhizobium_,(Sinorhizob,(Hyphomonas,Magnetospi,(Mesorhizob,Rhodobacte),(Ricket.con,Ricket.pro),(Neorickett,(Wolbachia_,(Ehrlichia_,Anaplasma_))))));
(Agrobacter,Rhizobium_,(Mesorhizob,(Hyphomonas,Magnetospi,(Sinorhizob,Rhodobacte),(Ricket.con,Ricket.pro),(Neorickett,(Wolbachia_,(Ehrlichia_,Anaplasma_))))));
(Agrobacter,Sinorhizob,(Mesorhizob,(Hyphomonas,Magnetospi,(Rhizobium_,Rhodobacte),(Ricket.con,Ricket.pro),(Neorickett,(Wolbachia_,(Ehrlichia_,Anaplasma_))))));
(Rhizobium_,Sinorhizob,(Mesorhizob,(Hyphomonas,Magnetospi,(Agrobacter,Rhodobacte),(Ricket.con,Ricket.pro),(Neorickett,(Wolbachia_,(Ehrlichia_,Anaplasma_))))));
(Agrobacter,Rhizobium_,(Sinorhizob,(Mesorhizob,(Rhodobacte,Hyphomonas,(Magnetospi,Ricket.con,Ricket.pro),(Neorickett,(Wolbachia_,(Ehrlichia_,Anaplasma_)))))));
(Agrobacter,Rhizobium_,(Sinorhizob,(Mesorhizob,(Rhodobacte,Hyphomonas,(Magnetospi,(Ricket.con,Ricket.pro)),(Neorickett,(Wolbachia_,(Ehrlichia_,Anaplasma_)))))));
(Agrobacter,Rhizobium_,(Sinorhizob,(Mesorhizob,(Rhodobacte,Hyphomonas,(Ricket.pro,(Magnetospi,Ricket.con)),(Neorickett,(Wolbachia_,(Ehrlichia_,Anaplasma_)))))));
(Agrobacter,Rhizobium_,(Sinorhizob,(Mesorhizob,(Rhodobacte,Hyphomonas,(Ricket.con,(Magnetospi,Ricket.pro)),(Neorickett,(Wolbachia_,(Ehrlichia_,Anaplasma_)))))));
(Agrobacter,Rhizobium_,(Sinorhizob,(Mesorhizob,(Rhodobacte,Hyphomonas,(Magnetospi,Neorickett,Wolbachia_,Ehrlichia_,Anaplasma_),(Ricket.con,Ricket.pro)))));
(Agrobacter,Rhizobium_,(Sinorhizob,(Mesorhizob,(Rhodobacte,Hyphomonas,(Magnetospi,(Neorickett,(Wolbachia_,(Ehrlichia_,Anaplasma_)))),(Ricket.con,Ricket.pro)))));
(Agrobacter,Rhizobium_,(Sinorhizob,(Mesorhizob,(Rhodobacte,Hyphomonas,((Magnetospi,Neorickett),(Wolbachia_,(Ehrlichia_,Anaplasma_))),(Ricket.con,Ricket.pro)))));
(Agrobacter,Rhizobium_,(Sinorhizob,(Mesorhizob,(Rhodobacte,Hyphomonas,(Neorickett,((Magnetospi,Wolbachia_),(Ehrlichia_,Anaplasma_))),(Ricket.con,Ricket.pro)))));
(Agrobacter,Rhizobium_,(Sinorhizob,(Mesorhizob,(Rhodobacte,Hyphomonas,(Neorickett,(Wolbachia_,(Anaplasma_,(Magnetospi,Ehrlichia_)))),(Ricket.con,Ricket.pro)))));
(Agrobacter,Rhizobium_,(Sinorhizob,(Mesorhizob,(Rhodobacte,Hyphomonas,(Neorickett,(Wolbachia_,(Ehrlichia_,(Magnetospi,Anaplasma_)))),(Ricket.con,Ricket.pro)))));
(Agrobacter,Rhizobium_,(Sinorhizob,(Mesorhizob,(Rhodobacte,Hyphomonas,(Neorickett,(Magnetospi,(Wolbachia_,(Ehrlichia_,Anaplasma_)))),(Ricket.con,Ricket.pro)))));
(Agrobacter,Rhizobium_,(Sinorhizob,(Mesorhizob,(Rhodobacte,Hyphomonas,(Neorickett,(Wolbachia_,(Magnetospi,(Ehrlichia_,Anaplasma_)))),(Ricket.con,Ricket.pro)))));
(Agrobacter,Rhizobium_,Sinorhizob,Mesorhizob,Magnetospi,(Rhodobacte,Hyphomonas,(Ricket.con,Ricket.pro),(Neorickett,(Wolbachia_,(Ehrlichia_,Anaplasma_)))));
(Agrobacter,Rhizobium_,(Sinorhizob,((Mesorhizob,Magnetospi),(Rhodobacte,Hyphomonas,(Ricket.con,Ricket.pro),(Neorickett,(Wolbachia_,(Ehrlichia_,Anaplasma_)))))));
(Agrobacter,Rhizobium_,((Sinorhizob,Magnetospi),(Mesorhizob,(Rhodobacte,Hyphomonas,(Ricket.con,Ricket.pro),(Neorickett,(Wolbachia_,(Ehrlichia_,Anaplasma_)))))));
(Agrobacter,(Rhizobium_,Magnetospi),(Sinorhizob,(Mesorhizob,(Rhodobacte,Hyphomonas,(Ricket.con,Ricket.pro),(Neorickett,(Wolbachia_,(Ehrlichia_,Anaplasma_)))))));
(Rhizobium_,(Agrobacter,Magnetospi),(Sinorhizob,(Mesorhizob,(Rhodobacte,Hyphomonas,(Ricket.con,Ricket.pro),(Neorickett,(Wolbachia_,(Ehrlichia_,Anaplasma_)))))));
(Agrobacter,Rhizobium_,(Sinorhizob,(Magnetospi,(Mesorhizob,(Rhodobacte,Hyphomonas,(Ricket.con,Ricket.pro),(Neorickett,(Wolbachia_,(Ehrlichia_,Anaplasma_))))))));
(Agrobacter,Rhizobium_,(Magnetospi,(Sinorhizob,(Mesorhizob,(Rhodobacte,Hyphomonas,(Ricket.con,Ricket.pro),(Neorickett,(Wolbachia_,(Ehrlichia_,Anaplasma_))))))));
(Agrobacter,Rhizobium_,Magnetospi,(Sinorhizob,(Mesorhizob,(Rhodobacte,Hyphomonas,(Ricket.con,Ricket.pro),(Neorickett,(Wolbachia_,(Ehrlichia_,Anaplasma_)))))));
(Agrobacter,Rhizobium_,(Sinorhizob,(Mesorhizob,(Rhodobacte,(Hyphomonas,Magnetospi),(Ricket.con,Ricket.pro),(Neorickett,(Wolbachia_,(Ehrlichia_,Anaplasma_)))))));
(Agrobacter,Rhizobium_,(Sinorhizob,(Mesorhizob,(Rhodobacte,Magnetospi,(Hyphomonas,Ricket.con,Ricket.pro),(Neorickett,(Wolbachia_,(Ehrlichia_,Anaplasma_)))))));
(Agrobacter,Rhizobium_,(Sinorhizob,(Mesorhizob,(Rhodobacte,Magnetospi,(Hyphomonas,(Ricket.con,Ricket.pro)),(Neorickett,(Wolbachia_,(Ehrlichia_,Anaplasma_)))))));
(Agrobacter,Rhizobium_,(Sinorhizob,(Mesorhizob,(Rhodobacte,Magnetospi,(Ricket.pro,(Hyphomonas,Ricket.con)),(Neorickett,(Wolbachia_,(Ehrlichia_,Anaplasma_)))))));
(Agrobacter,Rhizobium_,(Sinorhizob,(Mesorhizob,(Rhodobacte,Magnetospi,(Ricket.con,(Hyphomonas,Ricket.pro)),(Neorickett,(Wolbachia_,(Ehrlichia_,Anaplasma_)))))));
(Agrobacter,Rhizobium_,(Sinorhizob,(Mesorhizob,(Rhodobacte,Magnetospi,(Hyphomonas,Neorickett,Wolbachia_,Ehrlichia_,Anaplasma_),(Ricket.con,Ricket.pro)))));
(Agrobacter,Rhizobium_,(Sinorhizob,(Mesorhizob,(Rhodobacte,Magnetospi,(Hyphomonas,(Neorickett,(Wolbachia_,(Ehrlichia_,Anaplasma_)))),(Ricket.con,Ricket.pro)))));
(Agrobacter,Rhizobium_,(Sinorhizob,(Mesorhizob,(Rhodobacte,Magnetospi,((Hyphomonas,Neorickett),(Wolbachia_,(Ehrlichia_,Anaplasma_))),(Ricket.con,Ricket.pro)))));
(Agrobacter,Rhizobium_,(Sinorhizob,(Mesorhizob,(Rhodobacte,Magnetospi,(Neorickett,((Hyphomonas,Wolbachia_),(Ehrlichia_,Anaplasma_))),(Ricket.con,Ricket.pro)))));
(Agrobacter,Rhizobium_,(Sinorhizob,(Mesorhizob,(Rhodobacte,Magnetospi,(Neorickett,(Wolbachia_,(Anaplasma_,(Hyphomonas,Ehrlichia_)))),(Ricket.con,Ricket.pro)))));
(Agrobacter,Rhizobium_,(Sinorhizob,(Mesorhizob,(Rhodobacte,Magnetospi,(Neorickett,(Wolbachia_,(Ehrlichia_,(Hyphomonas,Anaplasma_)))),(Ricket.con,Ricket.pro)))));
(Agrobacter,Rhizobium_,(Sinorhizob,(Mesorhizob,(Rhodobacte,Magnetospi,(Neorickett,(Hyphomonas,(Wolbachia_,(Ehrlichia_,Anaplasma_)))),(Ricket.con,Ricket.pro)))));
(Agrobacter,Rhizobium_,(Sinorhizob,(Mesorhizob,(Rhodobacte,Magnetospi,(Neorickett,(Wolbachia_,(Hyphomonas,(Ehrlichia_,Anaplasma_)))),(Ricket.con,Ricket.pro)))));
(Agrobacter,Rhizobium_,Sinorhizob,Mesorhizob,Hyphomonas,(Rhodobacte,Magnetospi,(Ricket.con,Ricket.pro),(Neorickett,(Wolbachia_,(Ehrlichia_,Anaplasma_)))));
(Agrobacter,Rhizobium_,(Sinorhizob,((Mesorhizob,Hyphomonas),(Rhodobacte,Magnetospi,(Ricket.con,Ricket.pro),(Neorickett,(Wolbachia_,(Ehrlichia_,Anaplasma_)))))));
(Agrobacter,Rhizobium_,((Sinorhizob,Hyphomonas),(Mesorhizob,(Rhodobacte,Magnetospi,(Ricket.con,Ricket.pro),(Neorickett,(Wolbachia_,(Ehrlichia_,Anaplasma_)))))));
(Agrobacter,(Rhizobium_,Hyphomonas),(Sinorhizob,(Mesorhizob,(Rhodobacte,Magnetospi,(Ricket.con,Ricket.pro),(Neorickett,(Wolbachia_,(Ehrlichia_,Anaplasma_)))))));
(Rhizobium_,(Agrobacter,Hyphomonas),(Sinorhizob,(Mesorhizob,(Rhodobacte,Magnetospi,(Ricket.con,Ricket.pro),(Neorickett,(Wolbachia_,(Ehrlichia_,Anaplasma_)))))));
(Agrobacter,Rhizobium_,(Sinorhizob,(Hyphomonas,(Mesorhizob,(Rhodobacte,Magnetospi,(Ricket.con,Ricket.pro),(Neorickett,(Wolbachia_,(Ehrlichia_,Anaplasma_))))))));
(Agrobacter,Rhizobium_,(Hyphomonas,(Sinorhizob,(Mesorhizob,(Rhodobacte,Magnetospi,(Ricket.con,Ricket.pro),(Neorickett,(Wolbachia_,(Ehrlichia_,Anaplasma_))))))));
(Agrobacter,Rhizobium_,Hyphomonas,(Sinorhizob,(Mesorhizob,(Rhodobacte,Magnetospi,(Ricket.con,Ricket.pro),(Neorickett,(Wolbachia_,(Ehrlichia_,Anaplasma_)))))));
(Agrobacter,Rhizobium_,(Sinorhizob,(Mesorhizob,(Magnetospi,(Rhodobacte,Hyphomonas),(Ricket.con,Ricket.pro),(Neorickett,(Wolbachia_,(Ehrlichia_,Anaplasma_)))))));
(Agrobacter,Rhizobium_,(Sinorhizob,(Mesorhizob,(Hyphomonas,Magnetospi,(Rhodobacte,Ricket.con,Ricket.pro),(Neorickett,(Wolbachia_,(Ehrlichia_,Anaplasma_)))))));
(Agrobacter,Rhizobium_,(Sinorhizob,(Mesorhizob,(Hyphomonas,Magnetospi,(Rhodobacte,(Ricket.con,Ricket.pro)),(Neorickett,(Wolbachia_,(Ehrlichia_,Anaplasma_)))))));
(Agrobacter,Rhizobium_,(Sinorhizob,(Mesorhizob,(Hyphomonas,Magnetospi,(Ricket.pro,(Rhodobacte,Ricket.con)),(Neorickett,(Wolbachia_,(Ehrlichia_,Anaplasma_)))))));
(Agrobacter,Rhizobium_,(Sinorhizob,(Mesorhizob,(Hyphomonas,Magnetospi,(Ricket.con,(Rhodobacte,Ricket.pro)),(Neorickett,(Wolbachia_,(Ehrlichia_,Anaplasma_)))))));
(Agrobacter,Rhizobium_,(Sinorhizob,(Mesorhizob,(Hyphomonas,Magnetospi,(Rhodobacte,Neorickett,Wolbachia_,Ehrlichia_,Anaplasma_),(Ricket.con,Ricket.pro)))));
(Agrobacter,Rhizobium_,(Sinorhizob,(Mesorhizob,(Hyphomonas,Magnetospi,(Rhodobacte,(Neorickett,(Wolbachia_,(Ehrlichia_,Anaplasma_)))),(Ricket.con,Ricket.pro)))));
(Agrobacter,Rhizobium_,(Sinorhizob,(Mesorhizob,(Hyphomonas,Magnetospi,((Rhodobacte,Neorickett),(Wolbachia_,(Ehrlichia_,Anaplasma_))),(Ricket.con,Ricket.pro)))));
(Agrobacter,Rhizobium_,(Sinorhizob,(Mesorhizob,(Hyphomonas,Magnetospi,(Neorickett,((Rhodobacte,Wolbachia_),(Ehrlichia_,Anaplasma_))),(Ricket.con,Ricket.pro)))));
(Agrobacter,Rhizobium_,(Sinorhizob,(Mesorhizob,(Hyphomonas,Magnetospi,(Neorickett,(Wolbachia_,(Anaplasma_,(Rhodobacte,Ehrlichia_)))),(Ricket.con,Ricket.pro)))));
(Agrobacter,Rhizobium_,(Sinorhizob,(Mesorhizob,(Hyphomonas,Magnetospi,(Neorickett,(Wolbachia_,(Ehrlichia_,(Rhodobacte,Anaplasma_)))),(Ricket.con,Ricket.pro)))));
(Agrobacter,Rhizobium_,(Sinorhizob,(Mesorhizob,(Hyphomonas,Magnetospi,(Neorickett,(Rhodobacte,(Wolbachia_,(Ehrlichia_,Anaplasma_)))),(Ricket.con,Ricket.pro)))));
(Agrobacter,Rhizobium_,(Sinorhizob,(Mesorhizob,(Hyphomonas,Magnetospi,(Neorickett,(Wolbachia_,(Rhodobacte,(Ehrlichia_,Anaplasma_)))),(Ricket.con,Ricket.pro)))));
(Agrobacter,Rhizobium_,Sinorhizob,Mesorhizob,Rhodobacte,(Hyphomonas,Magnetospi,(Ricket.con,Ricket.pro),(Neorickett,(Wolbachia_,(Ehrlichia_,Anaplasma_)))));
(Agrobacter,Rhizobium_,(Sinorhizob,((Mesorhizob,Rhodobacte),(Hyphomonas,Magnetospi,(Ricket.con,Ricket.pro),(Neorickett,(Wolbachia_,(Ehrlichia_,Anaplasma_)))))));
(Agrobacter,Rhizobium_,((Sinorhizob,Rhodobacte),(Mesorhizob,(Hyphomonas,Magnetospi,(Ricket.con,Ricket.pro),(Neorickett,(Wolbachia_,(Ehrlichia_,Anaplasma_)))))));
(Agrobacter,(Rhizobium_,Rhodobacte),(Sinorhizob,(Mesorhizob,(Hyphomonas,Magnetospi,(Ricket.con,Ricket.pro),(Neorickett,(Wolbachia_,(Ehrlichia_,Anaplasma_)))))));
(Rhizobium_,(Agrobacter,Rhodobacte),(Sinorhizob,(Mesorhizob,(Hyphomonas,Magnetospi,(Ricket.con,Ricket.pro),(Neorickett,(Wolbachia_,(Ehrlichia_,Anaplasma_)))))));
(Agrobacter,Rhizobium_,(Sinorhizob,(Rhodobacte,(Mesorhizob,(Hyphomonas,Magnetospi,(Ricket.con,Ricket.pro),(Neorickett,(Wolbachia_,(Ehrlichia_,Anaplasma_))))))));
(Agrobacter,Rhizobium_,(Rhodobacte,(Sinorhizob,(Mesorhizob,(Hyphomonas,Magnetospi,(Ricket.con,Ricket.pro),(Neorickett,(Wolbachia_,(Ehrlichia_,Anaplasma_))))))));
(Agrobacter,Rhizobium_,Rhodobacte,(Sinorhizob,(Mesorhizob,(Hyphomonas,Magnetospi,(Ricket.con,Ricket.pro),(Neorickett,(Wolbachia_,(Ehrlichia_,Anaplasma_)))))));
(Agrobacter,Rhizobium_,(Sinorhizob,(Mesorhizob,(Hyphomonas,(Rhodobacte,Magnetospi),(Ricket.con,Ricket.pro),(Neorickett,(Wolbachia_,(Ehrlichia_,Anaplasma_)))))));
(Agrobacter,Rhizobium_,(Sinorhizob,(Mesorhizob,(Rhodobacte,(Hyphomonas,(Magnetospi,(Ricket.pro,(Ricket.con,Neorickett,Wolbachia_,Ehrlichia_,Anaplasma_))))))));
(Agrobacter,Rhizobium_,(Sinorhizob,(Mesorhizob,(Rhodobacte,(Hyphomonas,(Magnetospi,(Ricket.pro,(Ricket.con,(Neorickett,(Wolbachia_,(Ehrlichia_,Anaplasma_)))))))))));
(Agrobacter,Rhizobium_,(Sinorhizob,(Mesorhizob,(Rhodobacte,(Hyphomonas,(Magnetospi,(Ricket.pro,((Ricket.con,Neorickett),(Wolbachia_,(Ehrlichia_,Anaplasma_))))))))));
(Agrobacter,Rhizobium_,(Sinorhizob,(Mesorhizob,(Rhodobacte,(Hyphomonas,(Magnetospi,(Ricket.pro,(Neorickett,((Ricket.con,Wolbachia_),(Ehrlichia_,Anaplasma_))))))))));
(Agrobacter,Rhizobium_,(Sinorhizob,(Mesorhizob,(Rhodobacte,(Hyphomonas,(Magnetospi,(Ricket.pro,(Neorickett,(Wolbachia_,(Anaplasma_,(Ricket.con,Ehrlichia_)))))))))));
(Agrobacter,Rhizobium_,(Sinorhizob,(Mesorhizob,(Rhodobacte,(Hyphomonas,(Magnetospi,(Ricket.pro,(Neorickett,(Wolbachia_,(Ehrlichia_,(Ricket.con,Anaplasma_)))))))))));
(Agrobacter,Rhizobium_,(Sinorhizob,(Mesorhizob,(Rhodobacte,(Hyphomonas,(Magnetospi,(Ricket.pro,(Neorickett,(Ricket.con,(Wolbachia_,(Ehrlichia_,Anaplasma_)))))))))));
(Agrobacter,Rhizobium_,(Sinorhizob,(Mesorhizob,(Rhodobacte,(Hyphomonas,(Magnetospi,(Ricket.pro,(Neorickett,(Wolbachia_,(Ricket.con,(Ehrlichia_,Anaplasma_)))))))))));
(Agrobacter,Rhizobium_,(Sinorhizob,(Mesorhizob,(Rhodobacte,(Hyphomonas,(Magnetospi,(Ricket.con,(Ricket.pro,Neorickett,Wolbachia_,Ehrlichia_,Anaplasma_))))))));
(Agrobacter,Rhizobium_,(Sinorhizob,(Mesorhizob,(Rhodobacte,(Hyphomonas,(Magnetospi,(Ricket.con,(Ricket.pro,(Neorickett,(Wolbachia_,(Ehrlichia_,Anaplasma_)))))))))));
(Agrobacter,Rhizobium_,(Sinorhizob,(Mesorhizob,(Rhodobacte,(Hyphomonas,(Magnetospi,(Ricket.con,((Ricket.pro,Neorickett),(Wolbachia_,(Ehrlichia_,Anaplasma_))))))))));
(Agrobacter,Rhizobium_,(Sinorhizob,(Mesorhizob,(Rhodobacte,(Hyphomonas,(Magnetospi,(Ricket.con,(Neorickett,((Ricket.pro,Wolbachia_),(Ehrlichia_,Anaplasma_))))))))));
(Agrobacter,Rhizobium_,(Sinorhizob,(Mesorhizob,(Rhodobacte,(Hyphomonas,(Magnetospi,(Ricket.con,(Neorickett,(Wolbachia_,(Anaplasma_,(Ricket.pro,Ehrlichia_)))))))))));
(Agrobacter,Rhizobium_,(Sinorhizob,(Mesorhizob,(Rhodobacte,(Hyphomonas,(Magnetospi,(Ricket.con,(Neorickett,(Wolbachia_,(Ehrlichia_,(Ricket.pro,Anaplasma_)))))))))));
(Agrobacter,Rhizobium_,(Sinorhizob,(Mesorhizob,(Rhodobacte,(Hyphomonas,(Magnetospi,(Ricket.con,(Neorickett,(Ricket.pro,(Wolbachia_,(Ehrlichia_,Anaplasma_)))))))))));
(Agrobacter,Rhizobium_,(Sinorhizob,(Mesorhizob,(Rhodobacte,(Hyphomonas,(Magnetospi,(Ricket.con,(Neorickett,(Wolbachia_,(Ricket.pro,(Ehrlichia_,Anaplasma_)))))))))));
(Agrobacter,Rhizobium_,Sinorhizob,Mesorhizob,Ricket.con,(Rhodobacte,(Hyphomonas,(Magnetospi,(Ricket.pro,(Neorickett,(Wolbachia_,(Ehrlichia_,Anaplasma_))))))));
(Agrobacter,Rhizobium_,(Sinorhizob,((Mesorhizob,Ricket.con),(Rhodobacte,(Hyphomonas,(Magnetospi,(Ricket.pro,(Neorickett,(Wolbachia_,(Ehrlichia_,Anaplasma_))))))))));
(Agrobacter,Rhizobium_,((Sinorhizob,Ricket.con),(Mesorhizob,(Rhodobacte,(Hyphomonas,(Magnetospi,(Ricket.pro,(Neorickett,(Wolbachia_,(Ehrlichia_,Anaplasma_))))))))));
(Agrobacter,(Rhizobium_,Ricket.con),(Sinorhizob,(Mesorhizob,(Rhodobacte,(Hyphomonas,(Magnetospi,(Ricket.pro,(Neorickett,(Wolbachia_,(Ehrlichia_,Anaplasma_))))))))));
(Rhizobium_,(Agrobacter,Ricket.con),(Sinorhizob,(Mesorhizob,(Rhodobacte,(Hyphomonas,(Magnetospi,(Ricket.pro,(Neorickett,(Wolbachia_,(Ehrlichia_,Anaplasma_))))))))));
(Agrobacter,Rhizobium_,(Sinorhizob,(Ricket.con,(Mesorhizob,(Rhodobacte,(Hyphomonas,(Magnetospi,(Ricket.pro,(Neorickett,(Wolbachia_,(Ehrlichia_,Anaplasma_)))))))))));
(Agrobacter,Rhizobium_,(Ricket.con,(Sinorhizob,(Mesorhizob,(Rhodobacte,(Hyphomonas,(Magnetospi,(Ricket.pro,(Neorickett,(Wolbachia_,(Ehrlichia_,Anaplasma_)))))))))));
(Agrobacter,Rhizobium_,Ricket.con,(Sinorhizob,(Mesorhizob,(Rhodobacte,(Hyphomonas,(Magnetospi,(Ricket.pro,(Neorickett,(Wolbachia_,(Ehrlichia_,Anaplasma_))))))))));
(Agrobacter,Rhizobium_,Sinorhizob,Mesorhizob,Ricket.pro,(Rhodobacte,(Hyphomonas,(Magnetospi,(Ricket.con,(Neorickett,(Wolbachia_,(Ehrlichia_,Anaplasma_))))))));
(Agrobacter,Rhizobium_,(Sinorhizob,((Mesorhizob,Ricket.pro),(Rhodobacte,(Hyphomonas,(Magnetospi,(Ricket.con,(Neorickett,(Wolbachia_,(Ehrlichia_,Anaplasma_))))))))));
(Agrobacter,Rhizobium_,((Sinorhizob,Ricket.pro),(Mesorhizob,(Rhodobacte,(Hyphomonas,(Magnetospi,(Ricket.con,(Neorickett,(Wolbachia_,(Ehrlichia_,Anaplasma_))))))))));
(Agrobacter,(Rhizobium_,Ricket.pro),(Sinorhizob,(Mesorhizob,(Rhodobacte,(Hyphomonas,(Magnetospi,(Ricket.con,(Neorickett,(Wolbachia_,(Ehrlichia_,Anaplasma_))))))))));
(Rhizobium_,(Agrobacter,Ricket.pro),(Sinorhizob,(Mesorhizob,(Rhodobacte,(Hyphomonas,(Magnetospi,(Ricket.con,(Neorickett,(Wolbachia_,(Ehrlichia_,Anaplasma_))))))))));
(Agrobacter,Rhizobium_,(Sinorhizob,(Ricket.pro,(Mesorhizob,(Rhodobacte,(Hyphomonas,(Magnetospi,(Ricket.con,(Neorickett,(Wolbachia_,(Ehrlichia_,Anaplasma_)))))))))));
(Agrobacter,Rhizobium_,(Ricket.pro,(Sinorhizob,(Mesorhizob,(Rhodobacte,(Hyphomonas,(Magnetospi,(Ricket.con,(Neorickett,(Wolbachia_,(Ehrlichia_,Anaplasma_)))))))))));
(Agrobacter,Rhizobium_,Ricket.pro,(Sinorhizob,(Mesorhizob,(Rhodobacte,(Hyphomonas,(Magnetospi,(Ricket.con,(Neorickett,(Wolbachia_,(Ehrlichia_,Anaplasma_))))))))));
(Agrobacter,Rhizobium_,(Sinorhizob,(Mesorhizob,(Rhodobacte,(Hyphomonas,((Magnetospi,Ricket.con),(Ricket.pro,(Neorickett,(Wolbachia_,(Ehrlichia_,Anaplasma_))))))))));
(Agrobacter,Rhizobium_,(Sinorhizob,(Mesorhizob,(Rhodobacte,(Hyphomonas,((Magnetospi,Ricket.pro),(Ricket.con,(Neorickett,(Wolbachia_,(Ehrlichia_,Anaplasma_))))))))));
(Agrobacter,Rhizobium_,(Sinorhizob,(Mesorhizob,(Rhodobacte,((Hyphomonas,Ricket.con),(Magnetospi,(Ricket.pro,(Neorickett,(Wolbachia_,(Ehrlichia_,Anaplasma_))))))))));
(Agrobacter,Rhizobium_,(Sinorhizob,(Mesorhizob,(Rhodobacte,((Hyphomonas,Ricket.pro),(Magnetospi,(Ricket.con,(Neorickett,(Wolbachia_,(Ehrlichia_,Anaplasma_))))))))));
(Agrobacter,Rhizobium_,(Sinorhizob,(Mesorhizob,((Rhodobacte,Ricket.con),(Hyphomonas,(Magnetospi,(Ricket.pro,(Neorickett,(Wolbachia_,(Ehrlichia_,Anaplasma_))))))))));
(Agrobacter,Rhizobium_,(Sinorhizob,(Mesorhizob,((Rhodobacte,Ricket.pro),(Hyphomonas,(Magnetospi,(Ricket.con,(Neorickett,(Wolbachia_,(Ehrlichia_,Anaplasma_))))))))));
(Agrobacter,Rhizobium_,(Sinorhizob,(Mesorhizob,(Rhodobacte,(Hyphomonas,(Magnetospi,((Ricket.con,Ricket.pro,Neorickett),(Wolbachia_,(Ehrlichia_,Anaplasma_)))))))));
(Agrobacter,Rhizobium_,(Sinorhizob,(Mesorhizob,(Rhodobacte,(Hyphomonas,(Magnetospi,((Neorickett,(Ricket.con,Ricket.pro)),(Wolbachia_,(Ehrlichia_,Anaplasma_)))))))));
(Agrobacter,Rhizobium_,(Sinorhizob,(Mesorhizob,(Rhodobacte,(Hyphomonas,(Magnetospi,((Ricket.pro,(Ricket.con,Neorickett)),(Wolbachia_,(Ehrlichia_,Anaplasma_)))))))));
(Agrobacter,Rhizobium_,(Sinorhizob,(Mesorhizob,(Rhodobacte,(Hyphomonas,(Magnetospi,((Ricket.con,(Ricket.pro,Neorickett)),(Wolbachia_,(Ehrlichia_,Anaplasma_)))))))));
(Agrobacter,Rhizobium_,(Sinorhizob,(Mesorhizob,(Rhodobacte,(Hyphomonas,(Magnetospi,((Ricket.con,Ricket.pro,Wolbachia_),(Neorickett,(Ehrlichia_,Anaplasma_)))))))));
(Agrobacter,Rhizobium_,(Sinorhizob,(Mesorhizob,(Rhodobacte,(Hyphomonas,(Magnetospi,((Wolbachia_,(Ricket.con,Ricket.pro)),(Neorickett,(Ehrlichia_,Anaplasma_)))))))));
(Agrobacter,Rhizobium_,(Sinorhizob,(Mesorhizob,(Rhodobacte,(Hyphomonas,(Magnetospi,((Ricket.pro,(Ricket.con,Wolbachia_)),(Neorickett,(Ehrlichia_,Anaplasma_)))))))));
(Agrobacter,Rhizobium_,(Sinorhizob,(Mesorhizob,(Rhodobacte,(Hyphomonas,(Magnetospi,((Ricket.con,(Ricket.pro,Wolbachia_)),(Neorickett,(Ehrlichia_,Anaplasma_)))))))));
(Agrobacter,Rhizobium_,(Sinorhizob,(Mesorhizob,(Rhodobacte,(Hyphomonas,(Magnetospi,((Ricket.con,Ricket.pro,Ehrlichia_),(Neorickett,(Wolbachia_,Anaplasma_)))))))));
(Agrobacter,Rhizobium_,(Sinorhizob,(Mesorhizob,(Rhodobacte,(Hyphomonas,(Magnetospi,((Ehrlichia_,(Ricket.con,Ricket.pro)),(Neorickett,(Wolbachia_,Anaplasma_)))))))));
(Agrobacter,Rhizobium_,(Sinorhizob,(Mesorhizob,(Rhodobacte,(Hyphomonas,(Magnetospi,((Ricket.pro,(Ricket.con,Ehrlichia_)),(Neorickett,(Wolbachia_,Anaplasma_)))))))));
(Agrobacter,Rhizobium_,(Sinorhizob,(Mesorhizob,(Rhodobacte,(Hyphomonas,(Magnetospi,((Ricket.con,(Ricket.pro,Ehrlichia_)),(Neorickett,(Wolbachia_,Anaplasma_)))))))));
(Agrobacter,Rhizobium_,(Sinorhizob,(Mesorhizob,(Rhodobacte,(Hyphomonas,(Magnetospi,((Ricket.con,Ricket.pro,Anaplasma_),(Neorickett,(Wolbachia_,Ehrlichia_)))))))));
(Agrobacter,Rhizobium_,(Sinorhizob,(Mesorhizob,(Rhodobacte,(Hyphomonas,(Magnetospi,((Anaplasma_,(Ricket.con,Ricket.pro)),(Neorickett,(Wolbachia_,Ehrlichia_)))))))));
(Agrobacter,Rhizobium_,(Sinorhizob,(Mesorhizob,(Rhodobacte,(Hyphomonas,(Magnetospi,((Ricket.pro,(Ricket.con,Anaplasma_)),(Neorickett,(Wolbachia_,Ehrlichia_)))))))));
(Agrobacter,Rhizobium_,(Sinorhizob,(Mesorhizob,(Rhodobacte,(Hyphomonas,(Magnetospi,((Ricket.con,(Ricket.pro,Anaplasma_)),(Neorickett,(Wolbachia_,Ehrlichia_)))))))));
(Agrobacter,Rhizobium_,Sinorhizob,Mesorhizob,Neorickett,(Rhodobacte,(Hyphomonas,(Magnetospi,((Ricket.con,Ricket.pro),(Wolbachia_,(Ehrlichia_,Anaplasma_)))))));
(Agrobacter,Rhizobium_,(Sinorhizob,((Mesorhizob,Neorickett),(Rhodobacte,(Hyphomonas,(Magnetospi,((Ricket.con,Ricket.pro),(Wolbachia_,(Ehrlichia_,Anaplasma_)))))))));
(Agrobacter,Rhizobium_,((Sinorhizob,Neorickett),(Mesorhizob,(Rhodobacte,(Hyphomonas,(Magnetospi,((Ricket.con,Ricket.pro),(Wolbachia_,(Ehrlichia_,Anaplasma_)))))))));
(Agrobacter,(Rhizobium_,Neorickett),(Sinorhizob,(Mesorhizob,(Rhodobacte,(Hyphomonas,(Magnetospi,((Ricket.con,Ricket.pro),(Wolbachia_,(Ehrlichia_,Anaplasma_)))))))));
(Rhizobium_,(Agrobacter,Neorickett),(Sinorhizob,(Mesorhizob,(Rhodobacte,(Hyphomonas,(Magnetospi,((Ricket.con,Ricket.pro),(Wolbachia_,(Ehrlichia_,Anaplasma_)))))))));
(Agrobacter,Rhizobium_,(Sinorhizob,(Neorickett,(Mesorhizob,(Rhodobacte,(Hyphomonas,(Magnetospi,((Ricket.con,Ricket.pro),(Wolbachia_,(Ehrlichia_,Anaplasma_))))))))));
(Agrobacter,Rhizobium_,(Neorickett,(Sinorhizob,(Mesorhizob,(Rhodobacte,(Hyphomonas,(Magnetospi,((Ricket.con,Ricket.pro),(Wolbachia_,(Ehrlichia_,Anaplasma_))))))))));
(Agrobacter,Rhizobium_,Neorickett,(Sinorhizob,(Mesorhizob,(Rhodobacte,(Hyphomonas,(Magnetospi,((Ricket.con,Ricket.pro),(Wolbachia_,(Ehrlichia_,Anaplasma_)))))))));
(Agrobacter,Rhizobium_,Sinorhizob,Mesorhizob,Wolbachia_,(Rhodobacte,(Hyphomonas,(Magnetospi,((Ricket.con,Ricket.pro),(Neorickett,(Ehrlichia_,Anaplasma_)))))));
(Agrobacter,Rhizobium_,(Sinorhizob,((Mesorhizob,Wolbachia_),(Rhodobacte,(Hyphomonas,(Magnetospi,((Ricket.con,Ricket.pro),(Neorickett,(Ehrlichia_,Anaplasma_)))))))));
(Agrobacter,Rhizobium_,((Sinorhizob,Wolbachia_),(Mesorhizob,(Rhodobacte,(Hyphomonas,(Magnetospi,((Ricket.con,Ricket.pro),(Neorickett,(Ehrlichia_,Anaplasma_)))))))));
(Agrobacter,(Rhizobium_,Wolbachia_),(Sinorhizob,(Mesorhizob,(Rhodobacte,(Hyphomonas,(Magnetospi,((Ricket.con,Ricket.pro),(Neorickett,(Ehrlichia_,Anaplasma_)))))))));
(Rhizobium_,(Agrobacter,Wolbachia_),(Sinorhizob,(Mesorhizob,(Rhodobacte,(Hyphomonas,(Magnetospi,((Ricket.con,Ricket.pro),(Neorickett,(Ehrlichia_,Anaplasma_)))))))));
(Agrobacter,Rhizobium_,(Sinorhizob,(Wolbachia_,(Mesorhizob,(Rhodobacte,(Hyphomonas,(Magnetospi,((Ricket.con,Ricket.pro),(Neorickett,(Ehrlichia_,Anaplasma_))))))))));
(Agrobacter,Rhizobium_,(Wolbachia_,(Sinorhizob,(Mesorhizob,(Rhodobacte,(Hyphomonas,(Magnetospi,((Ricket.con,Ricket.pro),(Neorickett,(Ehrlichia_,Anaplasma_))))))))));
(Agrobacter,Rhizobium_,Wolbachia_,(Sinorhizob,(Mesorhizob,(Rhodobacte,(Hyphomonas,(Magnetospi,((Ricket.con,Ricket.pro),(Neorickett,(Ehrlichia_,Anaplasma_)))))))));
(Agrobacter,Rhizobium_,Sinorhizob,Mesorhizob,Ehrlichia_,(Rhodobacte,(Hyphomonas,(Magnetospi,((Ricket.con,Ricket.pro),(Neorickett,(Wolbachia_,Anaplasma_)))))));
(Agrobacter,Rhizobium_,(Sinorhizob,((Mesorhizob,Ehrlichia_),(Rhodobacte,(Hyphomonas,(Magnetospi,((Ricket.con,Ricket.pro),(Neorickett,(Wolbachia_,Anaplasma_)))))))));
(Agrobacter,Rhizobium_,((Sinorhizob,Ehrlichia_),(Mesorhizob,(Rhodobacte,(Hyphomonas,(Magnetospi,((Ricket.con,Ricket.pro),(Neorickett,(Wolbachia_,Anaplasma_)))))))));
(Agrobacter,(Rhizobium_,Ehrlichia_),(Sinorhizob,(Mesorhizob,(Rhodobacte,(Hyphomonas,(Magnetospi,((Ricket.con,Ricket.pro),(Neorickett,(Wolbachia_,Anaplasma_)))))))));
(Rhizobium_,(Agrobacter,Ehrlichia_),(Sinorhizob,(Mesorhizob,(Rhodobacte,(Hyphomonas,(Magnetospi,((Ricket.con,Ricket.pro),(Neorickett,(Wolbachia_,Anaplasma_)))))))));
(Agrobacter,Rhizobium_,(Sinorhizob,(Ehrlichia_,(Mesorhizob,(Rhodobacte,(Hyphomonas,(Magnetospi,((Ricket.con,Ricket.pro),(Neorickett,(Wolbachia_,Anaplasma_))))))))));
(Agrobacter,Rhizobium_,(Ehrlichia_,(Sinorhizob,(Mesorhizob,(Rhodobacte,(Hyphomonas,(Magnetospi,((Ricket.con,Ricket.pro),(Neorickett,(Wolbachia_,Anaplasma_))))))))));
(Agrobacter,Rhizobium_,Ehrlichia_,(Sinorhizob,(Mesorhizob,(Rhodobacte,(Hyphomonas,(Magnetospi,((Ricket.con,Ricket.pro),(Neorickett,(Wolbachia_,Anaplasma_)))))))));
(Agrobacter,Rhizobium_,Sinorhizob,Mesorhizob,Anaplasma_,(Rhodobacte,(Hyphomonas,(Magnetospi,((Ricket.con,Ricket.pro),(Neorickett,(Wolbachia_,Ehrlichia_)))))));
(Agrobacter,Rhizobium_,(Sinorhizob,((Mesorhizob,Anaplasma_),(Rhodobacte,(Hyphomonas,(Magnetospi,((Ricket.con,Ricket.pro),(Neorickett,(Wolbachia_,Ehrlichia_)))))))));
(Agrobacter,Rhizobium_,((Sinorhizob,Anaplasma_),(Mesorhizob,(Rhodobacte,(Hyphomonas,(Magnetospi,((Ricket.con,Ricket.pro),(Neorickett,(Wolbachia_,Ehrlichia_)))))))));
(Agrobacter,(Rhizobium_,Anaplasma_),(Sinorhizob,(Mesorhizob,(Rhodobacte,(Hyphomonas,(Magnetospi,((Ricket.con,Ricket.pro),(Neorickett,(Wolbachia_,Ehrlichia_)))))))));
(Rhizobium_,(Agrobacter,Anaplasma_),(Sinorhizob,(Mesorhizob,(Rhodobacte,(Hyphomonas,(Magnetospi,((Ricket.con,Ricket.pro),(Neorickett,(Wolbachia_,Ehrlichia_)))))))));
(Agrobacter,Rhizobium_,(Sinorhizob,(Anaplasma_,(Mesorhizob,(Rhodobacte,(Hyphomonas,(Magnetospi,((Ricket.con,Ricket.pro),(Neorickett,(Wolbachia_,Ehrlichia_))))))))));
(Agrobacter,Rhizobium_,(Anaplasma_,(Sinorhizob,(Mesorhizob,(Rhodobacte,(Hyphomonas,(Magnetospi,((Ricket.con,Ricket.pro),(Neorickett,(Wolbachia_,Ehrlichia_))))))))));
(Agrobacter,Rhizobium_,Anaplasma_,(Sinorhizob,(Mesorhizob,(Rhodobacte,(Hyphomonas,(Magnetospi,((Ricket.con,Ricket.pro),(Neorickett,(Wolbachia_,Ehrlichia_)))))))));
(Agrobacter,Rhizobium_,(Sinorhizob,(Mesorhizob,(Rhodobacte,(Hyphomonas,((Magnetospi,Neorickett),((Ricket.con,Ricket.pro),(Wolbachia_,(Ehrlichia_,Anaplasma_)))))))));
(Agrobacter,Rhizobium_,(Sinorhizob,(Mesorhizob,(Rhodobacte,(Hyphomonas,((Magnetospi,Wolbachia_),((Ricket.con,Ricket.pro),(Neorickett,(Ehrlichia_,Anaplasma_)))))))));
(Agrobacter,Rhizobium_,(Sinorhizob,(Mesorhizob,(Rhodobacte,(Hyphomonas,((Magnetospi,Ehrlichia_),((Ricket.con,Ricket.pro),(Neorickett,(Wolbachia_,Anaplasma_)))))))));
(Agrobacter,Rhizobium_,(Sinorhizob,(Mesorhizob,(Rhodobacte,(Hyphomonas,((Magnetospi,Anaplasma_),((Ricket.con,Ricket.pro),(Neorickett,(Wolbachia_,Ehrlichia_)))))))));
(Agrobacter,Rhizobium_,(Sinorhizob,(Mesorhizob,(Rhodobacte,((Hyphomonas,Neorickett),(Magnetospi,((Ricket.con,Ricket.pro),(Wolbachia_,(Ehrlichia_,Anaplasma_)))))))));
(Agrobacter,Rhizobium_,(Sinorhizob,(Mesorhizob,(Rhodobacte,((Hyphomonas,Wolbachia_),(Magnetospi,((Ricket.con,Ricket.pro),(Neorickett,(Ehrlichia_,Anaplasma_)))))))));
(Agrobacter,Rhizobium_,(Sinorhizob,(Mesorhizob,(Rhodobacte,((Hyphomonas,Ehrlichia_),(Magnetospi,((Ricket.con,Ricket.pro),(Neorickett,(Wolbachia_,Anaplasma_)))))))));
(Agrobacter,Rhizobium_,(Sinorhizob,(Mesorhizob,(Rhodobacte,((Hyphomonas,Anaplasma_),(Magnetospi,((Ricket.con,Ricket.pro),(Neorickett,(Wolbachia_,Ehrlichia_)))))))));
(Agrobacter,Rhizobium_,(Sinorhizob,(Mesorhizob,((Rhodobacte,Neorickett),(Hyphomonas,(Magnetospi,((Ricket.con,Ricket.pro),(Wolbachia_,(Ehrlichia_,Anaplasma_)))))))));
(Agrobacter,Rhizobium_,(Sinorhizob,(Mesorhizob,((Rhodobacte,Wolbachia_),(Hyphomonas,(Magnetospi,((Ricket.con,Ricket.pro),(Neorickett,(Ehrlichia_,Anaplasma_)))))))));
(Agrobacter,Rhizobium_,(Sinorhizob,(Mesorhizob,((Rhodobacte,Ehrlichia_),(Hyphomonas,(Magnetospi,((Ricket.con,Ricket.pro),(Neorickett,(Wolbachia_,Anaplasma_)))))))));
(Agrobacter,Rhizobium_,(Sinorhizob,(Mesorhizob,((Rhodobacte,Anaplasma_),(Hyphomonas,(Magnetospi,((Ricket.con,Ricket.pro),(Neorickett,(Wolbachia_,Ehrlichia_)))))))));
(Agrobacter,Rhizobium_,(Sinorhizob,(Rhodobacte,(Hyphomonas,(Magnetospi,((Mesorhizob,Ricket.con,Ricket.pro),(Neorickett,(Wolbachia_,(Ehrlichia_,Anaplasma_)))))))));
(Agrobacter,Rhizobium_,(Sinorhizob,(Rhodobacte,(Hyphomonas,(Magnetospi,((Mesorhizob,(Ricket.con,Ricket.pro)),(Neorickett,(Wolbachia_,(Ehrlichia_,Anaplasma_)))))))));
(Agrobacter,Rhizobium_,(Sinorhizob,(Rhodobacte,(Hyphomonas,(Magnetospi,((Ricket.pro,(Mesorhizob,Ricket.con)),(Neorickett,(Wolbachia_,(Ehrlichia_,Anaplasma_)))))))));
(Agrobacter,Rhizobium_,(Sinorhizob,(Rhodobacte,(Hyphomonas,(Magnetospi,((Ricket.con,(Mesorhizob,Ricket.pro)),(Neorickett,(Wolbachia_,(Ehrlichia_,Anaplasma_)))))))));
(Agrobacter,Rhizobium_,(Mesorhizob,(Rhodobacte,(Hyphomonas,(Magnetospi,((Sinorhizob,Ricket.con,Ricket.pro),(Neorickett,(Wolbachia_,(Ehrlichia_,Anaplasma_)))))))));
(Agrobacter,Rhizobium_,(Mesorhizob,(Rhodobacte,(Hyphomonas,(Magnetospi,((Sinorhizob,(Ricket.con,Ricket.pro)),(Neorickett,(Wolbachia_,(Ehrlichia_,Anaplasma_)))))))));
(Agrobacter,Rhizobium_,(Mesorhizob,(Rhodobacte,(Hyphomonas,(Magnetospi,((Ricket.pro,(Sinorhizob,Ricket.con)),(Neorickett,(Wolbachia_,(Ehrlichia_,Anaplasma_)))))))));
(Agrobacter,Rhizobium_,(Mesorhizob,(Rhodobacte,(Hyphomonas,(Magnetospi,((Ricket.con,(Sinorhizob,Ricket.pro)),(Neorickett,(Wolbachia_,(Ehrlichia_,Anaplasma_)))))))));
(Agrobacter,Sinorhizob,(Mesorhizob,(Rhodobacte,(Hyphomonas,(Magnetospi,((Rhizobium_,Ricket.con,Ricket.pro),(Neorickett,(Wolbachia_,(Ehrlichia_,Anaplasma_)))))))));
(Agrobacter,Sinorhizob,(Mesorhizob,(Rhodobacte,(Hyphomonas,(Magnetospi,((Rhizobium_,(Ricket.con,Ricket.pro)),(Neorickett,(Wolbachia_,(Ehrlichia_,Anaplasma_)))))))));
(Agrobacter,Sinorhizob,(Mesorhizob,(Rhodobacte,(Hyphomonas,(Magnetospi,((Ricket.pro,(Rhizobium_,Ricket.con)),(Neorickett,(Wolbachia_,(Ehrlichia_,Anaplasma_)))))))));
(Agrobacter,Sinorhizob,(Mesorhizob,(Rhodobacte,(Hyphomonas,(Magnetospi,((Ricket.con,(Rhizobium_,Ricket.pro)),(Neorickett,(Wolbachia_,(Ehrlichia_,Anaplasma_)))))))));
(Rhizobium_,Sinorhizob,(Mesorhizob,(Rhodobacte,(Hyphomonas,(Magnetospi,((Agrobacter,Ricket.con,Ricket.pro),(Neorickett,(Wolbachia_,(Ehrlichia_,Anaplasma_)))))))));
(Rhizobium_,Sinorhizob,(Mesorhizob,(Rhodobacte,(Hyphomonas,(Magnetospi,((Agrobacter,(Ricket.con,Ricket.pro)),(Neorickett,(Wolbachia_,(Ehrlichia_,Anaplasma_)))))))));
(Rhizobium_,Sinorhizob,(Mesorhizob,(Rhodobacte,(Hyphomonas,(Magnetospi,((Ricket.pro,(Agrobacter,Ricket.con)),(Neorickett,(Wolbachia_,(Ehrlichia_,Anaplasma_)))))))));
(Rhizobium_,Sinorhizob,(Mesorhizob,(Rhodobacte,(Hyphomonas,(Magnetospi,((Ricket.con,(Agrobacter,Ricket.pro)),(Neorickett,(Wolbachia_,(Ehrlichia_,Anaplasma_)))))))));
(Agrobacter,Rhizobium_,(Sinorhizob,(Rhodobacte,(Hyphomonas,(Magnetospi,((Mesorhizob,Neorickett,Wolbachia_,Ehrlichia_,Anaplasma_),(Ricket.con,Ricket.pro)))))));
(Agrobacter,Rhizobium_,(Sinorhizob,(Rhodobacte,(Hyphomonas,(Magnetospi,((Mesorhizob,(Neorickett,(Wolbachia_,(Ehrlichia_,Anaplasma_)))),(Ricket.con,Ricket.pro)))))));
(Agrobacter,Rhizobium_,(Sinorhizob,(Rhodobacte,(Hyphomonas,(Magnetospi,(((Mesorhizob,Neorickett),(Wolbachia_,(Ehrlichia_,Anaplasma_))),(Ricket.con,Ricket.pro)))))));
(Agrobacter,Rhizobium_,(Sinorhizob,(Rhodobacte,(Hyphomonas,(Magnetospi,((Neorickett,((Mesorhizob,Wolbachia_),(Ehrlichia_,Anaplasma_))),(Ricket.con,Ricket.pro)))))));
(Agrobacter,Rhizobium_,(Sinorhizob,(Rhodobacte,(Hyphomonas,(Magnetospi,((Neorickett,(Wolbachia_,(Anaplasma_,(Mesorhizob,Ehrlichia_)))),(Ricket.con,Ricket.pro)))))));
(Agrobacter,Rhizobium_,(Sinorhizob,(Rhodobacte,(Hyphomonas,(Magnetospi,((Neorickett,(Wolbachia_,(Ehrlichia_,(Mesorhizob,Anaplasma_)))),(Ricket.con,Ricket.pro)))))));
(Agrobacter,Rhizobium_,(Sinorhizob,(Rhodobacte,(Hyphomonas,(Magnetospi,((Neorickett,(Mesorhizob,(Wolbachia_,(Ehrlichia_,Anaplasma_)))),(Ricket.con,Ricket.pro)))))));
(Agrobacter,Rhizobium_,(Sinorhizob,(Rhodobacte,(Hyphomonas,(Magnetospi,((Neorickett,(Wolbachia_,(Mesorhizob,(Ehrlichia_,Anaplasma_)))),(Ricket.con,Ricket.pro)))))));
(Agrobacter,Rhizobium_,(Mesorhizob,(Rhodobacte,(Hyphomonas,(Magnetospi,((Sinorhizob,Neorickett,Wolbachia_,Ehrlichia_,Anaplasma_),(Ricket.con,Ricket.pro)))))));
(Agrobacter,Rhizobium_,(Mesorhizob,(Rhodobacte,(Hyphomonas,(Magnetospi,((Sinorhizob,(Neorickett,(Wolbachia_,(Ehrlichia_,Anaplasma_)))),(Ricket.con,Ricket.pro)))))));
(Agrobacter,Rhizobium_,(Mesorhizob,(Rhodobacte,(Hyphomonas,(Magnetospi,(((Sinorhizob,Neorickett),(Wolbachia_,(Ehrlichia_,Anaplasma_))),(Ricket.con,Ricket.pro)))))));
(Agrobacter,Rhizobium_,(Mesorhizob,(Rhodobacte,(Hyphomonas,(Magnetospi,((Neorickett,((Sinorhizob,Wolbachia_),(Ehrlichia_,Anaplasma_))),(Ricket.con,Ricket.pro)))))));
(Agrobacter,Rhizobium_,(Mesorhizob,(Rhodobacte,(Hyphomonas,(Magnetospi,((Neorickett,(Wolbachia_,(Anaplasma_,(Sinorhizob,Ehrlichia_)))),(Ricket.con,Ricket.pro)))))));
(Agrobacter,Rhizobium_,(Mesorhizob,(Rhodobacte,(Hyphomonas,(Magnetospi,((Neorickett,(Wolbachia_,(Ehrlichia_,(Sinorhizob,Anaplasma_)))),(Ricket.con,Ricket.pro)))))));
(Agrobacter,Rhizobium_,(Mesorhizob,(Rhodobacte,(Hyphomonas,(Magnetospi,((Neorickett,(Sinorhizob,(Wolbachia_,(Ehrlichia_,Anaplasma_)))),(Ricket.con,Ricket.pro)))))));
(Agrobacter,Rhizobium_,(Mesorhizob,(Rhodobacte,(Hyphomonas,(Magnetospi,((Neorickett,(Wolbachia_,(Sinorhizob,(Ehrlichia_,Anaplasma_)))),(Ricket.con,Ricket.pro)))))));
(Agrobacter,Sinorhizob,(Mesorhizob,(Rhodobacte,(Hyphomonas,(Magnetospi,((Rhizobium_,Neorickett,Wolbachia_,Ehrlichia_,Anaplasma_),(Ricket.con,Ricket.pro)))))));
(Agrobacter,Sinorhizob,(Mesorhizob,(Rhodobacte,(Hyphomonas,(Magnetospi,((Rhizobium_,(Neorickett,(Wolbachia_,(Ehrlichia_,Anaplasma_)))),(Ricket.con,Ricket.pro)))))));
(Agrobacter,Sinorhizob,(Mesorhizob,(Rhodobacte,(Hyphomonas,(Magnetospi,(((Rhizobium_,Neorickett),(Wolbachia_,(Ehrlichia_,Anaplasma_))),(Ricket.con,Ricket.pro)))))));
(Agrobacter,Sinorhizob,(Mesorhizob,(Rhodobacte,(Hyphomonas,(Magnetospi,((Neorickett,((Rhizobium_,Wolbachia_),(Ehrlichia_,Anaplasma_))),(Ricket.con,Ricket.pro)))))));
(Agrobacter,Sinorhizob,(Mesorhizob,(Rhodobacte,(Hyphomonas,(Magnetospi,((Neorickett,(Wolbachia_,(Anaplasma_,(Rhizobium_,Ehrlichia_)))),(Ricket.con,Ricket.pro)))))));
(Agrobacter,Sinorhizob,(Mesorhizob,(Rhodobacte,(Hyphomonas,(Magnetospi,((Neorickett,(Wolbachia_,(Ehrlichia_,(Rhizobium_,Anaplasma_)))),(Ricket.con,Ricket.pro)))))));
(Agrobacter,Sinorhizob,(Mesorhizob,(Rhodobacte,(Hyphomonas,(Magnetospi,((Neorickett,(Rhizobium_,(Wolbachia_,(Ehrlichia_,Anaplasma_)))),(Ricket.con,Ricket.pro)))))));
(Agrobacter,Sinorhizob,(Mesorhizob,(Rhodobacte,(Hyphomonas,(Magnetospi,((Neorickett,(Wolbachia_,(Rhizobium_,(Ehrlichia_,Anaplasma_)))),(Ricket.con,Ricket.pro)))))));
(Rhizobium_,Sinorhizob,(Mesorhizob,(Rhodobacte,(Hyphomonas,(Magnetospi,((Agrobacter,Neorickett,Wolbachia_,Ehrlichia_,Anaplasma_),(Ricket.con,Ricket.pro)))))));
(Rhizobium_,Sinorhizob,(Mesorhizob,(Rhodobacte,(Hyphomonas,(Magnetospi,((Agrobacter,(Neorickett,(Wolbachia_,(Ehrlichia_,Anaplasma_)))),(Ricket.con,Ricket.pro)))))));
(Rhizobium_,Sinorhizob,(Mesorhizob,(Rhodobacte,(Hyphomonas,(Magnetospi,(((Agrobacter,Neorickett),(Wolbachia_,(Ehrlichia_,Anaplasma_))),(Ricket.con,Ricket.pro)))))));
(Rhizobium_,Sinorhizob,(Mesorhizob,(Rhodobacte,(Hyphomonas,(Magnetospi,((Neorickett,((Agrobacter,Wolbachia_),(Ehrlichia_,Anaplasma_))),(Ricket.con,Ricket.pro)))))));
(Rhizobium_,Sinorhizob,(Mesorhizob,(Rhodobacte,(Hyphomonas,(Magnetospi,((Neorickett,(Wolbachia_,(Anaplasma_,(Agrobacter,Ehrlichia_)))),(Ricket.con,Ricket.pro)))))));
(Rhizobium_,Sinorhizob,(Mesorhizob,(Rhodobacte,(Hyphomonas,(Magnetospi,((Neorickett,(Wolbachia_,(Ehrlichia_,(Agrobacter,Anaplasma_)))),(Ricket.con,Ricket.pro)))))));
(Rhizobium_,Sinorhizob,(Mesorhizob,(Rhodobacte,(Hyphomonas,(Magnetospi,((Neorickett,(Agrobacter,(Wolbachia_,(Ehrlichia_,Anaplasma_)))),(Ricket.con,Ricket.pro)))))));
(Rhizobium_,Sinorhizob,(Mesorhizob,(Rhodobacte,(Hyphomonas,(Magnetospi,((Neorickett,(Wolbachia_,(Agrobacter,(Ehrlichia_,Anaplasma_)))),(Ricket.con,Ricket.pro)))))));
(Agrobacter,Rhizobium_,(Sinorhizob,(Rhodobacte,(Hyphomonas,((Mesorhizob,Magnetospi),((Ricket.con,Ricket.pro),(Neorickett,(Wolbachia_,(Ehrlichia_,Anaplasma_)))))))));
(Agrobacter,Rhizobium_,(Mesorhizob,(Rhodobacte,(Hyphomonas,((Sinorhizob,Magnetospi),((Ricket.con,Ricket.pro),(Neorickett,(Wolbachia_,(Ehrlichia_,Anaplasma_)))))))));
(Agrobacter,Sinorhizob,(Mesorhizob,(Rhodobacte,(Hyphomonas,((Rhizobium_,Magnetospi),((Ricket.con,Ricket.pro),(Neorickett,(Wolbachia_,(Ehrlichia_,Anaplasma_)))))))));
(Rhizobium_,Sinorhizob,(Mesorhizob,(Rhodobacte,(Hyphomonas,((Agrobacter,Magnetospi),((Ricket.con,Ricket.pro),(Neorickett,(Wolbachia_,(Ehrlichia_,Anaplasma_)))))))));
(Agrobacter,Rhizobium_,(Sinorhizob,(Rhodobacte,((Mesorhizob,Hyphomonas),(Magnetospi,((Ricket.con,Ricket.pro),(Neorickett,(Wolbachia_,(Ehrlichia_,Anaplasma_)))))))));
(Agrobacter,Rhizobium_,(Mesorhizob,(Rhodobacte,((Sinorhizob,Hyphomonas),(Magnetospi,((Ricket.con,Ricket.pro),(Neorickett,(Wolbachia_,(Ehrlichia_,Anaplasma_)))))))));
(Agrobacter,Sinorhizob,(Mesorhizob,(Rhodobacte,((Rhizobium_,Hyphomonas),(Magnetospi,((Ricket.con,Ricket.pro),(Neorickett,(Wolbachia_,(Ehrlichia_,Anaplasma_)))))))));
(Rhizobium_,Sinorhizob,(Mesorhizob,(Rhodobacte,((Agrobacter,Hyphomonas),(Magnetospi,((Ricket.con,Ricket.pro),(Neorickett,(Wolbachia_,(Ehrlichia_,Anaplasma_)))))))));
(Agrobacter,Rhizobium_,(Sinorhizob,((Mesorhizob,Rhodobacte),(Hyphomonas,(Magnetospi,((Ricket.con,Ricket.pro),(Neorickett,(Wolbachia_,(Ehrlichia_,Anaplasma_)))))))));
(Agrobacter,Rhizobium_,(Mesorhizob,((Sinorhizob,Rhodobacte),(Hyphomonas,(Magnetospi,((Ricket.con,Ricket.pro),(Neorickett,(Wolbachia_,(Ehrlichia_,Anaplasma_)))))))));
(Agrobacter,Sinorhizob,(Mesorhizob,((Rhizobium_,Rhodobacte),(Hyphomonas,(Magnetospi,((Ricket.con,Ricket.pro),(Neorickett,(Wolbachia_,(Ehrlichia_,Anaplasma_)))))))));
(Rhizobium_,Sinorhizob,(Mesorhizob,((Agrobacter,Rhodobacte),(Hyphomonas,((Magnetospi,Ricket.con,Ricket.pro),(Neorickett,(Wolbachia_,(Ehrlichia_,Anaplasma_))))))));
(Agrobacter,Rhizobium_,(Sinorhizob,(Mesorhizob,(Rhodobacte,(Hyphomonas,((Magnetospi,(Ricket.con,Ricket.pro)),(Neorickett,(Wolbachia_,(Ehrlichia_,Anaplasma_)))))))));
(Agrobacter,Rhizobium_,(Sinorhizob,(Mesorhizob,(Rhodobacte,(Hyphomonas,((Ricket.pro,(Magnetospi,Ricket.con)),(Neorickett,(Wolbachia_,(Ehrlichia_,Anaplasma_)))))))));
(Agrobacter,Rhizobium_,(Sinorhizob,(Mesorhizob,(Rhodobacte,(Hyphomonas,((Ricket.con,(Magnetospi,Ricket.pro)),(Neorickett,(Wolbachia_,(Ehrlichia_,Anaplasma_)))))))));
(Agrobacter,Rhizobium_,(Sinorhizob,(Mesorhizob,(Rhodobacte,(Hyphomonas,((Magnetospi,Neorickett,Wolbachia_,Ehrlichia_,Anaplasma_),(Ricket.con,Ricket.pro)))))));
(Agrobacter,Rhizobium_,(Sinorhizob,(Mesorhizob,(Rhodobacte,(Hyphomonas,((Magnetospi,(Neorickett,(Wolbachia_,(Ehrlichia_,Anaplasma_)))),(Ricket.con,Ricket.pro)))))));
(Agrobacter,Rhizobium_,(Sinorhizob,(Mesorhizob,(Rhodobacte,(Hyphomonas,(((Magnetospi,Neorickett),(Wolbachia_,(Ehrlichia_,Anaplasma_))),(Ricket.con,Ricket.pro)))))));
(Agrobacter,Rhizobium_,(Sinorhizob,(Mesorhizob,(Rhodobacte,(Hyphomonas,((Neorickett,((Magnetospi,Wolbachia_),(Ehrlichia_,Anaplasma_))),(Ricket.con,Ricket.pro)))))));
(Agrobacter,Rhizobium_,(Sinorhizob,(Mesorhizob,(Rhodobacte,(Hyphomonas,((Neorickett,((Magnetospi,Wolbachia_),(Ehrlichia_,Anaplasma_))),(Ricket.con,Ricket.pro)))))));
(Agrobacter,Rhizobium_,(Sinorhizob,(Mesorhizob,(Rhodobacte,(Hyphomonas,((Neorickett,(Wolbachia_,(Anaplasma_,(Magnetospi,Ehrlichia_)))),(Ricket.con,Ricket.pro)))))));
(Agrobacter,Rhizobium_,(Sinorhizob,(Mesorhizob,(Rhodobacte,(Hyphomonas,((Neorickett,(Wolbachia_,(Ehrlichia_,(Magnetospi,Anaplasma_)))),(Ricket.con,Ricket.pro)))))));
(Agrobacter,Rhizobium_,(Sinorhizob,(Mesorhizob,(Rhodobacte,(Hyphomonas,((Neorickett,(Magnetospi,(Wolbachia_,(Ehrlichia_,Anaplasma_)))),(Ricket.con,Ricket.pro)))))));
(Agrobacter,Rhizobium_,(Sinorhizob,(Mesorhizob,(Rhodobacte,(Hyphomonas,((Neorickett,(Wolbachia_,(Magnetospi,(Ehrlichia_,Anaplasma_)))),(Ricket.con,Ricket.pro)))))));
(Agrobacter,Rhizobium_,Sinorhizob,Mesorhizob,Magnetospi,(Rhodobacte,(Hyphomonas,((Ricket.con,Ricket.pro),(Neorickett,(Wolbachia_,(Ehrlichia_,Anaplasma_)))))));
(Agrobacter,Rhizobium_,(Sinorhizob,((Mesorhizob,Magnetospi),(Rhodobacte,(Hyphomonas,((Ricket.con,Ricket.pro),(Neorickett,(Wolbachia_,(Ehrlichia_,Anaplasma_)))))))));
(Agrobacter,Rhizobium_,((Sinorhizob,Magnetospi),(Mesorhizob,(Rhodobacte,(Hyphomonas,((Ricket.con,Ricket.pro),(Neorickett,(Wolbachia_,(Ehrlichia_,Anaplasma_)))))))));
(Agrobacter,(Rhizobium_,Magnetospi),(Sinorhizob,(Mesorhizob,(Rhodobacte,(Hyphomonas,((Ricket.con,Ricket.pro),(Neorickett,(Wolbachia_,(Ehrlichia_,Anaplasma_)))))))));
(Rhizobium_,(Agrobacter,Magnetospi),(Sinorhizob,(Mesorhizob,(Rhodobacte,(Hyphomonas,((Ricket.con,Ricket.pro),(Neorickett,(Wolbachia_,(Ehrlichia_,Anaplasma_)))))))));
(Agrobacter,Rhizobium_,(Sinorhizob,(Magnetospi,(Mesorhizob,(Rhodobacte,(Hyphomonas,((Ricket.con,Ricket.pro),(Neorickett,(Wolbachia_,(Ehrlichia_,Anaplasma_))))))))));
(Agrobacter,Rhizobium_,(Magnetospi,(Sinorhizob,(Mesorhizob,(Rhodobacte,(Hyphomonas,((Ricket.con,Ricket.pro),(Neorickett,(Wolbachia_,(Ehrlichia_,Anaplasma_))))))))));
(Agrobacter,Rhizobium_,Magnetospi,(Sinorhizob,(Mesorhizob,(Rhodobacte,(Hyphomonas,((Ricket.con,Ricket.pro),(Neorickett,(Wolbachia_,(Ehrlichia_,Anaplasma_)))))))));
(Agrobacter,Rhizobium_,(Sinorhizob,(Mesorhizob,(Rhodobacte,((Hyphomonas,Magnetospi),((Ricket.con,Ricket.pro),(Neorickett,(Wolbachia_,(Ehrlichia_,Anaplasma_)))))))));
(Agrobacter,Rhizobium_,(Sinorhizob,(Mesorhizob,((Rhodobacte,Magnetospi),(Hyphomonas,((Ricket.con,Ricket.pro),(Neorickett,(Wolbachia_,(Ehrlichia_,Anaplasma_)))))))));
(Agrobacter,Rhizobium_,(Sinorhizob,(Mesorhizob,(Rhodobacte,(Magnetospi,((Hyphomonas,Ricket.con,Ricket.pro),(Neorickett,(Wolbachia_,(Ehrlichia_,Anaplasma_)))))))));
(Agrobacter,Rhizobium_,(Sinorhizob,(Mesorhizob,(Rhodobacte,(Magnetospi,((Hyphomonas,(Ricket.con,Ricket.pro)),(Neorickett,(Wolbachia_,(Ehrlichia_,Anaplasma_)))))))));
(Agrobacter,Rhizobium_,(Sinorhizob,(Mesorhizob,(Rhodobacte,(Magnetospi,((Ricket.pro,(Hyphomonas,Ricket.con)),(Neorickett,(Wolbachia_,(Ehrlichia_,Anaplasma_)))))))));
(Agrobacter,Rhizobium_,(Sinorhizob,(Mesorhizob,(Rhodobacte,(Magnetospi,((Ricket.con,(Hyphomonas,Ricket.pro)),(Neorickett,(Wolbachia_,(Ehrlichia_,Anaplasma_)))))))));
(Agrobacter,Rhizobium_,(Sinorhizob,(Mesorhizob,(Rhodobacte,(Magnetospi,((Hyphomonas,Neorickett,Wolbachia_,Ehrlichia_,Anaplasma_),(Ricket.con,Ricket.pro)))))));
(Agrobacter,Rhizobium_,(Sinorhizob,(Mesorhizob,(Rhodobacte,(Magnetospi,((Hyphomonas,(Neorickett,(Wolbachia_,(Ehrlichia_,Anaplasma_)))),(Ricket.con,Ricket.pro)))))));
(Agrobacter,Rhizobium_,(Sinorhizob,(Mesorhizob,(Rhodobacte,(Magnetospi,(((Hyphomonas,Neorickett),(Wolbachia_,(Ehrlichia_,Anaplasma_))),(Ricket.con,Ricket.pro)))))));
(Agrobacter,Rhizobium_,(Sinorhizob,(Mesorhizob,(Rhodobacte,(Magnetospi,((Neorickett,((Hyphomonas,Wolbachia_),(Ehrlichia_,Anaplasma_))),(Ricket.con,Ricket.pro)))))));
(Agrobacter,Rhizobium_,(Sinorhizob,(Mesorhizob,(Rhodobacte,(Magnetospi,((Neorickett,(Wolbachia_,(Anaplasma_,(Hyphomonas,Ehrlichia_)))),(Ricket.con,Ricket.pro)))))));
(Agrobacter,Rhizobium_,(Sinorhizob,(Mesorhizob,(Rhodobacte,(Magnetospi,((Neorickett,(Wolbachia_,(Anaplasma_,(Hyphomonas,Ehrlichia_)))),(Ricket.con,Ricket.pro)))))));
(Agrobacter,Rhizobium_,(Sinorhizob,(Mesorhizob,(Rhodobacte,(Magnetospi,((Neorickett,(Wolbachia_,(Ehrlichia_,(Hyphomonas,Anaplasma_)))),(Ricket.con,Ricket.pro)))))));
(Agrobacter,Rhizobium_,(Sinorhizob,(Mesorhizob,(Rhodobacte,(Magnetospi,((Neorickett,(Hyphomonas,(Wolbachia_,(Ehrlichia_,Anaplasma_)))),(Ricket.con,Ricket.pro)))))));
(Agrobacter,Rhizobium_,(Sinorhizob,(Mesorhizob,(Rhodobacte,(Magnetospi,((Neorickett,(Wolbachia_,(Hyphomonas,(Ehrlichia_,Anaplasma_)))),(Ricket.con,Ricket.pro)))))));
(Agrobacter,Rhizobium_,Sinorhizob,Mesorhizob,Hyphomonas,(Rhodobacte,(Magnetospi,((Ricket.con,Ricket.pro),(Neorickett,(Wolbachia_,(Ehrlichia_,Anaplasma_)))))));
(Agrobacter,Rhizobium_,(Sinorhizob,((Mesorhizob,Hyphomonas),(Rhodobacte,(Magnetospi,((Ricket.con,Ricket.pro),(Neorickett,(Wolbachia_,(Ehrlichia_,Anaplasma_)))))))));
(Agrobacter,Rhizobium_,((Sinorhizob,Hyphomonas),(Mesorhizob,(Rhodobacte,(Magnetospi,((Ricket.con,Ricket.pro),(Neorickett,(Wolbachia_,(Ehrlichia_,Anaplasma_)))))))));
(Agrobacter,(Rhizobium_,Hyphomonas),(Sinorhizob,(Mesorhizob,(Rhodobacte,(Magnetospi,((Ricket.con,Ricket.pro),(Neorickett,(Wolbachia_,(Ehrlichia_,Anaplasma_)))))))));
(Rhizobium_,(Agrobacter,Hyphomonas),(Sinorhizob,(Mesorhizob,(Rhodobacte,(Magnetospi,((Ricket.con,Ricket.pro),(Neorickett,(Wolbachia_,(Ehrlichia_,Anaplasma_)))))))));
(Agrobacter,Rhizobium_,(Sinorhizob,(Hyphomonas,(Mesorhizob,(Rhodobacte,(Magnetospi,((Ricket.con,Ricket.pro),(Neorickett,(Wolbachia_,(Ehrlichia_,Anaplasma_))))))))));
(Agrobacter,Rhizobium_,(Hyphomonas,(Sinorhizob,(Mesorhizob,(Rhodobacte,(Magnetospi,((Ricket.con,Ricket.pro),(Neorickett,(Wolbachia_,(Ehrlichia_,Anaplasma_))))))))));
(Agrobacter,Rhizobium_,Hyphomonas,(Sinorhizob,(Mesorhizob,(Rhodobacte,(Magnetospi,((Ricket.con,Ricket.pro),(Neorickett,(Wolbachia_,(Ehrlichia_,Anaplasma_)))))))));
(Agrobacter,Rhizobium_,(Sinorhizob,(Mesorhizob,((Rhodobacte,Hyphomonas),(Magnetospi,((Ricket.con,Ricket.pro),(Neorickett,(Wolbachia_,(Ehrlichia_,Anaplasma_)))))))));
(Agrobacter,Rhizobium_,(Sinorhizob,(Mesorhizob,(Hyphomonas,(Magnetospi,((Rhodobacte,Ricket.con,Ricket.pro),(Neorickett,(Wolbachia_,(Ehrlichia_,Anaplasma_)))))))));
(Agrobacter,Rhizobium_,(Sinorhizob,(Mesorhizob,(Hyphomonas,(Magnetospi,((Rhodobacte,(Ricket.con,Ricket.pro)),(Neorickett,(Wolbachia_,(Ehrlichia_,Anaplasma_)))))))));
(Agrobacter,Rhizobium_,(Sinorhizob,(Mesorhizob,(Hyphomonas,(Magnetospi,((Ricket.pro,(Rhodobacte,Ricket.con)),(Neorickett,(Wolbachia_,(Ehrlichia_,Anaplasma_)))))))));
(Agrobacter,Rhizobium_,(Sinorhizob,(Mesorhizob,(Hyphomonas,(Magnetospi,((Ricket.con,(Rhodobacte,Ricket.pro)),(Neorickett,(Wolbachia_,(Ehrlichia_,Anaplasma_)))))))));
(Agrobacter,Rhizobium_,(Sinorhizob,(Mesorhizob,(Hyphomonas,(Magnetospi,((Rhodobacte,Neorickett,Wolbachia_,Ehrlichia_,Anaplasma_),(Ricket.con,Ricket.pro)))))));
(Agrobacter,Rhizobium_,(Sinorhizob,(Mesorhizob,(Hyphomonas,(Magnetospi,((Rhodobacte,(Neorickett,(Wolbachia_,(Ehrlichia_,Anaplasma_)))),(Ricket.con,Ricket.pro)))))));
(Agrobacter,Rhizobium_,(Sinorhizob,(Mesorhizob,(Hyphomonas,(Magnetospi,(((Rhodobacte,Neorickett),(Wolbachia_,(Ehrlichia_,Anaplasma_))),(Ricket.con,Ricket.pro)))))));
(Agrobacter,Rhizobium_,(Sinorhizob,(Mesorhizob,(Hyphomonas,(Magnetospi,((Neorickett,((Rhodobacte,Wolbachia_),(Ehrlichia_,Anaplasma_))),(Ricket.con,Ricket.pro)))))));
(Agrobacter,Rhizobium_,(Sinorhizob,(Mesorhizob,(Hyphomonas,(Magnetospi,((Neorickett,(Wolbachia_,(Anaplasma_,(Rhodobacte,Ehrlichia_)))),(Ricket.con,Ricket.pro)))))));
(Agrobacter,Rhizobium_,(Sinorhizob,(Mesorhizob,(Hyphomonas,(Magnetospi,((Neorickett,(Wolbachia_,(Ehrlichia_,(Rhodobacte,Anaplasma_)))),(Ricket.con,Ricket.pro)))))));
(Agrobacter,Rhizobium_,(Sinorhizob,(Mesorhizob,(Hyphomonas,(Magnetospi,((Neorickett,(Rhodobacte,(Wolbachia_,(Ehrlichia_,Anaplasma_)))),(Ricket.con,Ricket.pro)))))));
(Agrobacter,Rhizobium_,(Sinorhizob,(Mesorhizob,(Hyphomonas,(Magnetospi,((Neorickett,(Wolbachia_,(Rhodobacte,(Ehrlichia_,Anaplasma_)))),(Ricket.con,Ricket.pro)))))));
(Agrobacter,Rhizobium_,Sinorhizob,Mesorhizob,Rhodobacte,(Hyphomonas,(Magnetospi,((Ricket.con,Ricket.pro),(Neorickett,(Wolbachia_,(Ehrlichia_,Anaplasma_)))))));
(Agrobacter,Rhizobium_,(Sinorhizob,((Mesorhizob,Rhodobacte),(Hyphomonas,(Magnetospi,((Ricket.con,Ricket.pro),(Neorickett,(Wolbachia_,(Ehrlichia_,Anaplasma_)))))))));
(Agrobacter,Rhizobium_,((Sinorhizob,Rhodobacte),(Mesorhizob,(Hyphomonas,(Magnetospi,((Ricket.con,Ricket.pro),(Neorickett,(Wolbachia_,(Ehrlichia_,Anaplasma_)))))))));
(Agrobacter,(Rhizobium_,Rhodobacte),(Sinorhizob,(Mesorhizob,(Hyphomonas,(Magnetospi,((Ricket.con,Ricket.pro),(Neorickett,(Wolbachia_,(Ehrlichia_,Anaplasma_)))))))));
(Rhizobium_,(Agrobacter,Rhodobacte),(Sinorhizob,(Mesorhizob,(Hyphomonas,(Magnetospi,((Ricket.con,Ricket.pro),(Neorickett,(Wolbachia_,(Ehrlichia_,Anaplasma_)))))))));
(Agrobacter,Rhizobium_,(Sinorhizob,(Rhodobacte,(Mesorhizob,(Hyphomonas,(Magnetospi,((Ricket.con,Ricket.pro),(Neorickett,(Wolbachia_,(Ehrlichia_,Anaplasma_))))))))));
(Agrobacter,Rhizobium_,(Rhodobacte,(Sinorhizob,(Mesorhizob,(Hyphomonas,(Magnetospi,((Ricket.con,Ricket.pro),(Neorickett,(Wolbachia_,(Ehrlichia_,Anaplasma_))))))))));
(Agrobacter,Rhizobium_,Rhodobacte,(Sinorhizob,(Mesorhizob,(Hyphomonas,(Magnetospi,((Ricket.con,Ricket.pro),(Neorickett,(Wolbachia_,(Ehrlichia_,Anaplasma_)))))))));

Archaea input trees

(Methanobac,(((Methanosar,(Haloarcula,Halobacter)),(Archaeoglo,(Ferroplasm,(Thermoplas,Thermopla0)))),(Methanococ,Methanoco0)),(Methanopyr,((Pyrobaculu,(Aeropyrum_,(Sulfolobus,Sulfolobu0))),(Pyrococcu0,(Pyrococcus,Pyrococcu1)))));
(Methanobac,Archaeoglo,Methanopyr,(Methanosar,(Haloarcula,Halobacter)),(Ferroplasm,(Thermoplas,Thermopla0)),(Methanococ,Methanoco0),(Pyrobaculu,(Aeropyrum_,(Sulfolobus,Sulfolobu0))),(Pyrococcu0,(Pyrococcus,Pyrococcu1)));
(Methanobac,Methanosar,Haloarcula,Halobacter,Archaeoglo,Ferroplasm,Thermoplas,Thermopla0,Methanococ,Methanoco0,Methanopyr,Pyrococcu0,Pyrococcus,Pyrococcu1,(Pyrobaculu,(Aeropyrum_,(Sulfolobus,Sulfolobu0))));
(Methanobac,Methanosar,Haloarcula,Halobacter,Archaeoglo,Ferroplasm,Thermoplas,Thermopla0,Methanopyr,Pyrobaculu,Aeropyrum_,Sulfolobus,Sulfolobu0,Pyrococcu0,Pyrococcus,Pyrococcu1,(Methanococ,Methanoco0));
(Methanobac,Methanosar,Haloarcula,Halobacter,Archaeoglo,Methanococ,Methanoco0,Methanopyr,Pyrobaculu,Aeropyrum_,Sulfolobus,Sulfolobu0,Pyrococcu0,Pyrococcus,Pyrococcu1,(Ferroplasm,(Thermoplas,Thermopla0)));
(Methanobac,Archaeoglo,Ferroplasm,Thermoplas,Thermopla0,Methanococ,Methanoco0,Methanopyr,Pyrobaculu,Aeropyrum_,Sulfolobus,Sulfolobu0,Pyrococcu0,Pyrococcus,Pyrococcu1,(Methanosar,(Haloarcula,Halobacter)));
(Pyrobaculu,Aeropyrum_,Sulfolobus,Sulfolobu0,(Methanobac,Archaeoglo,Methanopyr,(Methanosar,(Haloarcula,Halobacter)),(Ferroplasm,(Thermoplas,Thermopla0)),(Methanococ,Methanoco0),(Pyrococcu0,(Pyrococcus,Pyrococcu1))));
(Methanobac,(((Methanosar,(Haloarcula,Halobacter)),(Archaeoglo,(Ferroplasm,(Thermoplas,Thermopla0)))),(Methanococ,Methanoco0)),(Methanopyr,((Pyrobaculu,(Aeropyrum_,(Sulfolobus,Sulfolobu0))),(Pyrococcu0,(Pyrococcus,Pyrococcu1)))));
((Methanobac,((Methanosar,(Haloarcula,Halobacter)),(Archaeoglo,(Ferroplasm,(Thermoplas,Thermopla0))))),(Methanococ,Methanoco0),(Methanopyr,((Pyrobaculu,(Aeropyrum_,(Sulfolobus,Sulfolobu0))),(Pyrococcu0,(Pyrococcus,Pyrococcu1)))));
(((Methanobac,(Methanosar,(Haloarcula,Halobacter))),(Archaeoglo,(Ferroplasm,(Thermoplas,Thermopla0)))),(Methanococ,Methanoco0),(Methanopyr,((Pyrobaculu,(Aeropyrum_,(Sulfolobus,Sulfolobu0))),(Pyrococcu0,(Pyrococcus,Pyrococcu1)))));
((((Methanobac,Methanosar),(Haloarcula,Halobacter)),(Archaeoglo,(Ferroplasm,(Thermoplas,Thermopla0)))),(Methanococ,Methanoco0),(Methanopyr,((Pyrobaculu,(Aeropyrum_,(Sulfolobus,Sulfolobu0))),(Pyrococcu0,(Pyrococcus,Pyrococcu1)))));
(((Methanosar,(Methanobac,(Haloarcula,Halobacter))),(Archaeoglo,(Ferroplasm,(Thermoplas,Thermopla0)))),(Methanococ,Methanoco0),(Methanopyr,((Pyrobaculu,(Aeropyrum_,(Sulfolobus,Sulfolobu0))),(Pyrococcu0,(Pyrococcus,Pyrococcu1)))));
(((Methanosar,(Halobacter,(Methanobac,Haloarcula))),(Archaeoglo,(Ferroplasm,(Thermoplas,Thermopla0)))),(Methanococ,Methanoco0),(Methanopyr,((Pyrobaculu,(Aeropyrum_,(Sulfolobus,Sulfolobu0))),(Pyrococcu0,(Pyrococcus,Pyrococcu1)))));
(((Methanosar,(Haloarcula,(Methanobac,Halobacter))),(Archaeoglo,(Ferroplasm,(Thermoplas,Thermopla0)))),(Methanococ,Methanoco0),(Methanopyr,((Pyrobaculu,(Aeropyrum_,(Sulfolobus,Sulfolobu0))),(Pyrococcu0,(Pyrococcus,Pyrococcu1)))));
(((Methanobac,(Archaeoglo,(Ferroplasm,(Thermoplas,Thermopla0)))),(Methanosar,(Haloarcula,Halobacter))),(Methanococ,Methanoco0),(Methanopyr,((Pyrobaculu,(Aeropyrum_,(Sulfolobus,Sulfolobu0))),(Pyrococcu0,(Pyrococcus,Pyrococcu1)))));
((((Methanobac,Archaeoglo),(Ferroplasm,(Thermoplas,Thermopla0))),(Methanosar,(Haloarcula,Halobacter))),(Methanococ,Methanoco0),(Methanopyr,((Pyrobaculu,(Aeropyrum_,(Sulfolobus,Sulfolobu0))),(Pyrococcu0,(Pyrococcus,Pyrococcu1)))));
(((Archaeoglo,(Methanobac,(Ferroplasm,(Thermoplas,Thermopla0)))),(Methanosar,(Haloarcula,Halobacter))),(Methanococ,Methanoco0),(Methanopyr,((Pyrobaculu,(Aeropyrum_,(Sulfolobus,Sulfolobu0))),(Pyrococcu0,(Pyrococcus,Pyrococcu1)))));
(((Archaeoglo,((Methanobac,Ferroplasm),(Thermoplas,Thermopla0))),(Methanosar,(Haloarcula,Halobacter))),(Methanococ,Methanoco0),(Methanopyr,((Pyrobaculu,(Aeropyrum_,(Sulfolobus,Sulfolobu0))),(Pyrococcu0,(Pyrococcus,Pyrococcu1)))));
(((Archaeoglo,(Ferroplasm,(Methanobac,(Thermoplas,Thermopla0)))),(Methanosar,(Haloarcula,Halobacter))),(Methanococ,Methanoco0),(Methanopyr,((Pyrobaculu,(Aeropyrum_,(Sulfolobus,Sulfolobu0))),(Pyrococcu0,(Pyrococcus,Pyrococcu1)))));
(((Archaeoglo,(Ferroplasm,(Thermopla0,(Methanobac,Thermoplas)))),(Methanosar,(Haloarcula,Halobacter))),(Methanococ,Methanoco0),(Methanopyr,((Pyrobaculu,(Aeropyrum_,(Sulfolobus,Sulfolobu0))),(Pyrococcu0,(Pyrococcus,Pyrococcu1)))));
(((Archaeoglo,(Ferroplasm,(Thermoplas,(Methanobac,Thermopla0)))),(Methanosar,(Haloarcula,Halobacter))),(Methanococ,Methanoco0),(Methanopyr,((Pyrobaculu,(Aeropyrum_,(Sulfolobus,Sulfolobu0))),(Pyrococcu0,(Pyrococcus,Pyrococcu1)))));
((Methanobac,(Methanococ,Methanoco0)),((Methanosar,(Haloarcula,Halobacter)),(Archaeoglo,(Ferroplasm,(Thermoplas,Thermopla0)))),(Methanopyr,((Pyrobaculu,(Aeropyrum_,(Sulfolobus,Sulfolobu0))),(Pyrococcu0,(Pyrococcus,Pyrococcu1)))));
((Methanoco0,(Methanobac,Methanococ)),((Methanosar,(Haloarcula,Halobacter)),(Archaeoglo,(Ferroplasm,(Thermoplas,Thermopla0)))),(Methanopyr,((Pyrobaculu,(Aeropyrum_,(Sulfolobus,Sulfolobu0))),(Pyrococcu0,(Pyrococcus,Pyrococcu1)))));
((Methanococ,(Methanobac,Methanoco0)),((Methanosar,(Haloarcula,Halobacter)),(Archaeoglo,(Ferroplasm,(Thermoplas,Thermopla0)))),(Methanopyr,((Pyrobaculu,(Aeropyrum_,(Sulfolobus,Sulfolobu0))),(Pyrococcu0,(Pyrococcus,Pyrococcu1)))));
((Methanobac,(Methanopyr,((Pyrobaculu,(Aeropyrum_,(Sulfolobus,Sulfolobu0))),(Pyrococcu0,(Pyrococcus,Pyrococcu1))))),((Methanosar,(Haloarcula,Halobacter)),(Archaeoglo,(Ferroplasm,(Thermoplas,Thermopla0)))),(Methanococ,Methanoco0));
(((Methanobac,Methanopyr),((Pyrobaculu,(Aeropyrum_,(Sulfolobus,Sulfolobu0))),(Pyrococcu0,(Pyrococcus,Pyrococcu1)))),((Methanosar,(Haloarcula,Halobacter)),(Archaeoglo,(Ferroplasm,(Thermoplas,Thermopla0)))),(Methanococ,Methanoco0));
((Methanopyr,(Methanobac,((Pyrobaculu,(Aeropyrum_,(Sulfolobus,Sulfolobu0))),(Pyrococcu0,(Pyrococcus,Pyrococcu1))))),((Methanosar,(Haloarcula,Halobacter)),(Archaeoglo,(Ferroplasm,(Thermoplas,Thermopla0)))),(Methanococ,Methanoco0));
((Methanopyr,((Methanobac,(Pyrobaculu,(Aeropyrum_,(Sulfolobus,Sulfolobu0)))),(Pyrococcu0,(Pyrococcus,Pyrococcu1)))),((Methanosar,(Haloarcula,Halobacter)),(Archaeoglo,(Ferroplasm,(Thermoplas,Thermopla0)))),(Methanococ,Methanoco0));
((Methanopyr,(((Methanobac,Pyrobaculu),(Aeropyrum_,(Sulfolobus,Sulfolobu0))),(Pyrococcu0,(Pyrococcus,Pyrococcu1)))),((Methanosar,(Haloarcula,Halobacter)),(Archaeoglo,(Ferroplasm,(Thermoplas,Thermopla0)))),(Methanococ,Methanoco0));
((Methanopyr,((Pyrobaculu,(Methanobac,(Aeropyrum_,(Sulfolobus,Sulfolobu0)))),(Pyrococcu0,(Pyrococcus,Pyrococcu1)))),((Methanosar,(Haloarcula,Halobacter)),(Archaeoglo,(Ferroplasm,(Thermoplas,Thermopla0)))),(Methanococ,Methanoco0));
((Methanopyr,((Pyrobaculu,((Methanobac,Aeropyrum_),(Sulfolobus,Sulfolobu0))),(Pyrococcu0,(Pyrococcus,Pyrococcu1)))),((Methanosar,(Haloarcula,Halobacter)),(Archaeoglo,(Ferroplasm,(Thermoplas,Thermopla0)))),(Methanococ,Methanoco0));
((Methanopyr,((Pyrobaculu,(Aeropyrum_,(Methanobac,(Sulfolobus,Sulfolobu0)))),(Pyrococcu0,(Pyrococcus,Pyrococcu1)))),((Methanosar,(Haloarcula,Halobacter)),(Archaeoglo,(Ferroplasm,(Thermoplas,Thermopla0)))),(Methanococ,Methanoco0));
((Methanopyr,((Pyrobaculu,(Aeropyrum_,(Sulfolobu0,(Methanobac,Sulfolobus)))),(Pyrococcu0,(Pyrococcus,Pyrococcu1)))),((Methanosar,(Haloarcula,Halobacter)),(Archaeoglo,(Ferroplasm,(Thermoplas,Thermopla0)))),(Methanococ,Methanoco0));
((Methanopyr,((Pyrobaculu,(Aeropyrum_,(Sulfolobus,(Methanobac,Sulfolobu0)))),(Pyrococcu0,(Pyrococcus,Pyrococcu1)))),((Methanosar,(Haloarcula,Halobacter)),(Archaeoglo,(Ferroplasm,(Thermoplas,Thermopla0)))),(Methanococ,Methanoco0));
((Methanopyr,((Methanobac,(Pyrococcu0,(Pyrococcus,Pyrococcu1))),(Pyrobaculu,(Aeropyrum_,(Sulfolobus,Sulfolobu0))))),((Methanosar,(Haloarcula,Halobacter)),(Archaeoglo,(Ferroplasm,(Thermoplas,Thermopla0)))),(Methanococ,Methanoco0));
((Methanopyr,(((Methanobac,Pyrococcu0),(Pyrococcus,Pyrococcu1)),(Pyrobaculu,(Aeropyrum_,(Sulfolobus,Sulfolobu0))))),((Methanosar,(Haloarcula,Halobacter)),(Archaeoglo,(Ferroplasm,(Thermoplas,Thermopla0)))),(Methanococ,Methanoco0));
((Methanopyr,((Pyrococcu0,(Methanobac,(Pyrococcus,Pyrococcu1))),(Pyrobaculu,(Aeropyrum_,(Sulfolobus,Sulfolobu0))))),((Methanosar,(Haloarcula,Halobacter)),(Archaeoglo,(Ferroplasm,(Thermoplas,Thermopla0)))),(Methanococ,Methanoco0));
((Methanopyr,((Pyrococcu0,(Pyrococcu1,(Methanobac,Pyrococcus))),(Pyrobaculu,(Aeropyrum_,(Sulfolobus,Sulfolobu0))))),((Methanosar,(Haloarcula,Halobacter)),(Archaeoglo,(Ferroplasm,(Thermoplas,Thermopla0)))),(Methanococ,Methanoco0));
((Methanopyr,((Pyrococcu0,(Pyrococcus,(Methanobac,Pyrococcu1))),(Pyrobaculu,(Aeropyrum_,(Sulfolobus,Sulfolobu0))))),((Methanosar,(Haloarcula,Halobacter)),(Archaeoglo,(Ferroplasm,(Thermoplas,Thermopla0)))),(Methanococ,Methanoco0));
((Methanobac,Methanosar),(((Haloarcula,Halobacter),(Archaeoglo,(Ferroplasm,(Thermoplas,Thermopla0)))),(Methanococ,Methanoco0)),(Methanopyr,((Pyrobaculu,(Aeropyrum_,(Sulfolobus,Sulfolobu0))),(Pyrococcu0,(Pyrococcus,Pyrococcu1)))));
(Methanobac,(Methanosar,(((Haloarcula,Halobacter),(Archaeoglo,(Ferroplasm,(Thermoplas,Thermopla0)))),(Methanococ,Methanoco0))),(Methanopyr,((Pyrobaculu,(Aeropyrum_,(Sulfolobus,Sulfolobu0))),(Pyrococcu0,(Pyrococcus,Pyrococcu1)))));
(Methanobac,((Methanosar,((Haloarcula,Halobacter),(Archaeoglo,(Ferroplasm,(Thermoplas,Thermopla0))))),(Methanococ,Methanoco0)),(Methanopyr,((Pyrobaculu,(Aeropyrum_,(Sulfolobus,Sulfolobu0))),(Pyrococcu0,(Pyrococcus,Pyrococcu1)))));
(Methanobac,(((Methanosar,(Haloarcula,Halobacter)),(Archaeoglo,(Ferroplasm,(Thermoplas,Thermopla0)))),(Methanococ,Methanoco0)),(Methanopyr,((Pyrobaculu,(Aeropyrum_,(Sulfolobus,Sulfolobu0))),(Pyrococcu0,(Pyrococcus,Pyrococcu1)))));
(Methanobac,(((Halobacter,(Methanosar,Haloarcula)),(Archaeoglo,(Ferroplasm,(Thermoplas,Thermopla0)))),(Methanococ,Methanoco0)),(Methanopyr,((Pyrobaculu,(Aeropyrum_,(Sulfolobus,Sulfolobu0))),(Pyrococcu0,(Pyrococcus,Pyrococcu1)))));
(Methanobac,(((Haloarcula,(Methanosar,Halobacter)),(Archaeoglo,(Ferroplasm,(Thermoplas,Thermopla0)))),(Methanococ,Methanoco0)),(Methanopyr,((Pyrobaculu,(Aeropyrum_,(Sulfolobus,Sulfolobu0))),(Pyrococcu0,(Pyrococcus,Pyrococcu1)))));
(Methanobac,(((Methanosar,(Archaeoglo,(Ferroplasm,(Thermoplas,Thermopla0)))),(Haloarcula,Halobacter)),(Methanococ,Methanoco0)),(Methanopyr,((Pyrobaculu,(Aeropyrum_,(Sulfolobus,Sulfolobu0))),(Pyrococcu0,(Pyrococcus,Pyrococcu1)))));
(Methanobac,((((Methanosar,Archaeoglo),(Ferroplasm,(Thermoplas,Thermopla0))),(Haloarcula,Halobacter)),(Methanococ,Methanoco0)),(Methanopyr,((Pyrobaculu,(Aeropyrum_,(Sulfolobus,Sulfolobu0))),(Pyrococcu0,(Pyrococcus,Pyrococcu1)))));
(Methanobac,(((Archaeoglo,(Methanosar,(Ferroplasm,(Thermoplas,Thermopla0)))),(Haloarcula,Halobacter)),(Methanococ,Methanoco0)),(Methanopyr,((Pyrobaculu,(Aeropyrum_,(Sulfolobus,Sulfolobu0))),(Pyrococcu0,(Pyrococcus,Pyrococcu1)))));
(Methanobac,(((Archaeoglo,((Methanosar,Ferroplasm),(Thermoplas,Thermopla0))),(Haloarcula,Halobacter)),(Methanococ,Methanoco0)),(Methanopyr,((Pyrobaculu,(Aeropyrum_,(Sulfolobus,Sulfolobu0))),(Pyrococcu0,(Pyrococcus,Pyrococcu1)))));
(Methanobac,(((Archaeoglo,(Ferroplasm,(Methanosar,(Thermoplas,Thermopla0)))),(Haloarcula,Halobacter)),(Methanococ,Methanoco0)),(Methanopyr,((Pyrobaculu,(Aeropyrum_,(Sulfolobus,Sulfolobu0))),(Pyrococcu0,(Pyrococcus,Pyrococcu1)))));
(Methanobac,(((Archaeoglo,(Ferroplasm,(Thermopla0,(Methanosar,Thermoplas)))),(Haloarcula,Halobacter)),(Methanococ,Methanoco0)),(Methanopyr,((Pyrobaculu,(Aeropyrum_,(Sulfolobus,Sulfolobu0))),(Pyrococcu0,(Pyrococcus,Pyrococcu1)))));
(Methanobac,(((Archaeoglo,(Ferroplasm,(Thermoplas,(Methanosar,Thermopla0)))),(Haloarcula,Halobacter)),(Methanococ,Methanoco0)),(Methanopyr,((Pyrobaculu,(Aeropyrum_,(Sulfolobus,Sulfolobu0))),(Pyrococcu0,(Pyrococcus,Pyrococcu1)))));
(Methanobac,((Methanosar,(Methanococ,Methanoco0)),((Haloarcula,Halobacter),(Archaeoglo,(Ferroplasm,(Thermoplas,Thermopla0))))),(Methanopyr,((Pyrobaculu,(Aeropyrum_,(Sulfolobus,Sulfolobu0))),(Pyrococcu0,(Pyrococcus,Pyrococcu1)))));
(Methanobac,((Methanoco0,(Methanosar,Methanococ)),((Haloarcula,Halobacter),(Archaeoglo,(Ferroplasm,(Thermoplas,Thermopla0))))),(Methanopyr,((Pyrobaculu,(Aeropyrum_,(Sulfolobus,Sulfolobu0))),(Pyrococcu0,(Pyrococcus,Pyrococcu1)))));
(Methanobac,((Methanococ,(Methanosar,Methanoco0)),((Haloarcula,Halobacter),(Archaeoglo,(Ferroplasm,(Thermoplas,Thermopla0))))),(Methanopyr,((Pyrobaculu,(Aeropyrum_,(Sulfolobus,Sulfolobu0))),(Pyrococcu0,(Pyrococcus,Pyrococcu1)))));
(Methanobac,(Methanosar,(Methanopyr,((Pyrobaculu,(Aeropyrum_,(Sulfolobus,Sulfolobu0))),(Pyrococcu0,(Pyrococcus,Pyrococcu1))))),(((Haloarcula,Halobacter),(Archaeoglo,(Ferroplasm,(Thermoplas,Thermopla0)))),(Methanococ,Methanoco0)));
(Methanobac,((Methanosar,Methanopyr),((Pyrobaculu,(Aeropyrum_,(Sulfolobus,Sulfolobu0))),(Pyrococcu0,(Pyrococcus,Pyrococcu1)))),(((Haloarcula,Halobacter),(Archaeoglo,(Ferroplasm,(Thermoplas,Thermopla0)))),(Methanococ,Methanoco0)));
(Methanobac,(Methanopyr,(Methanosar,((Pyrobaculu,(Aeropyrum_,(Sulfolobus,Sulfolobu0))),(Pyrococcu0,(Pyrococcus,Pyrococcu1))))),(((Haloarcula,Halobacter),(Archaeoglo,(Ferroplasm,(Thermoplas,Thermopla0)))),(Methanococ,Methanoco0)));
(Methanobac,(Methanopyr,((Methanosar,(Pyrobaculu,(Aeropyrum_,(Sulfolobus,Sulfolobu0)))),(Pyrococcu0,(Pyrococcus,Pyrococcu1)))),(((Haloarcula,Halobacter),(Archaeoglo,(Ferroplasm,(Thermoplas,Thermopla0)))),(Methanococ,Methanoco0)));
(Methanobac,(Methanopyr,(((Methanosar,Pyrobaculu),(Aeropyrum_,(Sulfolobus,Sulfolobu0))),(Pyrococcu0,(Pyrococcus,Pyrococcu1)))),(((Haloarcula,Halobacter),(Archaeoglo,(Ferroplasm,(Thermoplas,Thermopla0)))),(Methanococ,Methanoco0)));
(Methanobac,(Methanopyr,((Pyrobaculu,(Methanosar,(Aeropyrum_,(Sulfolobus,Sulfolobu0)))),(Pyrococcu0,(Pyrococcus,Pyrococcu1)))),(((Haloarcula,Halobacter),(Archaeoglo,(Ferroplasm,(Thermoplas,Thermopla0)))),(Methanococ,Methanoco0)));
(Methanobac,(Methanopyr,((Pyrobaculu,((Methanosar,Aeropyrum_),(Sulfolobus,Sulfolobu0))),(Pyrococcu0,(Pyrococcus,Pyrococcu1)))),(((Haloarcula,Halobacter),(Archaeoglo,(Ferroplasm,(Thermoplas,Thermopla0)))),(Methanococ,Methanoco0)));
(Methanobac,(Methanopyr,((Pyrobaculu,(Aeropyrum_,(Methanosar,(Sulfolobus,Sulfolobu0)))),(Pyrococcu0,(Pyrococcus,Pyrococcu1)))),(((Haloarcula,Halobacter),(Archaeoglo,(Ferroplasm,(Thermoplas,Thermopla0)))),(Methanococ,Methanoco0)));
(Methanobac,(Methanopyr,((Pyrobaculu,(Aeropyrum_,(Sulfolobu0,(Methanosar,Sulfolobus)))),(Pyrococcu0,(Pyrococcus,Pyrococcu1)))),(((Haloarcula,Halobacter),(Archaeoglo,(Ferroplasm,(Thermoplas,Thermopla0)))),(Methanococ,Methanoco0)));
(Methanobac,(Methanopyr,((Pyrobaculu,(Aeropyrum_,(Sulfolobus,(Methanosar,Sulfolobu0)))),(Pyrococcu0,(Pyrococcus,Pyrococcu1)))),(((Haloarcula,Halobacter),(Archaeoglo,(Ferroplasm,(Thermoplas,Thermopla0)))),(Methanococ,Methanoco0)));
(Methanobac,(Methanopyr,((Methanosar,(Pyrococcu0,(Pyrococcus,Pyrococcu1))),(Pyrobaculu,(Aeropyrum_,(Sulfolobus,Sulfolobu0))))),(((Haloarcula,Halobacter),(Archaeoglo,(Ferroplasm,(Thermoplas,Thermopla0)))),(Methanococ,Methanoco0)));
(Methanobac,(Methanopyr,(((Methanosar,Pyrococcu0),(Pyrococcus,Pyrococcu1)),(Pyrobaculu,(Aeropyrum_,(Sulfolobus,Sulfolobu0))))),(((Haloarcula,Halobacter),(Archaeoglo,(Ferroplasm,(Thermoplas,Thermopla0)))),(Methanococ,Methanoco0)));
(Methanobac,(Methanopyr,((Pyrococcu0,(Methanosar,(Pyrococcus,Pyrococcu1))),(Pyrobaculu,(Aeropyrum_,(Sulfolobus,Sulfolobu0))))),(((Haloarcula,Halobacter),(Archaeoglo,(Ferroplasm,(Thermoplas,Thermopla0)))),(Methanococ,Methanoco0)));
(Methanobac,(Methanopyr,((Pyrococcu0,(Pyrococcu1,(Methanosar,Pyrococcus))),(Pyrobaculu,(Aeropyrum_,(Sulfolobus,Sulfolobu0))))),(((Haloarcula,Halobacter),(Archaeoglo,(Ferroplasm,(Thermoplas,Thermopla0)))),(Methanococ,Methanoco0)));
(Methanobac,(Methanopyr,((Pyrococcu0,(Pyrococcus,(Methanosar,Pyrococcu1))),(Pyrobaculu,(Aeropyrum_,(Sulfolobus,Sulfolobu0))))),(((Haloarcula,Halobacter),(Archaeoglo,(Ferroplasm,(Thermoplas,Thermopla0)))),(Methanococ,Methanoco0)));
((Methanobac,Haloarcula),(((Methanosar,Halobacter),(Archaeoglo,(Ferroplasm,(Thermoplas,Thermopla0)))),(Methanococ,Methanoco0)),(Methanopyr,((Pyrobaculu,(Aeropyrum_,(Sulfolobus,Sulfolobu0))),(Pyrococcu0,(Pyrococcus,Pyrococcu1)))));
(Methanobac,(Haloarcula,(((Methanosar,Halobacter),(Archaeoglo,(Ferroplasm,(Thermoplas,Thermopla0)))),(Methanococ,Methanoco0))),(Methanopyr,((Pyrobaculu,(Aeropyrum_,(Sulfolobus,Sulfolobu0))),(Pyrococcu0,(Pyrococcus,Pyrococcu1)))));
(Methanobac,((Haloarcula,((Methanosar,Halobacter),(Archaeoglo,(Ferroplasm,(Thermoplas,Thermopla0))))),(Methanococ,Methanoco0)),(Methanopyr,((Pyrobaculu,(Aeropyrum_,(Sulfolobus,Sulfolobu0))),(Pyrococcu0,(Pyrococcus,Pyrococcu1)))));
(Methanobac,(((Haloarcula,(Methanosar,Halobacter)),(Archaeoglo,(Ferroplasm,(Thermoplas,Thermopla0)))),(Methanococ,Methanoco0)),(Methanopyr,((Pyrobaculu,(Aeropyrum_,(Sulfolobus,Sulfolobu0))),(Pyrococcu0,(Pyrococcus,Pyrococcu1)))));
(Methanobac,(((Halobacter,(Methanosar,Haloarcula)),(Archaeoglo,(Ferroplasm,(Thermoplas,Thermopla0)))),(Methanococ,Methanoco0)),(Methanopyr,((Pyrobaculu,(Aeropyrum_,(Sulfolobus,Sulfolobu0))),(Pyrococcu0,(Pyrococcus,Pyrococcu1)))));
(Methanobac,(((Methanosar,(Haloarcula,Halobacter)),(Archaeoglo,(Ferroplasm,(Thermoplas,Thermopla0)))),(Methanococ,Methanoco0)),(Methanopyr,((Pyrobaculu,(Aeropyrum_,(Sulfolobus,Sulfolobu0))),(Pyrococcu0,(Pyrococcus,Pyrococcu1)))));
(Methanobac,(((Methanosar,Halobacter),(Haloarcula,(Archaeoglo,(Ferroplasm,(Thermoplas,Thermopla0))))),(Methanococ,Methanoco0)),(Methanopyr,((Pyrobaculu,(Aeropyrum_,(Sulfolobus,Sulfolobu0))),(Pyrococcu0,(Pyrococcus,Pyrococcu1)))));
(Methanobac,(((Methanosar,Halobacter),((Haloarcula,Archaeoglo),(Ferroplasm,(Thermoplas,Thermopla0)))),(Methanococ,Methanoco0)),(Methanopyr,((Pyrobaculu,(Aeropyrum_,(Sulfolobus,Sulfolobu0))),(Pyrococcu0,(Pyrococcus,Pyrococcu1)))));
(Methanobac,(((Methanosar,Halobacter),(Archaeoglo,(Haloarcula,(Ferroplasm,(Thermoplas,Thermopla0))))),(Methanococ,Methanoco0)),(Methanopyr,((Pyrobaculu,(Aeropyrum_,(Sulfolobus,Sulfolobu0))),(Pyrococcu0,(Pyrococcus,Pyrococcu1)))));
(Methanobac,(((Methanosar,Halobacter),(Archaeoglo,((Haloarcula,Ferroplasm),(Thermoplas,Thermopla0)))),(Methanococ,Methanoco0)),(Methanopyr,((Pyrobaculu,(Aeropyrum_,(Sulfolobus,Sulfolobu0))),(Pyrococcu0,(Pyrococcus,Pyrococcu1)))));
(Methanobac,(((Methanosar,Halobacter),(Archaeoglo,(Ferroplasm,(Haloarcula,(Thermoplas,Thermopla0))))),(Methanococ,Methanoco0)),(Methanopyr,((Pyrobaculu,(Aeropyrum_,(Sulfolobus,Sulfolobu0))),(Pyrococcu0,(Pyrococcus,Pyrococcu1)))));
(Methanobac,(((Methanosar,Halobacter),(Archaeoglo,(Ferroplasm,(Thermopla0,(Haloarcula,Thermoplas))))),(Methanococ,Methanoco0)),(Methanopyr,((Pyrobaculu,(Aeropyrum_,(Sulfolobus,Sulfolobu0))),(Pyrococcu0,(Pyrococcus,Pyrococcu1)))));
(Methanobac,(((Methanosar,Halobacter),(Archaeoglo,(Ferroplasm,(Thermoplas,(Haloarcula,Thermopla0))))),(Methanococ,Methanoco0)),(Methanopyr,((Pyrobaculu,(Aeropyrum_,(Sulfolobus,Sulfolobu0))),(Pyrococcu0,(Pyrococcus,Pyrococcu1)))));
(Methanobac,(((Methanosar,Halobacter),(Archaeoglo,(Ferroplasm,(Thermoplas,Thermopla0)))),(Haloarcula,(Methanococ,Methanoco0))),(Methanopyr,((Pyrobaculu,(Aeropyrum_,(Sulfolobus,Sulfolobu0))),(Pyrococcu0,(Pyrococcus,Pyrococcu1)))));
(Methanobac,(((Methanosar,Halobacter),(Archaeoglo,(Ferroplasm,(Thermoplas,Thermopla0)))),(Methanoco0,(Haloarcula,Methanococ))),(Methanopyr,((Pyrobaculu,(Aeropyrum_,(Sulfolobus,Sulfolobu0))),(Pyrococcu0,(Pyrococcus,Pyrococcu1)))));
(Methanobac,(((Methanosar,Halobacter),(Archaeoglo,(Ferroplasm,(Thermoplas,Thermopla0)))),(Methanococ,(Haloarcula,Methanoco0))),(Methanopyr,((Pyrobaculu,(Aeropyrum_,(Sulfolobus,Sulfolobu0))),(Pyrococcu0,(Pyrococcus,Pyrococcu1)))));
(Methanobac,(((Methanosar,Halobacter),(Archaeoglo,(Ferroplasm,(Thermoplas,Thermopla0)))),(Methanococ,Methanoco0)),(Haloarcula,(Methanopyr,((Pyrobaculu,(Aeropyrum_,(Sulfolobus,Sulfolobu0))),(Pyrococcu0,(Pyrococcus,Pyrococcu1))))));
(Methanobac,(((Methanosar,Halobacter),(Archaeoglo,(Ferroplasm,(Thermoplas,Thermopla0)))),(Methanococ,Methanoco0)),((Haloarcula,Methanopyr),((Pyrobaculu,(Aeropyrum_,(Sulfolobus,Sulfolobu0))),(Pyrococcu0,(Pyrococcus,Pyrococcu1)))));
(Methanobac,(((Methanosar,Halobacter),(Archaeoglo,(Ferroplasm,(Thermoplas,Thermopla0)))),(Methanococ,Methanoco0)),(Methanopyr,(Haloarcula,((Pyrobaculu,(Aeropyrum_,(Sulfolobus,Sulfolobu0))),(Pyrococcu0,(Pyrococcus,Pyrococcu1))))));
(Methanobac,(((Methanosar,Halobacter),(Archaeoglo,(Ferroplasm,(Thermoplas,Thermopla0)))),(Methanococ,Methanoco0)),(Methanopyr,((Haloarcula,(Pyrobaculu,(Aeropyrum_,(Sulfolobus,Sulfolobu0)))),(Pyrococcu0,(Pyrococcus,Pyrococcu1)))));
(Methanobac,(((Methanosar,Halobacter),(Archaeoglo,(Ferroplasm,(Thermoplas,Thermopla0)))),(Methanococ,Methanoco0)),(Methanopyr,(((Haloarcula,Pyrobaculu),(Aeropyrum_,(Sulfolobus,Sulfolobu0))),(Pyrococcu0,(Pyrococcus,Pyrococcu1)))));
(Methanobac,(((Methanosar,Halobacter),(Archaeoglo,(Ferroplasm,(Thermoplas,Thermopla0)))),(Methanococ,Methanoco0)),(Methanopyr,((Pyrobaculu,(Haloarcula,(Aeropyrum_,(Sulfolobus,Sulfolobu0)))),(Pyrococcu0,(Pyrococcus,Pyrococcu1)))));
(Methanobac,(((Methanosar,Halobacter),(Archaeoglo,(Ferroplasm,(Thermoplas,Thermopla0)))),(Methanococ,Methanoco0)),(Methanopyr,((Pyrobaculu,((Haloarcula,Aeropyrum_),(Sulfolobus,Sulfolobu0))),(Pyrococcu0,(Pyrococcus,Pyrococcu1)))));
(Methanobac,(((Methanosar,Halobacter),(Archaeoglo,(Ferroplasm,(Thermoplas,Thermopla0)))),(Methanococ,Methanoco0)),(Methanopyr,((Pyrobaculu,(Aeropyrum_,(Haloarcula,(Sulfolobus,Sulfolobu0)))),(Pyrococcu0,(Pyrococcus,Pyrococcu1)))));
(Methanobac,(((Methanosar,Halobacter),(Archaeoglo,(Ferroplasm,(Thermoplas,Thermopla0)))),(Methanococ,Methanoco0)),(Methanopyr,((Pyrobaculu,(Aeropyrum_,(Sulfolobu0,(Haloarcula,Sulfolobus)))),(Pyrococcu0,(Pyrococcus,Pyrococcu1)))));
(Methanobac,(((Methanosar,Halobacter),(Archaeoglo,(Ferroplasm,(Thermoplas,Thermopla0)))),(Methanococ,Methanoco0)),(Methanopyr,((Pyrobaculu,(Aeropyrum_,(Sulfolobus,(Haloarcula,Sulfolobu0)))),(Pyrococcu0,(Pyrococcus,Pyrococcu1)))));
(Methanobac,(((Methanosar,Halobacter),(Archaeoglo,(Ferroplasm,(Thermoplas,Thermopla0)))),(Methanococ,Methanoco0)),(Methanopyr,((Haloarcula,(Pyrococcu0,(Pyrococcus,Pyrococcu1))),(Pyrobaculu,(Aeropyrum_,(Sulfolobus,Sulfolobu0))))));
(Methanobac,(((Methanosar,Halobacter),(Archaeoglo,(Ferroplasm,(Thermoplas,Thermopla0)))),(Methanococ,Methanoco0)),(Methanopyr,(((Haloarcula,Pyrococcu0),(Pyrococcus,Pyrococcu1)),(Pyrobaculu,(Aeropyrum_,(Sulfolobus,Sulfolobu0))))));
(Methanobac,(((Methanosar,Halobacter),(Archaeoglo,(Ferroplasm,(Thermoplas,Thermopla0)))),(Methanococ,Methanoco0)),(Methanopyr,((Pyrococcu0,(Haloarcula,(Pyrococcus,Pyrococcu1))),(Pyrobaculu,(Aeropyrum_,(Sulfolobus,Sulfolobu0))))));
(Methanobac,(((Methanosar,Halobacter),(Archaeoglo,(Ferroplasm,(Thermoplas,Thermopla0)))),(Methanococ,Methanoco0)),(Methanopyr,((Pyrococcu0,(Pyrococcu1,(Haloarcula,Pyrococcus))),(Pyrobaculu,(Aeropyrum_,(Sulfolobus,Sulfolobu0))))));
(Methanobac,(((Methanosar,Halobacter),(Archaeoglo,(Ferroplasm,(Thermoplas,Thermopla0)))),(Methanococ,Methanoco0)),(Methanopyr,((Pyrococcu0,(Pyrococcus,(Haloarcula,Pyrococcu1))),(Pyrobaculu,(Aeropyrum_,(Sulfolobus,Sulfolobu0))))));
((Methanobac,Halobacter),(((Methanosar,Haloarcula),(Archaeoglo,(Ferroplasm,(Thermoplas,Thermopla0)))),(Methanococ,Methanoco0)),(Methanopyr,((Pyrobaculu,(Aeropyrum_,(Sulfolobus,Sulfolobu0))),(Pyrococcu0,(Pyrococcus,Pyrococcu1)))));
(Methanobac,(Halobacter,(((Methanosar,Haloarcula),(Archaeoglo,(Ferroplasm,(Thermoplas,Thermopla0)))),(Methanococ,Methanoco0))),(Methanopyr,((Pyrobaculu,(Aeropyrum_,(Sulfolobus,Sulfolobu0))),(Pyrococcu0,(Pyrococcus,Pyrococcu1)))));
(Methanobac,((Halobacter,((Methanosar,Haloarcula),(Archaeoglo,(Ferroplasm,(Thermoplas,Thermopla0))))),(Methanococ,Methanoco0)),(Methanopyr,((Pyrobaculu,(Aeropyrum_,(Sulfolobus,Sulfolobu0))),(Pyrococcu0,(Pyrococcus,Pyrococcu1)))));
(Methanobac,(((Halobacter,(Methanosar,Haloarcula)),(Archaeoglo,(Ferroplasm,(Thermoplas,Thermopla0)))),(Methanococ,Methanoco0)),(Methanopyr,((Pyrobaculu,(Aeropyrum_,(Sulfolobus,Sulfolobu0))),(Pyrococcu0,(Pyrococcus,Pyrococcu1)))));
(Methanobac,(((Haloarcula,(Methanosar,Halobacter)),(Archaeoglo,(Ferroplasm,(Thermoplas,Thermopla0)))),(Methanococ,Methanoco0)),(Methanopyr,((Pyrobaculu,(Aeropyrum_,(Sulfolobus,Sulfolobu0))),(Pyrococcu0,(Pyrococcus,Pyrococcu1)))));
(Methanobac,(((Methanosar,(Haloarcula,Halobacter)),(Archaeoglo,(Ferroplasm,(Thermoplas,Thermopla0)))),(Methanococ,Methanoco0)),(Methanopyr,((Pyrobaculu,(Aeropyrum_,(Sulfolobus,Sulfolobu0))),(Pyrococcu0,(Pyrococcus,Pyrococcu1)))));
(Methanobac,(((Methanosar,Haloarcula),(Halobacter,(Archaeoglo,(Ferroplasm,(Thermoplas,Thermopla0))))),(Methanococ,Methanoco0)),(Methanopyr,((Pyrobaculu,(Aeropyrum_,(Sulfolobus,Sulfolobu0))),(Pyrococcu0,(Pyrococcus,Pyrococcu1)))));
(Methanobac,(((Methanosar,Haloarcula),((Halobacter,Archaeoglo),(Ferroplasm,(Thermoplas,Thermopla0)))),(Methanococ,Methanoco0)),(Methanopyr,((Pyrobaculu,(Aeropyrum_,(Sulfolobus,Sulfolobu0))),(Pyrococcu0,(Pyrococcus,Pyrococcu1)))));
(Methanobac,(((Methanosar,Haloarcula),(Archaeoglo,(Halobacter,(Ferroplasm,(Thermoplas,Thermopla0))))),(Methanococ,Methanoco0)),(Methanopyr,((Pyrobaculu,(Aeropyrum_,(Sulfolobus,Sulfolobu0))),(Pyrococcu0,(Pyrococcus,Pyrococcu1)))));
(Methanobac,(((Methanosar,Haloarcula),(Archaeoglo,((Halobacter,Ferroplasm),(Thermoplas,Thermopla0)))),(Methanococ,Methanoco0)),(Methanopyr,((Pyrobaculu,(Aeropyrum_,(Sulfolobus,Sulfolobu0))),(Pyrococcu0,(Pyrococcus,Pyrococcu1)))));
(Methanobac,(((Methanosar,Haloarcula),(Archaeoglo,(Ferroplasm,(Halobacter,(Thermoplas,Thermopla0))))),(Methanococ,Methanoco0)),(Methanopyr,((Pyrobaculu,(Aeropyrum_,(Sulfolobus,Sulfolobu0))),(Pyrococcu0,(Pyrococcus,Pyrococcu1)))));
(Methanobac,(((Methanosar,Haloarcula),(Archaeoglo,(Ferroplasm,(Thermopla0,(Halobacter,Thermoplas))))),(Methanococ,Methanoco0)),(Methanopyr,((Pyrobaculu,(Aeropyrum_,(Sulfolobus,Sulfolobu0))),(Pyrococcu0,(Pyrococcus,Pyrococcu1)))));
(Methanobac,(((Methanosar,Haloarcula),(Archaeoglo,(Ferroplasm,(Thermoplas,(Halobacter,Thermopla0))))),(Methanococ,Methanoco0)),(Methanopyr,((Pyrobaculu,(Aeropyrum_,(Sulfolobus,Sulfolobu0))),(Pyrococcu0,(Pyrococcus,Pyrococcu1)))));
(Methanobac,(((Methanosar,Haloarcula),(Archaeoglo,(Ferroplasm,(Thermoplas,Thermopla0)))),(Halobacter,(Methanococ,Methanoco0))),(Methanopyr,((Pyrobaculu,(Aeropyrum_,(Sulfolobus,Sulfolobu0))),(Pyrococcu0,(Pyrococcus,Pyrococcu1)))));
(Methanobac,(((Methanosar,Haloarcula),(Archaeoglo,(Ferroplasm,(Thermoplas,Thermopla0)))),(Methanoco0,(Halobacter,Methanococ))),(Methanopyr,((Pyrobaculu,(Aeropyrum_,(Sulfolobus,Sulfolobu0))),(Pyrococcu0,(Pyrococcus,Pyrococcu1)))));
(Methanobac,(((Methanosar,Haloarcula),(Archaeoglo,(Ferroplasm,(Thermoplas,Thermopla0)))),(Methanococ,(Halobacter,Methanoco0))),(Methanopyr,((Pyrobaculu,(Aeropyrum_,(Sulfolobus,Sulfolobu0))),(Pyrococcu0,(Pyrococcus,Pyrococcu1)))));
(Methanobac,(((Methanosar,Haloarcula),(Archaeoglo,(Ferroplasm,(Thermoplas,Thermopla0)))),(Methanococ,Methanoco0)),(Halobacter,(Methanopyr,((Pyrobaculu,(Aeropyrum_,(Sulfolobus,Sulfolobu0))),(Pyrococcu0,(Pyrococcus,Pyrococcu1))))));
(Methanobac,(((Methanosar,Haloarcula),(Archaeoglo,(Ferroplasm,(Thermoplas,Thermopla0)))),(Methanococ,Methanoco0)),((Halobacter,Methanopyr),((Pyrobaculu,(Aeropyrum_,(Sulfolobus,Sulfolobu0))),(Pyrococcu0,(Pyrococcus,Pyrococcu1)))));
(Methanobac,(((Methanosar,Haloarcula),(Archaeoglo,(Ferroplasm,(Thermoplas,Thermopla0)))),(Methanococ,Methanoco0)),(Methanopyr,(Halobacter,((Pyrobaculu,(Aeropyrum_,(Sulfolobus,Sulfolobu0))),(Pyrococcu0,(Pyrococcus,Pyrococcu1))))));
(Methanobac,(((Methanosar,Haloarcula),(Archaeoglo,(Ferroplasm,(Thermoplas,Thermopla0)))),(Methanococ,Methanoco0)),(Methanopyr,((Halobacter,(Pyrobaculu,(Aeropyrum_,(Sulfolobus,Sulfolobu0)))),(Pyrococcu0,(Pyrococcus,Pyrococcu1)))));
(Methanobac,(((Methanosar,Haloarcula),(Archaeoglo,(Ferroplasm,(Thermoplas,Thermopla0)))),(Methanococ,Methanoco0)),(Methanopyr,(((Halobacter,Pyrobaculu),(Aeropyrum_,(Sulfolobus,Sulfolobu0))),(Pyrococcu0,(Pyrococcus,Pyrococcu1)))));
(Methanobac,(((Methanosar,Haloarcula),(Archaeoglo,(Ferroplasm,(Thermoplas,Thermopla0)))),(Methanococ,Methanoco0)),(Methanopyr,((Pyrobaculu,(Halobacter,(Aeropyrum_,(Sulfolobus,Sulfolobu0)))),(Pyrococcu0,(Pyrococcus,Pyrococcu1)))));
(Methanobac,(((Methanosar,Haloarcula),(Archaeoglo,(Ferroplasm,(Thermoplas,Thermopla0)))),(Methanococ,Methanoco0)),(Methanopyr,((Pyrobaculu,((Halobacter,Aeropyrum_),(Sulfolobus,Sulfolobu0))),(Pyrococcu0,(Pyrococcus,Pyrococcu1)))));
(Methanobac,(((Methanosar,Haloarcula),(Archaeoglo,(Ferroplasm,(Thermoplas,Thermopla0)))),(Methanococ,Methanoco0)),(Methanopyr,((Pyrobaculu,(Aeropyrum_,(Halobacter,(Sulfolobus,Sulfolobu0)))),(Pyrococcu0,(Pyrococcus,Pyrococcu1)))));
(Methanobac,(((Methanosar,Haloarcula),(Archaeoglo,(Ferroplasm,(Thermoplas,Thermopla0)))),(Methanococ,Methanoco0)),(Methanopyr,((Pyrobaculu,(Aeropyrum_,(Sulfolobu0,(Halobacter,Sulfolobus)))),(Pyrococcu0,(Pyrococcus,Pyrococcu1)))));
(Methanobac,(((Methanosar,Haloarcula),(Archaeoglo,(Ferroplasm,(Thermoplas,Thermopla0)))),(Methanococ,Methanoco0)),(Methanopyr,((Pyrobaculu,(Aeropyrum_,(Sulfolobus,(Halobacter,Sulfolobu0)))),(Pyrococcu0,(Pyrococcus,Pyrococcu1)))));
(Methanobac,(((Methanosar,Haloarcula),(Archaeoglo,(Ferroplasm,(Thermoplas,Thermopla0)))),(Methanococ,Methanoco0)),(Methanopyr,((Halobacter,(Pyrococcu0,(Pyrococcus,Pyrococcu1))),(Pyrobaculu,(Aeropyrum_,(Sulfolobus,Sulfolobu0))))));
(Methanobac,(((Methanosar,Haloarcula),(Archaeoglo,(Ferroplasm,(Thermoplas,Thermopla0)))),(Methanococ,Methanoco0)),(Methanopyr,(((Halobacter,Pyrococcu0),(Pyrococcus,Pyrococcu1)),(Pyrobaculu,(Aeropyrum_,(Sulfolobus,Sulfolobu0))))));
(Methanobac,(((Methanosar,Haloarcula),(Archaeoglo,(Ferroplasm,(Thermoplas,Thermopla0)))),(Methanococ,Methanoco0)),(Methanopyr,((Pyrococcu0,(Halobacter,(Pyrococcus,Pyrococcu1))),(Pyrobaculu,(Aeropyrum_,(Sulfolobus,Sulfolobu0))))));
(Methanobac,(((Methanosar,Haloarcula),(Archaeoglo,(Ferroplasm,(Thermoplas,Thermopla0)))),(Methanococ,Methanoco0)),(Methanopyr,((Pyrococcu0,(Pyrococcu1,(Halobacter,Pyrococcus))),(Pyrobaculu,(Aeropyrum_,(Sulfolobus,Sulfolobu0))))));
(Methanobac,(((Methanosar,Haloarcula),(Archaeoglo,(Ferroplasm,(Thermoplas,Thermopla0)))),(Methanococ,Methanoco0)),(Methanopyr,((Pyrococcu0,(Pyrococcus,(Halobacter,Pyrococcu1))),(Pyrobaculu,(Aeropyrum_,(Sulfolobus,Sulfolobu0))))));
((Methanobac,Archaeoglo),(((Methanosar,(Haloarcula,Halobacter)),(Ferroplasm,(Thermoplas,Thermopla0))),(Methanococ,Methanoco0)),(Methanopyr,((Pyrobaculu,(Aeropyrum_,(Sulfolobus,Sulfolobu0))),(Pyrococcu0,(Pyrococcus,Pyrococcu1)))));
(Methanobac,(Archaeoglo,(((Methanosar,(Haloarcula,Halobacter)),(Ferroplasm,(Thermoplas,Thermopla0))),(Methanococ,Methanoco0))),(Methanopyr,((Pyrobaculu,(Aeropyrum_,(Sulfolobus,Sulfolobu0))),(Pyrococcu0,(Pyrococcus,Pyrococcu1)))));
(Methanobac,((Archaeoglo,((Methanosar,(Haloarcula,Halobacter)),(Ferroplasm,(Thermoplas,Thermopla0)))),(Methanococ,Methanoco0)),(Methanopyr,((Pyrobaculu,(Aeropyrum_,(Sulfolobus,Sulfolobu0))),(Pyrococcu0,(Pyrococcus,Pyrococcu1)))));
(Methanobac,(((Archaeoglo,(Methanosar,(Haloarcula,Halobacter))),(Ferroplasm,(Thermoplas,Thermopla0))),(Methanococ,Methanoco0)),(Methanopyr,((Pyrobaculu,(Aeropyrum_,(Sulfolobus,Sulfolobu0))),(Pyrococcu0,(Pyrococcus,Pyrococcu1)))));
(Methanobac,((((Methanosar,Archaeoglo),(Haloarcula,Halobacter)),(Ferroplasm,(Thermoplas,Thermopla0))),(Methanococ,Methanoco0)),(Methanopyr,((Pyrobaculu,(Aeropyrum_,(Sulfolobus,Sulfolobu0))),(Pyrococcu0,(Pyrococcus,Pyrococcu1)))));
(Methanobac,(((Methanosar,(Archaeoglo,(Haloarcula,Halobacter))),(Ferroplasm,(Thermoplas,Thermopla0))),(Methanococ,Methanoco0)),(Methanopyr,((Pyrobaculu,(Aeropyrum_,(Sulfolobus,Sulfolobu0))),(Pyrococcu0,(Pyrococcus,Pyrococcu1)))));
(Methanobac,(((Methanosar,(Halobacter,(Haloarcula,Archaeoglo))),(Ferroplasm,(Thermoplas,Thermopla0))),(Methanococ,Methanoco0)),(Methanopyr,((Pyrobaculu,(Aeropyrum_,(Sulfolobus,Sulfolobu0))),(Pyrococcu0,(Pyrococcus,Pyrococcu1)))));
(Methanobac,(((Methanosar,(Haloarcula,(Halobacter,Archaeoglo))),(Ferroplasm,(Thermoplas,Thermopla0))),(Methanococ,Methanoco0)),(Methanopyr,((Pyrobaculu,(Aeropyrum_,(Sulfolobus,Sulfolobu0))),(Pyrococcu0,(Pyrococcus,Pyrococcu1)))));
(Methanobac,(((Methanosar,(Haloarcula,Halobacter)),(Archaeoglo,(Ferroplasm,(Thermoplas,Thermopla0)))),(Methanococ,Methanoco0)),(Methanopyr,((Pyrobaculu,(Aeropyrum_,(Sulfolobus,Sulfolobu0))),(Pyrococcu0,(Pyrococcus,Pyrococcu1)))));
(Methanobac,(((Methanosar,(Haloarcula,Halobacter)),((Archaeoglo,Ferroplasm),(Thermoplas,Thermopla0))),(Methanococ,Methanoco0)),(Methanopyr,((Pyrobaculu,(Aeropyrum_,(Sulfolobus,Sulfolobu0))),(Pyrococcu0,(Pyrococcus,Pyrococcu1)))));
(Methanobac,(((Methanosar,(Haloarcula,Halobacter)),(Ferroplasm,(Archaeoglo,(Thermoplas,Thermopla0)))),(Methanococ,Methanoco0)),(Methanopyr,((Pyrobaculu,(Aeropyrum_,(Sulfolobus,Sulfolobu0))),(Pyrococcu0,(Pyrococcus,Pyrococcu1)))));
(Methanobac,(((Methanosar,(Haloarcula,Halobacter)),(Ferroplasm,(Thermopla0,(Archaeoglo,Thermoplas)))),(Methanococ,Methanoco0)),(Methanopyr,((Pyrobaculu,(Aeropyrum_,(Sulfolobus,Sulfolobu0))),(Pyrococcu0,(Pyrococcus,Pyrococcu1)))));
(Methanobac,(((Methanosar,(Haloarcula,Halobacter)),(Ferroplasm,(Thermoplas,(Archaeoglo,Thermopla0)))),(Methanococ,Methanoco0)),(Methanopyr,((Pyrobaculu,(Aeropyrum_,(Sulfolobus,Sulfolobu0))),(Pyrococcu0,(Pyrococcus,Pyrococcu1)))));
(Methanobac,(((Methanosar,(Haloarcula,Halobacter)),(Ferroplasm,(Thermoplas,Thermopla0))),(Archaeoglo,(Methanococ,Methanoco0))),(Methanopyr,((Pyrobaculu,(Aeropyrum_,(Sulfolobus,Sulfolobu0))),(Pyrococcu0,(Pyrococcus,Pyrococcu1)))));
(Methanobac,(((Methanosar,(Haloarcula,Halobacter)),(Ferroplasm,(Thermoplas,Thermopla0))),(Methanoco0,(Archaeoglo,Methanococ))),(Methanopyr,((Pyrobaculu,(Aeropyrum_,(Sulfolobus,Sulfolobu0))),(Pyrococcu0,(Pyrococcus,Pyrococcu1)))));
(Methanobac,(((Methanosar,(Haloarcula,Halobacter)),(Ferroplasm,(Thermoplas,Thermopla0))),(Methanococ,(Archaeoglo,Methanoco0))),(Methanopyr,((Pyrobaculu,(Aeropyrum_,(Sulfolobus,Sulfolobu0))),(Pyrococcu0,(Pyrococcus,Pyrococcu1)))));
(Methanobac,(((Methanosar,(Haloarcula,Halobacter)),(Ferroplasm,(Thermoplas,Thermopla0))),(Methanococ,Methanoco0)),(Archaeoglo,(Methanopyr,((Pyrobaculu,(Aeropyrum_,(Sulfolobus,Sulfolobu0))),(Pyrococcu0,(Pyrococcus,Pyrococcu1))))));
(Methanobac,(((Methanosar,(Haloarcula,Halobacter)),(Ferroplasm,(Thermoplas,Thermopla0))),(Methanococ,Methanoco0)),((Archaeoglo,Methanopyr),((Pyrobaculu,(Aeropyrum_,(Sulfolobus,Sulfolobu0))),(Pyrococcu0,(Pyrococcus,Pyrococcu1)))));
(Methanobac,(((Methanosar,(Haloarcula,Halobacter)),(Ferroplasm,(Thermoplas,Thermopla0))),(Methanococ,Methanoco0)),(Methanopyr,(Archaeoglo,((Pyrobaculu,(Aeropyrum_,(Sulfolobus,Sulfolobu0))),(Pyrococcu0,(Pyrococcus,Pyrococcu1))))));
(Methanobac,(((Methanosar,(Haloarcula,Halobacter)),(Ferroplasm,(Thermoplas,Thermopla0))),(Methanococ,Methanoco0)),(Methanopyr,((Archaeoglo,(Pyrobaculu,(Aeropyrum_,(Sulfolobus,Sulfolobu0)))),(Pyrococcu0,(Pyrococcus,Pyrococcu1)))));
(Methanobac,(((Methanosar,(Haloarcula,Halobacter)),(Ferroplasm,(Thermoplas,Thermopla0))),(Methanococ,Methanoco0)),(Methanopyr,(((Archaeoglo,Pyrobaculu),(Aeropyrum_,(Sulfolobus,Sulfolobu0))),(Pyrococcu0,(Pyrococcus,Pyrococcu1)))));
(Methanobac,(((Methanosar,(Haloarcula,Halobacter)),(Ferroplasm,(Thermoplas,Thermopla0))),(Methanococ,Methanoco0)),(Methanopyr,((Pyrobaculu,(Archaeoglo,(Aeropyrum_,(Sulfolobus,Sulfolobu0)))),(Pyrococcu0,(Pyrococcus,Pyrococcu1)))));
(Methanobac,(((Methanosar,(Haloarcula,Halobacter)),(Ferroplasm,(Thermoplas,Thermopla0))),(Methanococ,Methanoco0)),(Methanopyr,((Pyrobaculu,((Archaeoglo,Aeropyrum_),(Sulfolobus,Sulfolobu0))),(Pyrococcu0,(Pyrococcus,Pyrococcu1)))));
(Methanobac,(((Methanosar,(Haloarcula,Halobacter)),(Ferroplasm,(Thermoplas,Thermopla0))),(Methanococ,Methanoco0)),(Methanopyr,((Pyrobaculu,(Aeropyrum_,(Archaeoglo,(Sulfolobus,Sulfolobu0)))),(Pyrococcu0,(Pyrococcus,Pyrococcu1)))));
(Methanobac,(((Methanosar,(Haloarcula,Halobacter)),(Ferroplasm,(Thermoplas,Thermopla0))),(Methanococ,Methanoco0)),(Methanopyr,((Pyrobaculu,(Aeropyrum_,(Sulfolobu0,(Archaeoglo,Sulfolobus)))),(Pyrococcu0,(Pyrococcus,Pyrococcu1)))));
(Methanobac,(((Methanosar,(Haloarcula,Halobacter)),(Ferroplasm,(Thermoplas,Thermopla0))),(Methanococ,Methanoco0)),(Methanopyr,((Pyrobaculu,(Aeropyrum_,(Sulfolobus,(Archaeoglo,Sulfolobu0)))),(Pyrococcu0,(Pyrococcus,Pyrococcu1)))));
(Methanobac,(((Methanosar,(Haloarcula,Halobacter)),(Ferroplasm,(Thermoplas,Thermopla0))),(Methanococ,Methanoco0)),(Methanopyr,((Archaeoglo,(Pyrococcu0,(Pyrococcus,Pyrococcu1))),(Pyrobaculu,(Aeropyrum_,(Sulfolobus,Sulfolobu0))))));
(Methanobac,(((Methanosar,(Haloarcula,Halobacter)),(Ferroplasm,(Thermoplas,Thermopla0))),(Methanococ,Methanoco0)),(Methanopyr,(((Archaeoglo,Pyrococcu0),(Pyrococcus,Pyrococcu1)),(Pyrobaculu,(Aeropyrum_,(Sulfolobus,Sulfolobu0))))));
(Methanobac,(((Methanosar,(Haloarcula,Halobacter)),(Ferroplasm,(Thermoplas,Thermopla0))),(Methanococ,Methanoco0)),(Methanopyr,((Pyrococcu0,(Archaeoglo,(Pyrococcus,Pyrococcu1))),(Pyrobaculu,(Aeropyrum_,(Sulfolobus,Sulfolobu0))))));
(Methanobac,(((Methanosar,(Haloarcula,Halobacter)),(Ferroplasm,(Thermoplas,Thermopla0))),(Methanococ,Methanoco0)),(Methanopyr,((Pyrococcu0,(Pyrococcu1,(Archaeoglo,Pyrococcus))),(Pyrobaculu,(Aeropyrum_,(Sulfolobus,Sulfolobu0))))));
(Methanobac,(((Methanosar,(Haloarcula,Halobacter)),(Ferroplasm,(Thermoplas,Thermopla0))),(Methanococ,Methanoco0)),(Methanopyr,((Pyrococcu0,(Pyrococcus,(Archaeoglo,Pyrococcu1))),(Pyrobaculu,(Aeropyrum_,(Sulfolobus,Sulfolobu0))))));
((Methanobac,Ferroplasm),(((Methanosar,(Haloarcula,Halobacter)),(Archaeoglo,(Thermoplas,Thermopla0))),(Methanococ,Methanoco0)),(Methanopyr,((Pyrobaculu,(Aeropyrum_,(Sulfolobus,Sulfolobu0))),(Pyrococcu0,(Pyrococcus,Pyrococcu1)))));
(Methanobac,(Ferroplasm,(((Methanosar,(Haloarcula,Halobacter)),(Archaeoglo,(Thermoplas,Thermopla0))),(Methanococ,Methanoco0))),(Methanopyr,((Pyrobaculu,(Aeropyrum_,(Sulfolobus,Sulfolobu0))),(Pyrococcu0,(Pyrococcus,Pyrococcu1)))));
(Methanobac,((Ferroplasm,((Methanosar,(Haloarcula,Halobacter)),(Archaeoglo,(Thermoplas,Thermopla0)))),(Methanococ,Methanoco0)),(Methanopyr,((Pyrobaculu,(Aeropyrum_,(Sulfolobus,Sulfolobu0))),(Pyrococcu0,(Pyrococcus,Pyrococcu1)))));
(Methanobac,(((Ferroplasm,(Methanosar,(Haloarcula,Halobacter))),(Archaeoglo,(Thermoplas,Thermopla0))),(Methanococ,Methanoco0)),(Methanopyr,((Pyrobaculu,(Aeropyrum_,(Sulfolobus,Sulfolobu0))),(Pyrococcu0,(Pyrococcus,Pyrococcu1)))));
(Methanobac,((((Methanosar,Ferroplasm),(Haloarcula,Halobacter)),(Archaeoglo,(Thermoplas,Thermopla0))),(Methanococ,Methanoco0)),(Methanopyr,((Pyrobaculu,(Aeropyrum_,(Sulfolobus,Sulfolobu0))),(Pyrococcu0,(Pyrococcus,Pyrococcu1)))));
(Methanobac,(((Methanosar,(Ferroplasm,(Haloarcula,Halobacter))),(Archaeoglo,(Thermoplas,Thermopla0))),(Methanococ,Methanoco0)),(Methanopyr,((Pyrobaculu,(Aeropyrum_,(Sulfolobus,Sulfolobu0))),(Pyrococcu0,(Pyrococcus,Pyrococcu1)))));
(Methanobac,(((Methanosar,(Halobacter,(Haloarcula,Ferroplasm))),(Archaeoglo,(Thermoplas,Thermopla0))),(Methanococ,Methanoco0)),(Methanopyr,((Pyrobaculu,(Aeropyrum_,(Sulfolobus,Sulfolobu0))),(Pyrococcu0,(Pyrococcus,Pyrococcu1)))));
(Methanobac,(((Methanosar,(Haloarcula,(Halobacter,Ferroplasm))),(Archaeoglo,(Thermoplas,Thermopla0))),(Methanococ,Methanoco0)),(Methanopyr,((Pyrobaculu,(Aeropyrum_,(Sulfolobus,Sulfolobu0))),(Pyrococcu0,(Pyrococcus,Pyrococcu1)))));
(Methanobac,(((Methanosar,(Haloarcula,Halobacter)),(Ferroplasm,(Archaeoglo,(Thermoplas,Thermopla0)))),(Methanococ,Methanoco0)),(Methanopyr,((Pyrobaculu,(Aeropyrum_,(Sulfolobus,Sulfolobu0))),(Pyrococcu0,(Pyrococcus,Pyrococcu1)))));
(Methanobac,(((Methanosar,(Haloarcula,Halobacter)),((Archaeoglo,Ferroplasm),(Thermoplas,Thermopla0))),(Methanococ,Methanoco0)),(Methanopyr,((Pyrobaculu,(Aeropyrum_,(Sulfolobus,Sulfolobu0))),(Pyrococcu0,(Pyrococcus,Pyrococcu1)))));
(Methanobac,(((Methanosar,(Haloarcula,Halobacter)),(Archaeoglo,(Ferroplasm,(Thermoplas,Thermopla0)))),(Methanococ,Methanoco0)),(Methanopyr,((Pyrobaculu,(Aeropyrum_,(Sulfolobus,Sulfolobu0))),(Pyrococcu0,(Pyrococcus,Pyrococcu1)))));
(Methanobac,(((Methanosar,(Haloarcula,Halobacter)),(Archaeoglo,(Thermopla0,(Ferroplasm,Thermoplas)))),(Methanococ,Methanoco0)),(Methanopyr,((Pyrobaculu,(Aeropyrum_,(Sulfolobus,Sulfolobu0))),(Pyrococcu0,(Pyrococcus,Pyrococcu1)))));
(Methanobac,(((Methanosar,(Haloarcula,Halobacter)),(Archaeoglo,(Thermoplas,(Ferroplasm,Thermopla0)))),(Methanococ,Methanoco0)),(Methanopyr,((Pyrobaculu,(Aeropyrum_,(Sulfolobus,Sulfolobu0))),(Pyrococcu0,(Pyrococcus,Pyrococcu1)))));
(Methanobac,(((Methanosar,(Haloarcula,Halobacter)),(Archaeoglo,(Thermoplas,Thermopla0))),(Ferroplasm,(Methanococ,Methanoco0))),(Methanopyr,((Pyrobaculu,(Aeropyrum_,(Sulfolobus,Sulfolobu0))),(Pyrococcu0,(Pyrococcus,Pyrococcu1)))));
(Methanobac,(((Methanosar,(Haloarcula,Halobacter)),(Archaeoglo,(Thermoplas,Thermopla0))),(Methanoco0,(Ferroplasm,Methanococ))),(Methanopyr,((Pyrobaculu,(Aeropyrum_,(Sulfolobus,Sulfolobu0))),(Pyrococcu0,(Pyrococcus,Pyrococcu1)))));
(Methanobac,(((Methanosar,(Haloarcula,Halobacter)),(Archaeoglo,(Thermoplas,Thermopla0))),(Methanococ,(Ferroplasm,Methanoco0))),(Methanopyr,((Pyrobaculu,(Aeropyrum_,(Sulfolobus,Sulfolobu0))),(Pyrococcu0,(Pyrococcus,Pyrococcu1)))));
(Methanobac,(((Methanosar,(Haloarcula,Halobacter)),(Archaeoglo,(Thermoplas,Thermopla0))),(Methanococ,Methanoco0)),(Ferroplasm,(Methanopyr,((Pyrobaculu,(Aeropyrum_,(Sulfolobus,Sulfolobu0))),(Pyrococcu0,(Pyrococcus,Pyrococcu1))))));
(Methanobac,(((Methanosar,(Haloarcula,Halobacter)),(Archaeoglo,(Thermoplas,Thermopla0))),(Methanococ,Methanoco0)),((Ferroplasm,Methanopyr),((Pyrobaculu,(Aeropyrum_,(Sulfolobus,Sulfolobu0))),(Pyrococcu0,(Pyrococcus,Pyrococcu1)))));
(Methanobac,(((Methanosar,(Haloarcula,Halobacter)),(Archaeoglo,(Thermoplas,Thermopla0))),(Methanococ,Methanoco0)),(Methanopyr,(Ferroplasm,((Pyrobaculu,(Aeropyrum_,(Sulfolobus,Sulfolobu0))),(Pyrococcu0,(Pyrococcus,Pyrococcu1))))));
(Methanobac,(((Methanosar,(Haloarcula,Halobacter)),(Archaeoglo,(Thermoplas,Thermopla0))),(Methanococ,Methanoco0)),(Methanopyr,((Ferroplasm,(Pyrobaculu,(Aeropyrum_,(Sulfolobus,Sulfolobu0)))),(Pyrococcu0,(Pyrococcus,Pyrococcu1)))));
(Methanobac,(((Methanosar,(Haloarcula,Halobacter)),(Archaeoglo,(Thermoplas,Thermopla0))),(Methanococ,Methanoco0)),(Methanopyr,(((Ferroplasm,Pyrobaculu),(Aeropyrum_,(Sulfolobus,Sulfolobu0))),(Pyrococcu0,(Pyrococcus,Pyrococcu1)))));
(Methanobac,(((Methanosar,(Haloarcula,Halobacter)),(Archaeoglo,(Thermoplas,Thermopla0))),(Methanococ,Methanoco0)),(Methanopyr,((Pyrobaculu,(Ferroplasm,(Aeropyrum_,(Sulfolobus,Sulfolobu0)))),(Pyrococcu0,(Pyrococcus,Pyrococcu1)))));
(Methanobac,(((Methanosar,(Haloarcula,Halobacter)),(Archaeoglo,(Thermoplas,Thermopla0))),(Methanococ,Methanoco0)),(Methanopyr,((Pyrobaculu,((Ferroplasm,Aeropyrum_),(Sulfolobus,Sulfolobu0))),(Pyrococcu0,(Pyrococcus,Pyrococcu1)))));
(Methanobac,(((Methanosar,(Haloarcula,Halobacter)),(Archaeoglo,(Thermoplas,Thermopla0))),(Methanococ,Methanoco0)),(Methanopyr,((Pyrobaculu,(Aeropyrum_,(Ferroplasm,(Sulfolobus,Sulfolobu0)))),(Pyrococcu0,(Pyrococcus,Pyrococcu1)))));
(Methanobac,(((Methanosar,(Haloarcula,Halobacter)),(Archaeoglo,(Thermoplas,Thermopla0))),(Methanococ,Methanoco0)),(Methanopyr,((Pyrobaculu,(Aeropyrum_,(Sulfolobu0,(Ferroplasm,Sulfolobus)))),(Pyrococcu0,(Pyrococcus,Pyrococcu1)))));
(Methanobac,(((Methanosar,(Haloarcula,Halobacter)),(Archaeoglo,(Thermoplas,Thermopla0))),(Methanococ,Methanoco0)),(Methanopyr,((Pyrobaculu,(Aeropyrum_,(Sulfolobus,(Ferroplasm,Sulfolobu0)))),(Pyrococcu0,(Pyrococcus,Pyrococcu1)))));
(Methanobac,(((Methanosar,(Haloarcula,Halobacter)),(Archaeoglo,(Thermoplas,Thermopla0))),(Methanococ,Methanoco0)),(Methanopyr,((Ferroplasm,(Pyrococcu0,(Pyrococcus,Pyrococcu1))),(Pyrobaculu,(Aeropyrum_,(Sulfolobus,Sulfolobu0))))));
(Methanobac,(((Methanosar,(Haloarcula,Halobacter)),(Archaeoglo,(Thermoplas,Thermopla0))),(Methanococ,Methanoco0)),(Methanopyr,(((Ferroplasm,Pyrococcu0),(Pyrococcus,Pyrococcu1)),(Pyrobaculu,(Aeropyrum_,(Sulfolobus,Sulfolobu0))))));
(Methanobac,(((Methanosar,(Haloarcula,Halobacter)),(Archaeoglo,(Thermoplas,Thermopla0))),(Methanococ,Methanoco0)),(Methanopyr,((Pyrococcu0,(Ferroplasm,(Pyrococcus,Pyrococcu1))),(Pyrobaculu,(Aeropyrum_,(Sulfolobus,Sulfolobu0))))));
(Methanobac,(((Methanosar,(Haloarcula,Halobacter)),(Archaeoglo,(Thermoplas,Thermopla0))),(Methanococ,Methanoco0)),(Methanopyr,((Pyrococcu0,(Pyrococcu1,(Ferroplasm,Pyrococcus))),(Pyrobaculu,(Aeropyrum_,(Sulfolobus,Sulfolobu0))))));
(Methanobac,(((Methanosar,(Haloarcula,Halobacter)),(Archaeoglo,(Thermoplas,Thermopla0))),(Methanococ,Methanoco0)),(Methanopyr,((Pyrococcu0,(Pyrococcus,(Ferroplasm,Pyrococcu1))),(Pyrobaculu,(Aeropyrum_,(Sulfolobus,Sulfolobu0))))));
((Methanobac,Thermoplas),(((Methanosar,(Haloarcula,Halobacter)),(Archaeoglo,(Ferroplasm,Thermopla0))),(Methanococ,Methanoco0)),(Methanopyr,((Pyrobaculu,(Aeropyrum_,(Sulfolobus,Sulfolobu0))),(Pyrococcu0,(Pyrococcus,Pyrococcu1)))));
(Methanobac,(Thermoplas,(((Methanosar,(Haloarcula,Halobacter)),(Archaeoglo,(Ferroplasm,Thermopla0))),(Methanococ,Methanoco0))),(Methanopyr,((Pyrobaculu,(Aeropyrum_,(Sulfolobus,Sulfolobu0))),(Pyrococcu0,(Pyrococcus,Pyrococcu1)))));
(Methanobac,((Thermoplas,((Methanosar,(Haloarcula,Halobacter)),(Archaeoglo,(Ferroplasm,Thermopla0)))),(Methanococ,Methanoco0)),(Methanopyr,((Pyrobaculu,(Aeropyrum_,(Sulfolobus,Sulfolobu0))),(Pyrococcu0,(Pyrococcus,Pyrococcu1)))));
(Methanobac,(((Thermoplas,(Methanosar,(Haloarcula,Halobacter))),(Archaeoglo,(Ferroplasm,Thermopla0))),(Methanococ,Methanoco0)),(Methanopyr,((Pyrobaculu,(Aeropyrum_,(Sulfolobus,Sulfolobu0))),(Pyrococcu0,(Pyrococcus,Pyrococcu1)))));
(Methanobac,((((Methanosar,Thermoplas),(Haloarcula,Halobacter)),(Archaeoglo,(Ferroplasm,Thermopla0))),(Methanococ,Methanoco0)),(Methanopyr,((Pyrobaculu,(Aeropyrum_,(Sulfolobus,Sulfolobu0))),(Pyrococcu0,(Pyrococcus,Pyrococcu1)))));
(Methanobac,(((Methanosar,(Thermoplas,(Haloarcula,Halobacter))),(Archaeoglo,(Ferroplasm,Thermopla0))),(Methanococ,Methanoco0)),(Methanopyr,((Pyrobaculu,(Aeropyrum_,(Sulfolobus,Sulfolobu0))),(Pyrococcu0,(Pyrococcus,Pyrococcu1)))));
(Methanobac,(((Methanosar,(Halobacter,(Haloarcula,Thermoplas))),(Archaeoglo,(Ferroplasm,Thermopla0))),(Methanococ,Methanoco0)),(Methanopyr,((Pyrobaculu,(Aeropyrum_,(Sulfolobus,Sulfolobu0))),(Pyrococcu0,(Pyrococcus,Pyrococcu1)))));
(Methanobac,(((Methanosar,(Haloarcula,(Halobacter,Thermoplas))),(Archaeoglo,(Ferroplasm,Thermopla0))),(Methanococ,Methanoco0)),(Methanopyr,((Pyrobaculu,(Aeropyrum_,(Sulfolobus,Sulfolobu0))),(Pyrococcu0,(Pyrococcus,Pyrococcu1)))));
(Methanobac,(((Methanosar,(Haloarcula,Halobacter)),(Thermoplas,(Archaeoglo,(Ferroplasm,Thermopla0)))),(Methanococ,Methanoco0)),(Methanopyr,((Pyrobaculu,(Aeropyrum_,(Sulfolobus,Sulfolobu0))),(Pyrococcu0,(Pyrococcus,Pyrococcu1)))));
(Methanobac,(((Methanosar,(Haloarcula,Halobacter)),((Archaeoglo,Thermoplas),(Ferroplasm,Thermopla0))),(Methanococ,Methanoco0)),(Methanopyr,((Pyrobaculu,(Aeropyrum_,(Sulfolobus,Sulfolobu0))),(Pyrococcu0,(Pyrococcus,Pyrococcu1)))));
(Methanobac,(((Methanosar,(Haloarcula,Halobacter)),(Archaeoglo,(Thermoplas,(Ferroplasm,Thermopla0)))),(Methanococ,Methanoco0)),(Methanopyr,((Pyrobaculu,(Aeropyrum_,(Sulfolobus,Sulfolobu0))),(Pyrococcu0,(Pyrococcus,Pyrococcu1)))));
(Methanobac,(((Methanosar,(Haloarcula,Halobacter)),(Archaeoglo,(Thermopla0,(Ferroplasm,Thermoplas)))),(Methanococ,Methanoco0)),(Methanopyr,((Pyrobaculu,(Aeropyrum_,(Sulfolobus,Sulfolobu0))),(Pyrococcu0,(Pyrococcus,Pyrococcu1)))));
(Methanobac,(((Methanosar,(Haloarcula,Halobacter)),(Archaeoglo,(Ferroplasm,(Thermoplas,Thermopla0)))),(Methanococ,Methanoco0)),(Methanopyr,((Pyrobaculu,(Aeropyrum_,(Sulfolobus,Sulfolobu0))),(Pyrococcu0,(Pyrococcus,Pyrococcu1)))));
(Methanobac,(((Methanosar,(Haloarcula,Halobacter)),(Archaeoglo,(Ferroplasm,Thermopla0))),(Thermoplas,(Methanococ,Methanoco0))),(Methanopyr,((Pyrobaculu,(Aeropyrum_,(Sulfolobus,Sulfolobu0))),(Pyrococcu0,(Pyrococcus,Pyrococcu1)))));
(Methanobac,(((Methanosar,(Haloarcula,Halobacter)),(Archaeoglo,(Ferroplasm,Thermopla0))),(Methanoco0,(Thermoplas,Methanococ))),(Methanopyr,((Pyrobaculu,(Aeropyrum_,(Sulfolobus,Sulfolobu0))),(Pyrococcu0,(Pyrococcus,Pyrococcu1)))));
(Methanobac,(((Methanosar,(Haloarcula,Halobacter)),(Archaeoglo,(Ferroplasm,Thermopla0))),(Methanococ,(Thermoplas,Methanoco0))),(Methanopyr,((Pyrobaculu,(Aeropyrum_,(Sulfolobus,Sulfolobu0))),(Pyrococcu0,(Pyrococcus,Pyrococcu1)))));
(Methanobac,(((Methanosar,(Haloarcula,Halobacter)),(Archaeoglo,(Ferroplasm,Thermopla0))),(Methanococ,Methanoco0)),(Thermoplas,(Methanopyr,((Pyrobaculu,(Aeropyrum_,(Sulfolobus,Sulfolobu0))),(Pyrococcu0,(Pyrococcus,Pyrococcu1))))));
(Methanobac,(((Methanosar,(Haloarcula,Halobacter)),(Archaeoglo,(Ferroplasm,Thermopla0))),(Methanococ,Methanoco0)),((Thermoplas,Methanopyr),((Pyrobaculu,(Aeropyrum_,(Sulfolobus,Sulfolobu0))),(Pyrococcu0,(Pyrococcus,Pyrococcu1)))));
(Methanobac,(((Methanosar,(Haloarcula,Halobacter)),(Archaeoglo,(Ferroplasm,Thermopla0))),(Methanococ,Methanoco0)),(Methanopyr,(Thermoplas,((Pyrobaculu,(Aeropyrum_,(Sulfolobus,Sulfolobu0))),(Pyrococcu0,(Pyrococcus,Pyrococcu1))))));
(Methanobac,(((Methanosar,(Haloarcula,Halobacter)),(Archaeoglo,(Ferroplasm,Thermopla0))),(Methanococ,Methanoco0)),(Methanopyr,((Thermoplas,(Pyrobaculu,(Aeropyrum_,(Sulfolobus,Sulfolobu0)))),(Pyrococcu0,(Pyrococcus,Pyrococcu1)))));
(Methanobac,(((Methanosar,(Haloarcula,Halobacter)),(Archaeoglo,(Ferroplasm,Thermopla0))),(Methanococ,Methanoco0)),(Methanopyr,(((Thermoplas,Pyrobaculu),(Aeropyrum_,(Sulfolobus,Sulfolobu0))),(Pyrococcu0,(Pyrococcus,Pyrococcu1)))));
(Methanobac,(((Methanosar,(Haloarcula,Halobacter)),(Archaeoglo,(Ferroplasm,Thermopla0))),(Methanococ,Methanoco0)),(Methanopyr,((Pyrobaculu,(Thermoplas,(Aeropyrum_,(Sulfolobus,Sulfolobu0)))),(Pyrococcu0,(Pyrococcus,Pyrococcu1)))));
(Methanobac,(((Methanosar,(Haloarcula,Halobacter)),(Archaeoglo,(Ferroplasm,Thermopla0))),(Methanococ,Methanoco0)),(Methanopyr,((Pyrobaculu,((Thermoplas,Aeropyrum_),(Sulfolobus,Sulfolobu0))),(Pyrococcu0,(Pyrococcus,Pyrococcu1)))));
(Methanobac,(((Methanosar,(Haloarcula,Halobacter)),(Archaeoglo,(Ferroplasm,Thermopla0))),(Methanococ,Methanoco0)),(Methanopyr,((Pyrobaculu,(Aeropyrum_,(Thermoplas,(Sulfolobus,Sulfolobu0)))),(Pyrococcu0,(Pyrococcus,Pyrococcu1)))));
(Methanobac,(((Methanosar,(Haloarcula,Halobacter)),(Archaeoglo,(Ferroplasm,Thermopla0))),(Methanococ,Methanoco0)),(Methanopyr,((Pyrobaculu,(Aeropyrum_,(Sulfolobu0,(Thermoplas,Sulfolobus)))),(Pyrococcu0,(Pyrococcus,Pyrococcu1)))));
(Methanobac,(((Methanosar,(Haloarcula,Halobacter)),(Archaeoglo,(Ferroplasm,Thermopla0))),(Methanococ,Methanoco0)),(Methanopyr,((Pyrobaculu,(Aeropyrum_,(Sulfolobus,(Thermoplas,Sulfolobu0)))),(Pyrococcu0,(Pyrococcus,Pyrococcu1)))));
(Methanobac,(((Methanosar,(Haloarcula,Halobacter)),(Archaeoglo,(Ferroplasm,Thermopla0))),(Methanococ,Methanoco0)),(Methanopyr,((Thermoplas,(Pyrococcu0,(Pyrococcus,Pyrococcu1))),(Pyrobaculu,(Aeropyrum_,(Sulfolobus,Sulfolobu0))))));
(Methanobac,(((Methanosar,(Haloarcula,Halobacter)),(Archaeoglo,(Ferroplasm,Thermopla0))),(Methanococ,Methanoco0)),(Methanopyr,(((Thermoplas,Pyrococcu0),(Pyrococcus,Pyrococcu1)),(Pyrobaculu,(Aeropyrum_,(Sulfolobus,Sulfolobu0))))));
(Methanobac,(((Methanosar,(Haloarcula,Halobacter)),(Archaeoglo,(Ferroplasm,Thermopla0))),(Methanococ,Methanoco0)),(Methanopyr,((Pyrococcu0,(Thermoplas,(Pyrococcus,Pyrococcu1))),(Pyrobaculu,(Aeropyrum_,(Sulfolobus,Sulfolobu0))))));
(Methanobac,(((Methanosar,(Haloarcula,Halobacter)),(Archaeoglo,(Ferroplasm,Thermopla0))),(Methanococ,Methanoco0)),(Methanopyr,((Pyrococcu0,(Pyrococcu1,(Thermoplas,Pyrococcus))),(Pyrobaculu,(Aeropyrum_,(Sulfolobus,Sulfolobu0))))));
(Methanobac,(((Methanosar,(Haloarcula,Halobacter)),(Archaeoglo,(Ferroplasm,Thermopla0))),(Methanococ,Methanoco0)),(Methanopyr,((Pyrococcu0,(Pyrococcus,(Thermoplas,Pyrococcu1))),(Pyrobaculu,(Aeropyrum_,(Sulfolobus,Sulfolobu0))))));
((Methanobac,Thermopla0),(((Methanosar,(Haloarcula,Halobacter)),(Archaeoglo,(Ferroplasm,Thermoplas))),(Methanococ,Methanoco0)),(Methanopyr,((Pyrobaculu,(Aeropyrum_,(Sulfolobus,Sulfolobu0))),(Pyrococcu0,(Pyrococcus,Pyrococcu1)))));
(Methanobac,(Thermopla0,(((Methanosar,(Haloarcula,Halobacter)),(Archaeoglo,(Ferroplasm,Thermoplas))),(Methanococ,Methanoco0))),(Methanopyr,((Pyrobaculu,(Aeropyrum_,(Sulfolobus,Sulfolobu0))),(Pyrococcu0,(Pyrococcus,Pyrococcu1)))));
(Methanobac,((Thermopla0,((Methanosar,(Haloarcula,Halobacter)),(Archaeoglo,(Ferroplasm,Thermoplas)))),(Methanococ,Methanoco0)),(Methanopyr,((Pyrobaculu,(Aeropyrum_,(Sulfolobus,Sulfolobu0))),(Pyrococcu0,(Pyrococcus,Pyrococcu1)))));
(Methanobac,(((Thermopla0,(Methanosar,(Haloarcula,Halobacter))),(Archaeoglo,(Ferroplasm,Thermoplas))),(Methanococ,Methanoco0)),(Methanopyr,((Pyrobaculu,(Aeropyrum_,(Sulfolobus,Sulfolobu0))),(Pyrococcu0,(Pyrococcus,Pyrococcu1)))));
(Methanobac,((((Methanosar,Thermopla0),(Haloarcula,Halobacter)),(Archaeoglo,(Ferroplasm,Thermoplas))),(Methanococ,Methanoco0)),(Methanopyr,((Pyrobaculu,(Aeropyrum_,(Sulfolobus,Sulfolobu0))),(Pyrococcu0,(Pyrococcus,Pyrococcu1)))));
(Methanobac,(((Methanosar,(Thermopla0,(Haloarcula,Halobacter))),(Archaeoglo,(Ferroplasm,Thermoplas))),(Methanococ,Methanoco0)),(Methanopyr,((Pyrobaculu,(Aeropyrum_,(Sulfolobus,Sulfolobu0))),(Pyrococcu0,(Pyrococcus,Pyrococcu1)))));
(Methanobac,(((Methanosar,(Halobacter,(Haloarcula,Thermopla0))),(Archaeoglo,(Ferroplasm,Thermoplas))),(Methanococ,Methanoco0)),(Methanopyr,((Pyrobaculu,(Aeropyrum_,(Sulfolobus,Sulfolobu0))),(Pyrococcu0,(Pyrococcus,Pyrococcu1)))));
(Methanobac,(((Methanosar,(Haloarcula,(Halobacter,Thermopla0))),(Archaeoglo,(Ferroplasm,Thermoplas))),(Methanococ,Methanoco0)),(Methanopyr,((Pyrobaculu,(Aeropyrum_,(Sulfolobus,Sulfolobu0))),(Pyrococcu0,(Pyrococcus,Pyrococcu1)))));
(Methanobac,(((Methanosar,(Haloarcula,Halobacter)),(Thermopla0,(Archaeoglo,(Ferroplasm,Thermoplas)))),(Methanococ,Methanoco0)),(Methanopyr,((Pyrobaculu,(Aeropyrum_,(Sulfolobus,Sulfolobu0))),(Pyrococcu0,(Pyrococcus,Pyrococcu1)))));
(Methanobac,(((Methanosar,(Haloarcula,Halobacter)),((Archaeoglo,Thermopla0),(Ferroplasm,Thermoplas))),(Methanococ,Methanoco0)),(Methanopyr,((Pyrobaculu,(Aeropyrum_,(Sulfolobus,Sulfolobu0))),(Pyrococcu0,(Pyrococcus,Pyrococcu1)))));
(Methanobac,(((Methanosar,(Haloarcula,Halobacter)),(Archaeoglo,(Thermopla0,(Ferroplasm,Thermoplas)))),(Methanococ,Methanoco0)),(Methanopyr,((Pyrobaculu,(Aeropyrum_,(Sulfolobus,Sulfolobu0))),(Pyrococcu0,(Pyrococcus,Pyrococcu1)))));
(Methanobac,(((Methanosar,(Haloarcula,Halobacter)),(Archaeoglo,(Thermoplas,(Ferroplasm,Thermopla0)))),(Methanococ,Methanoco0)),(Methanopyr,((Pyrobaculu,(Aeropyrum_,(Sulfolobus,Sulfolobu0))),(Pyrococcu0,(Pyrococcus,Pyrococcu1)))));
(Methanobac,(((Methanosar,(Haloarcula,Halobacter)),(Archaeoglo,(Ferroplasm,(Thermoplas,Thermopla0)))),(Methanococ,Methanoco0)),(Methanopyr,((Pyrobaculu,(Aeropyrum_,(Sulfolobus,Sulfolobu0))),(Pyrococcu0,(Pyrococcus,Pyrococcu1)))));
(Methanobac,(((Methanosar,(Haloarcula,Halobacter)),(Archaeoglo,(Ferroplasm,Thermoplas))),(Thermopla0,(Methanococ,Methanoco0))),(Methanopyr,((Pyrobaculu,(Aeropyrum_,(Sulfolobus,Sulfolobu0))),(Pyrococcu0,(Pyrococcus,Pyrococcu1)))));
(Methanobac,(((Methanosar,(Haloarcula,Halobacter)),(Archaeoglo,(Ferroplasm,Thermoplas))),(Methanoco0,(Thermopla0,Methanococ))),(Methanopyr,((Pyrobaculu,(Aeropyrum_,(Sulfolobus,Sulfolobu0))),(Pyrococcu0,(Pyrococcus,Pyrococcu1)))));
(Methanobac,(((Methanosar,(Haloarcula,Halobacter)),(Archaeoglo,(Ferroplasm,Thermoplas))),(Methanococ,(Thermopla0,Methanoco0))),(Methanopyr,((Pyrobaculu,(Aeropyrum_,(Sulfolobus,Sulfolobu0))),(Pyrococcu0,(Pyrococcus,Pyrococcu1)))));
(Methanobac,(((Methanosar,(Haloarcula,Halobacter)),(Archaeoglo,(Ferroplasm,Thermoplas))),(Methanococ,Methanoco0)),(Thermopla0,(Methanopyr,((Pyrobaculu,(Aeropyrum_,(Sulfolobus,Sulfolobu0))),(Pyrococcu0,(Pyrococcus,Pyrococcu1))))));
(Methanobac,(((Methanosar,(Haloarcula,Halobacter)),(Archaeoglo,(Ferroplasm,Thermoplas))),(Methanococ,Methanoco0)),((Thermopla0,Methanopyr),((Pyrobaculu,(Aeropyrum_,(Sulfolobus,Sulfolobu0))),(Pyrococcu0,(Pyrococcus,Pyrococcu1)))));
(Methanobac,(((Methanosar,(Haloarcula,Halobacter)),(Archaeoglo,(Ferroplasm,Thermoplas))),(Methanococ,Methanoco0)),(Methanopyr,(Thermopla0,((Pyrobaculu,(Aeropyrum_,(Sulfolobus,Sulfolobu0))),(Pyrococcu0,(Pyrococcus,Pyrococcu1))))));
(Methanobac,(((Methanosar,(Haloarcula,Halobacter)),(Archaeoglo,(Ferroplasm,Thermoplas))),(Methanococ,Methanoco0)),(Methanopyr,((Thermopla0,(Pyrobaculu,(Aeropyrum_,(Sulfolobus,Sulfolobu0)))),(Pyrococcu0,(Pyrococcus,Pyrococcu1)))));
(Methanobac,(((Methanosar,(Haloarcula,Halobacter)),(Archaeoglo,(Ferroplasm,Thermoplas))),(Methanococ,Methanoco0)),(Methanopyr,(((Thermopla0,Pyrobaculu),(Aeropyrum_,(Sulfolobus,Sulfolobu0))),(Pyrococcu0,(Pyrococcus,Pyrococcu1)))));
(Methanobac,(((Methanosar,(Haloarcula,Halobacter)),(Archaeoglo,(Ferroplasm,Thermoplas))),(Methanococ,Methanoco0)),(Methanopyr,((Pyrobaculu,(Thermopla0,(Aeropyrum_,(Sulfolobus,Sulfolobu0)))),(Pyrococcu0,(Pyrococcus,Pyrococcu1)))));
(Methanobac,(((Methanosar,(Haloarcula,Halobacter)),(Archaeoglo,(Ferroplasm,Thermoplas))),(Methanococ,Methanoco0)),(Methanopyr,((Pyrobaculu,((Thermopla0,Aeropyrum_),(Sulfolobus,Sulfolobu0))),(Pyrococcu0,(Pyrococcus,Pyrococcu1)))));
(Methanobac,(((Methanosar,(Haloarcula,Halobacter)),(Archaeoglo,(Ferroplasm,Thermoplas))),(Methanococ,Methanoco0)),(Methanopyr,((Pyrobaculu,(Aeropyrum_,(Thermopla0,(Sulfolobus,Sulfolobu0)))),(Pyrococcu0,(Pyrococcus,Pyrococcu1)))));
(Methanobac,(((Methanosar,(Haloarcula,Halobacter)),(Archaeoglo,(Ferroplasm,Thermoplas))),(Methanococ,Methanoco0)),(Methanopyr,((Pyrobaculu,(Aeropyrum_,(Sulfolobu0,(Thermopla0,Sulfolobus)))),(Pyrococcu0,(Pyrococcus,Pyrococcu1)))));
(Methanobac,(((Methanosar,(Haloarcula,Halobacter)),(Archaeoglo,(Ferroplasm,Thermoplas))),(Methanococ,Methanoco0)),(Methanopyr,((Pyrobaculu,(Aeropyrum_,(Sulfolobus,(Thermopla0,Sulfolobu0)))),(Pyrococcu0,(Pyrococcus,Pyrococcu1)))));
(Methanobac,(((Methanosar,(Haloarcula,Halobacter)),(Archaeoglo,(Ferroplasm,Thermoplas))),(Methanococ,Methanoco0)),(Methanopyr,((Thermopla0,(Pyrococcu0,(Pyrococcus,Pyrococcu1))),(Pyrobaculu,(Aeropyrum_,(Sulfolobus,Sulfolobu0))))));
(Methanobac,(((Methanosar,(Haloarcula,Halobacter)),(Archaeoglo,(Ferroplasm,Thermoplas))),(Methanococ,Methanoco0)),(Methanopyr,(((Thermopla0,Pyrococcu0),(Pyrococcus,Pyrococcu1)),(Pyrobaculu,(Aeropyrum_,(Sulfolobus,Sulfolobu0))))));
(Methanobac,(((Methanosar,(Haloarcula,Halobacter)),(Archaeoglo,(Ferroplasm,Thermoplas))),(Methanococ,Methanoco0)),(Methanopyr,((Pyrococcu0,(Thermopla0,(Pyrococcus,Pyrococcu1))),(Pyrobaculu,(Aeropyrum_,(Sulfolobus,Sulfolobu0))))));
(Methanobac,(((Methanosar,(Haloarcula,Halobacter)),(Archaeoglo,(Ferroplasm,Thermoplas))),(Methanococ,Methanoco0)),(Methanopyr,((Pyrococcu0,(Pyrococcu1,(Thermopla0,Pyrococcus))),(Pyrobaculu,(Aeropyrum_,(Sulfolobus,Sulfolobu0))))));
(Methanobac,(((Methanosar,(Haloarcula,Halobacter)),(Archaeoglo,(Ferroplasm,Thermoplas))),(Methanococ,Methanoco0)),(Methanopyr,((Pyrococcu0,(Pyrococcus,(Thermopla0,Pyrococcu1))),(Pyrobaculu,(Aeropyrum_,(Sulfolobus,Sulfolobu0))))));
((Methanobac,Methanococ),(Methanoco0,((Methanosar,(Haloarcula,Halobacter)),(Archaeoglo,(Ferroplasm,(Thermoplas,Thermopla0))))),(Methanopyr,((Pyrobaculu,(Aeropyrum_,(Sulfolobus,Sulfolobu0))),(Pyrococcu0,(Pyrococcus,Pyrococcu1)))));
(Methanobac,(Methanococ,(Methanoco0,((Methanosar,(Haloarcula,Halobacter)),(Archaeoglo,(Ferroplasm,(Thermoplas,Thermopla0)))))),(Methanopyr,((Pyrobaculu,(Aeropyrum_,(Sulfolobus,Sulfolobu0))),(Pyrococcu0,(Pyrococcus,Pyrococcu1)))));
(Methanobac,(Methanoco0,(Methanococ,((Methanosar,(Haloarcula,Halobacter)),(Archaeoglo,(Ferroplasm,(Thermoplas,Thermopla0)))))),(Methanopyr,((Pyrobaculu,(Aeropyrum_,(Sulfolobus,Sulfolobu0))),(Pyrococcu0,(Pyrococcus,Pyrococcu1)))));
(Methanobac,(Methanoco0,((Methanococ,(Methanosar,(Haloarcula,Halobacter))),(Archaeoglo,(Ferroplasm,(Thermoplas,Thermopla0))))),(Methanopyr,((Pyrobaculu,(Aeropyrum_,(Sulfolobus,Sulfolobu0))),(Pyrococcu0,(Pyrococcus,Pyrococcu1)))));
(Methanobac,(Methanoco0,(((Methanosar,Methanococ),(Haloarcula,Halobacter)),(Archaeoglo,(Ferroplasm,(Thermoplas,Thermopla0))))),(Methanopyr,((Pyrobaculu,(Aeropyrum_,(Sulfolobus,Sulfolobu0))),(Pyrococcu0,(Pyrococcus,Pyrococcu1)))));
(Methanobac,(Methanoco0,((Methanosar,(Methanococ,(Haloarcula,Halobacter))),(Archaeoglo,(Ferroplasm,(Thermoplas,Thermopla0))))),(Methanopyr,((Pyrobaculu,(Aeropyrum_,(Sulfolobus,Sulfolobu0))),(Pyrococcu0,(Pyrococcus,Pyrococcu1)))));
(Methanobac,(Methanoco0,((Methanosar,(Halobacter,(Haloarcula,Methanococ))),(Archaeoglo,(Ferroplasm,(Thermoplas,Thermopla0))))),(Methanopyr,((Pyrobaculu,(Aeropyrum_,(Sulfolobus,Sulfolobu0))),(Pyrococcu0,(Pyrococcus,Pyrococcu1)))));
(Methanobac,(Methanoco0,((Methanosar,(Haloarcula,(Halobacter,Methanococ))),(Archaeoglo,(Ferroplasm,(Thermoplas,Thermopla0))))),(Methanopyr,((Pyrobaculu,(Aeropyrum_,(Sulfolobus,Sulfolobu0))),(Pyrococcu0,(Pyrococcus,Pyrococcu1)))));
(Methanobac,(Methanoco0,((Methanosar,(Haloarcula,Halobacter)),(Methanococ,(Archaeoglo,(Ferroplasm,(Thermoplas,Thermopla0)))))),(Methanopyr,((Pyrobaculu,(Aeropyrum_,(Sulfolobus,Sulfolobu0))),(Pyrococcu0,(Pyrococcus,Pyrococcu1)))));
(Methanobac,(Methanoco0,((Methanosar,(Haloarcula,Halobacter)),((Archaeoglo,Methanococ),(Ferroplasm,(Thermoplas,Thermopla0))))),(Methanopyr,((Pyrobaculu,(Aeropyrum_,(Sulfolobus,Sulfolobu0))),(Pyrococcu0,(Pyrococcus,Pyrococcu1)))));
(Methanobac,(Methanoco0,((Methanosar,(Haloarcula,Halobacter)),(Archaeoglo,(Methanococ,(Ferroplasm,(Thermoplas,Thermopla0)))))),(Methanopyr,((Pyrobaculu,(Aeropyrum_,(Sulfolobus,Sulfolobu0))),(Pyrococcu0,(Pyrococcus,Pyrococcu1)))));
(Methanobac,(Methanoco0,((Methanosar,(Haloarcula,Halobacter)),(Archaeoglo,((Ferroplasm,Methanococ),(Thermoplas,Thermopla0))))),(Methanopyr,((Pyrobaculu,(Aeropyrum_,(Sulfolobus,Sulfolobu0))),(Pyrococcu0,(Pyrococcus,Pyrococcu1)))));
(Methanobac,(Methanoco0,((Methanosar,(Haloarcula,Halobacter)),(Archaeoglo,(Ferroplasm,(Methanococ,(Thermoplas,Thermopla0)))))),(Methanopyr,((Pyrobaculu,(Aeropyrum_,(Sulfolobus,Sulfolobu0))),(Pyrococcu0,(Pyrococcus,Pyrococcu1)))));
(Methanobac,(Methanoco0,((Methanosar,(Haloarcula,Halobacter)),(Archaeoglo,(Ferroplasm,(Thermopla0,(Thermoplas,Methanococ)))))),(Methanopyr,((Pyrobaculu,(Aeropyrum_,(Sulfolobus,Sulfolobu0))),(Pyrococcu0,(Pyrococcus,Pyrococcu1)))));
(Methanobac,(Methanoco0,((Methanosar,(Haloarcula,Halobacter)),(Archaeoglo,(Ferroplasm,(Thermoplas,(Thermopla0,Methanococ)))))),(Methanopyr,((Pyrobaculu,(Aeropyrum_,(Sulfolobus,Sulfolobu0))),(Pyrococcu0,(Pyrococcus,Pyrococcu1)))));
(Methanobac,(((Methanosar,(Haloarcula,Halobacter)),(Archaeoglo,(Ferroplasm,(Thermoplas,Thermopla0)))),(Methanococ,Methanoco0)),(Methanopyr,((Pyrobaculu,(Aeropyrum_,(Sulfolobus,Sulfolobu0))),(Pyrococcu0,(Pyrococcus,Pyrococcu1)))));
(Methanobac,(Methanoco0,((Methanosar,(Haloarcula,Halobacter)),(Archaeoglo,(Ferroplasm,(Thermoplas,Thermopla0))))),(Methanococ,(Methanopyr,((Pyrobaculu,(Aeropyrum_,(Sulfolobus,Sulfolobu0))),(Pyrococcu0,(Pyrococcus,Pyrococcu1))))));
(Methanobac,(Methanoco0,((Methanosar,(Haloarcula,Halobacter)),(Archaeoglo,(Ferroplasm,(Thermoplas,Thermopla0))))),((Methanococ,Methanopyr),((Pyrobaculu,(Aeropyrum_,(Sulfolobus,Sulfolobu0))),(Pyrococcu0,(Pyrococcus,Pyrococcu1)))));
(Methanobac,(Methanoco0,((Methanosar,(Haloarcula,Halobacter)),(Archaeoglo,(Ferroplasm,(Thermoplas,Thermopla0))))),(Methanopyr,(Methanococ,((Pyrobaculu,(Aeropyrum_,(Sulfolobus,Sulfolobu0))),(Pyrococcu0,(Pyrococcus,Pyrococcu1))))));
(Methanobac,(Methanoco0,((Methanosar,(Haloarcula,Halobacter)),(Archaeoglo,(Ferroplasm,(Thermoplas,Thermopla0))))),(Methanopyr,((Methanococ,(Pyrobaculu,(Aeropyrum_,(Sulfolobus,Sulfolobu0)))),(Pyrococcu0,(Pyrococcus,Pyrococcu1)))));
(Methanobac,(Methanoco0,((Methanosar,(Haloarcula,Halobacter)),(Archaeoglo,(Ferroplasm,(Thermoplas,Thermopla0))))),(Methanopyr,(((Methanococ,Pyrobaculu),(Aeropyrum_,(Sulfolobus,Sulfolobu0))),(Pyrococcu0,(Pyrococcus,Pyrococcu1)))));
(Methanobac,(Methanoco0,((Methanosar,(Haloarcula,Halobacter)),(Archaeoglo,(Ferroplasm,(Thermoplas,Thermopla0))))),(Methanopyr,((Pyrobaculu,(Methanococ,(Aeropyrum_,(Sulfolobus,Sulfolobu0)))),(Pyrococcu0,(Pyrococcus,Pyrococcu1)))));
(Methanobac,(Methanoco0,((Methanosar,(Haloarcula,Halobacter)),(Archaeoglo,(Ferroplasm,(Thermoplas,Thermopla0))))),(Methanopyr,((Pyrobaculu,((Methanococ,Aeropyrum_),(Sulfolobus,Sulfolobu0))),(Pyrococcu0,(Pyrococcus,Pyrococcu1)))));
(Methanobac,(Methanoco0,((Methanosar,(Haloarcula,Halobacter)),(Archaeoglo,(Ferroplasm,(Thermoplas,Thermopla0))))),(Methanopyr,((Pyrobaculu,(Aeropyrum_,(Methanococ,(Sulfolobus,Sulfolobu0)))),(Pyrococcu0,(Pyrococcus,Pyrococcu1)))));
(Methanobac,(Methanoco0,((Methanosar,(Haloarcula,Halobacter)),(Archaeoglo,(Ferroplasm,(Thermoplas,Thermopla0))))),(Methanopyr,((Pyrobaculu,(Aeropyrum_,(Sulfolobu0,(Methanococ,Sulfolobus)))),(Pyrococcu0,(Pyrococcus,Pyrococcu1)))));
(Methanobac,(Methanoco0,((Methanosar,(Haloarcula,Halobacter)),(Archaeoglo,(Ferroplasm,(Thermoplas,Thermopla0))))),(Methanopyr,((Pyrobaculu,(Aeropyrum_,(Sulfolobus,(Methanococ,Sulfolobu0)))),(Pyrococcu0,(Pyrococcus,Pyrococcu1)))));
(Methanobac,(Methanoco0,((Methanosar,(Haloarcula,Halobacter)),(Archaeoglo,(Ferroplasm,(Thermoplas,Thermopla0))))),(Methanopyr,((Methanococ,(Pyrococcu0,(Pyrococcus,Pyrococcu1))),(Pyrobaculu,(Aeropyrum_,(Sulfolobus,Sulfolobu0))))));
(Methanobac,(Methanoco0,((Methanosar,(Haloarcula,Halobacter)),(Archaeoglo,(Ferroplasm,(Thermoplas,Thermopla0))))),(Methanopyr,(((Methanococ,Pyrococcu0),(Pyrococcus,Pyrococcu1)),(Pyrobaculu,(Aeropyrum_,(Sulfolobus,Sulfolobu0))))));
(Methanobac,(Methanoco0,((Methanosar,(Haloarcula,Halobacter)),(Archaeoglo,(Ferroplasm,(Thermoplas,Thermopla0))))),(Methanopyr,((Pyrococcu0,(Methanococ,(Pyrococcus,Pyrococcu1))),(Pyrobaculu,(Aeropyrum_,(Sulfolobus,Sulfolobu0))))));
(Methanobac,(Methanoco0,((Methanosar,(Haloarcula,Halobacter)),(Archaeoglo,(Ferroplasm,(Thermoplas,Thermopla0))))),(Methanopyr,((Pyrococcu0,(Pyrococcu1,(Methanococ,Pyrococcus))),(Pyrobaculu,(Aeropyrum_,(Sulfolobus,Sulfolobu0))))));
(Methanobac,(Methanoco0,((Methanosar,(Haloarcula,Halobacter)),(Archaeoglo,(Ferroplasm,(Thermoplas,Thermopla0))))),(Methanopyr,((Pyrococcu0,(Pyrococcus,(Methanococ,Pyrococcu1))),(Pyrobaculu,(Aeropyrum_,(Sulfolobus,Sulfolobu0))))));
((Methanobac,Methanoco0),(Methanococ,((Methanosar,(Haloarcula,Halobacter)),(Archaeoglo,(Ferroplasm,(Thermoplas,Thermopla0))))),(Methanopyr,((Pyrobaculu,(Aeropyrum_,(Sulfolobus,Sulfolobu0))),(Pyrococcu0,(Pyrococcus,Pyrococcu1)))));
(Methanobac,(Methanoco0,(Methanococ,((Methanosar,(Haloarcula,Halobacter)),(Archaeoglo,(Ferroplasm,(Thermoplas,Thermopla0)))))),(Methanopyr,((Pyrobaculu,(Aeropyrum_,(Sulfolobus,Sulfolobu0))),(Pyrococcu0,(Pyrococcus,Pyrococcu1)))));
(Methanobac,(Methanococ,(Methanoco0,((Methanosar,(Haloarcula,Halobacter)),(Archaeoglo,(Ferroplasm,(Thermoplas,Thermopla0)))))),(Methanopyr,((Pyrobaculu,(Aeropyrum_,(Sulfolobus,Sulfolobu0))),(Pyrococcu0,(Pyrococcus,Pyrococcu1)))));
(Methanobac,(Methanococ,((Methanoco0,(Methanosar,(Haloarcula,Halobacter))),(Archaeoglo,(Ferroplasm,(Thermoplas,Thermopla0))))),(Methanopyr,((Pyrobaculu,(Aeropyrum_,(Sulfolobus,Sulfolobu0))),(Pyrococcu0,(Pyrococcus,Pyrococcu1)))));
(Methanobac,(Methanococ,(((Methanosar,Methanoco0),(Haloarcula,Halobacter)),(Archaeoglo,(Ferroplasm,(Thermoplas,Thermopla0))))),(Methanopyr,((Pyrobaculu,(Aeropyrum_,(Sulfolobus,Sulfolobu0))),(Pyrococcu0,(Pyrococcus,Pyrococcu1)))));
(Methanobac,(Methanococ,((Methanosar,(Methanoco0,(Haloarcula,Halobacter))),(Archaeoglo,(Ferroplasm,(Thermoplas,Thermopla0))))),(Methanopyr,((Pyrobaculu,(Aeropyrum_,(Sulfolobus,Sulfolobu0))),(Pyrococcu0,(Pyrococcus,Pyrococcu1)))));
(Methanobac,(Methanococ,((Methanosar,(Halobacter,(Haloarcula,Methanoco0))),(Archaeoglo,(Ferroplasm,(Thermoplas,Thermopla0))))),(Methanopyr,((Pyrobaculu,(Aeropyrum_,(Sulfolobus,Sulfolobu0))),(Pyrococcu0,(Pyrococcus,Pyrococcu1)))));
(Methanobac,(Methanococ,((Methanosar,(Haloarcula,(Halobacter,Methanoco0))),(Archaeoglo,(Ferroplasm,(Thermoplas,Thermopla0))))),(Methanopyr,((Pyrobaculu,(Aeropyrum_,(Sulfolobus,Sulfolobu0))),(Pyrococcu0,(Pyrococcus,Pyrococcu1)))));
(Methanobac,(Methanococ,((Methanosar,(Haloarcula,Halobacter)),(Methanoco0,(Archaeoglo,(Ferroplasm,(Thermoplas,Thermopla0)))))),(Methanopyr,((Pyrobaculu,(Aeropyrum_,(Sulfolobus,Sulfolobu0))),(Pyrococcu0,(Pyrococcus,Pyrococcu1)))));
(Methanobac,(Methanococ,((Methanosar,(Haloarcula,Halobacter)),((Archaeoglo,Methanoco0),(Ferroplasm,(Thermoplas,Thermopla0))))),(Methanopyr,((Pyrobaculu,(Aeropyrum_,(Sulfolobus,Sulfolobu0))),(Pyrococcu0,(Pyrococcus,Pyrococcu1)))));
(Methanobac,(Methanococ,((Methanosar,(Haloarcula,Halobacter)),(Archaeoglo,(Methanoco0,(Ferroplasm,(Thermoplas,Thermopla0)))))),(Methanopyr,((Pyrobaculu,(Aeropyrum_,(Sulfolobus,Sulfolobu0))),(Pyrococcu0,(Pyrococcus,Pyrococcu1)))));
(Methanobac,(Methanococ,((Methanosar,(Haloarcula,Halobacter)),(Archaeoglo,((Ferroplasm,Methanoco0),(Thermoplas,Thermopla0))))),(Methanopyr,((Pyrobaculu,(Aeropyrum_,(Sulfolobus,Sulfolobu0))),(Pyrococcu0,(Pyrococcus,Pyrococcu1)))));
(Methanobac,(Methanococ,((Methanosar,(Haloarcula,Halobacter)),(Archaeoglo,(Ferroplasm,(Methanoco0,(Thermoplas,Thermopla0)))))),(Methanopyr,((Pyrobaculu,(Aeropyrum_,(Sulfolobus,Sulfolobu0))),(Pyrococcu0,(Pyrococcus,Pyrococcu1)))));
(Methanobac,(Methanococ,((Methanosar,(Haloarcula,Halobacter)),(Archaeoglo,(Ferroplasm,(Thermopla0,(Thermoplas,Methanoco0)))))),(Methanopyr,((Pyrobaculu,(Aeropyrum_,(Sulfolobus,Sulfolobu0))),(Pyrococcu0,(Pyrococcus,Pyrococcu1)))));
(Methanobac,(Methanococ,((Methanosar,(Haloarcula,Halobacter)),(Archaeoglo,(Ferroplasm,(Thermoplas,(Thermopla0,Methanoco0)))))),(Methanopyr,((Pyrobaculu,(Aeropyrum_,(Sulfolobus,Sulfolobu0))),(Pyrococcu0,(Pyrococcus,Pyrococcu1)))));
(Methanobac,(((Methanosar,(Haloarcula,Halobacter)),(Archaeoglo,(Ferroplasm,(Thermoplas,Thermopla0)))),(Methanococ,Methanoco0)),(Methanopyr,((Pyrobaculu,(Aeropyrum_,(Sulfolobus,Sulfolobu0))),(Pyrococcu0,(Pyrococcus,Pyrococcu1)))));
(Methanobac,(Methanococ,((Methanosar,(Haloarcula,Halobacter)),(Archaeoglo,(Ferroplasm,(Thermoplas,Thermopla0))))),(Methanoco0,(Methanopyr,((Pyrobaculu,(Aeropyrum_,(Sulfolobus,Sulfolobu0))),(Pyrococcu0,(Pyrococcus,Pyrococcu1))))));
(Methanobac,(Methanococ,((Methanosar,(Haloarcula,Halobacter)),(Archaeoglo,(Ferroplasm,(Thermoplas,Thermopla0))))),((Methanoco0,Methanopyr),((Pyrobaculu,(Aeropyrum_,(Sulfolobus,Sulfolobu0))),(Pyrococcu0,(Pyrococcus,Pyrococcu1)))));
(Methanobac,(Methanococ,((Methanosar,(Haloarcula,Halobacter)),(Archaeoglo,(Ferroplasm,(Thermoplas,Thermopla0))))),(Methanopyr,(Methanoco0,((Pyrobaculu,(Aeropyrum_,(Sulfolobus,Sulfolobu0))),(Pyrococcu0,(Pyrococcus,Pyrococcu1))))));
(Methanobac,(Methanococ,((Methanosar,(Haloarcula,Halobacter)),(Archaeoglo,(Ferroplasm,(Thermoplas,Thermopla0))))),(Methanopyr,((Methanoco0,(Pyrobaculu,(Aeropyrum_,(Sulfolobus,Sulfolobu0)))),(Pyrococcu0,(Pyrococcus,Pyrococcu1)))));
(Methanobac,(Methanococ,((Methanosar,(Haloarcula,Halobacter)),(Archaeoglo,(Ferroplasm,(Thermoplas,Thermopla0))))),(Methanopyr,(((Methanoco0,Pyrobaculu),(Aeropyrum_,(Sulfolobus,Sulfolobu0))),(Pyrococcu0,(Pyrococcus,Pyrococcu1)))));
(Methanobac,(Methanococ,((Methanosar,(Haloarcula,Halobacter)),(Archaeoglo,(Ferroplasm,(Thermoplas,Thermopla0))))),(Methanopyr,((Pyrobaculu,(Methanoco0,(Aeropyrum_,(Sulfolobus,Sulfolobu0)))),(Pyrococcu0,(Pyrococcus,Pyrococcu1)))));
(Methanobac,(Methanococ,((Methanosar,(Haloarcula,Halobacter)),(Archaeoglo,(Ferroplasm,(Thermoplas,Thermopla0))))),(Methanopyr,((Pyrobaculu,((Methanoco0,Aeropyrum_),(Sulfolobus,Sulfolobu0))),(Pyrococcu0,(Pyrococcus,Pyrococcu1)))));
(Methanobac,(Methanococ,((Methanosar,(Haloarcula,Halobacter)),(Archaeoglo,(Ferroplasm,(Thermoplas,Thermopla0))))),(Methanopyr,((Pyrobaculu,(Aeropyrum_,(Methanoco0,(Sulfolobus,Sulfolobu0)))),(Pyrococcu0,(Pyrococcus,Pyrococcu1)))));
(Methanobac,(Methanococ,((Methanosar,(Haloarcula,Halobacter)),(Archaeoglo,(Ferroplasm,(Thermoplas,Thermopla0))))),(Methanopyr,((Pyrobaculu,(Aeropyrum_,(Sulfolobu0,(Methanoco0,Sulfolobus)))),(Pyrococcu0,(Pyrococcus,Pyrococcu1)))));
(Methanobac,(Methanococ,((Methanosar,(Haloarcula,Halobacter)),(Archaeoglo,(Ferroplasm,(Thermoplas,Thermopla0))))),(Methanopyr,((Pyrobaculu,(Aeropyrum_,(Sulfolobus,(Methanoco0,Sulfolobu0)))),(Pyrococcu0,(Pyrococcus,Pyrococcu1)))));
(Methanobac,(Methanococ,((Methanosar,(Haloarcula,Halobacter)),(Archaeoglo,(Ferroplasm,(Thermoplas,Thermopla0))))),(Methanopyr,((Methanoco0,(Pyrococcu0,(Pyrococcus,Pyrococcu1))),(Pyrobaculu,(Aeropyrum_,(Sulfolobus,Sulfolobu0))))));
(Methanobac,(Methanococ,((Methanosar,(Haloarcula,Halobacter)),(Archaeoglo,(Ferroplasm,(Thermoplas,Thermopla0))))),(Methanopyr,(((Methanoco0,Pyrococcu0),(Pyrococcus,Pyrococcu1)),(Pyrobaculu,(Aeropyrum_,(Sulfolobus,Sulfolobu0))))));
(Methanobac,(Methanococ,((Methanosar,(Haloarcula,Halobacter)),(Archaeoglo,(Ferroplasm,(Thermoplas,Thermopla0))))),(Methanopyr,((Pyrococcu0,(Methanoco0,(Pyrococcus,Pyrococcu1))),(Pyrobaculu,(Aeropyrum_,(Sulfolobus,Sulfolobu0))))));
(Methanobac,(Methanococ,((Methanosar,(Haloarcula,Halobacter)),(Archaeoglo,(Ferroplasm,(Thermoplas,Thermopla0))))),(Methanopyr,((Pyrococcu0,(Pyrococcu1,(Methanoco0,Pyrococcus))),(Pyrobaculu,(Aeropyrum_,(Sulfolobus,Sulfolobu0))))));
(Methanobac,(Methanococ,((Methanosar,(Haloarcula,Halobacter)),(Archaeoglo,(Ferroplasm,(Thermoplas,Thermopla0))))),(Methanopyr,((Pyrococcu0,(Pyrococcus,(Methanoco0,Pyrococcu1))),(Pyrobaculu,(Aeropyrum_,(Sulfolobus,Sulfolobu0))))));
((Methanobac,Methanopyr),(((Methanosar,(Haloarcula,Halobacter)),(Archaeoglo,(Ferroplasm,(Thermoplas,Thermopla0)))),(Methanococ,Methanoco0)),((Pyrobaculu,(Aeropyrum_,(Sulfolobus,Sulfolobu0))),(Pyrococcu0,(Pyrococcus,Pyrococcu1))));
(Methanobac,(Methanopyr,(((Methanosar,(Haloarcula,Halobacter)),(Archaeoglo,(Ferroplasm,(Thermoplas,Thermopla0)))),(Methanococ,Methanoco0))),((Pyrobaculu,(Aeropyrum_,(Sulfolobus,Sulfolobu0))),(Pyrococcu0,(Pyrococcus,Pyrococcu1))));
(Methanobac,((Methanopyr,((Methanosar,(Haloarcula,Halobacter)),(Archaeoglo,(Ferroplasm,(Thermoplas,Thermopla0))))),(Methanococ,Methanoco0)),((Pyrobaculu,(Aeropyrum_,(Sulfolobus,Sulfolobu0))),(Pyrococcu0,(Pyrococcus,Pyrococcu1))));
(Methanobac,(((Methanopyr,(Methanosar,(Haloarcula,Halobacter))),(Archaeoglo,(Ferroplasm,(Thermoplas,Thermopla0)))),(Methanococ,Methanoco0)),((Pyrobaculu,(Aeropyrum_,(Sulfolobus,Sulfolobu0))),(Pyrococcu0,(Pyrococcus,Pyrococcu1))));
(Methanobac,((((Methanosar,Methanopyr),(Haloarcula,Halobacter)),(Archaeoglo,(Ferroplasm,(Thermoplas,Thermopla0)))),(Methanococ,Methanoco0)),((Pyrobaculu,(Aeropyrum_,(Sulfolobus,Sulfolobu0))),(Pyrococcu0,(Pyrococcus,Pyrococcu1))));
(Methanobac,(((Methanosar,(Methanopyr,(Haloarcula,Halobacter))),(Archaeoglo,(Ferroplasm,(Thermoplas,Thermopla0)))),(Methanococ,Methanoco0)),((Pyrobaculu,(Aeropyrum_,(Sulfolobus,Sulfolobu0))),(Pyrococcu0,(Pyrococcus,Pyrococcu1))));
(Methanobac,(((Methanosar,(Halobacter,(Haloarcula,Methanopyr))),(Archaeoglo,(Ferroplasm,(Thermoplas,Thermopla0)))),(Methanococ,Methanoco0)),((Pyrobaculu,(Aeropyrum_,(Sulfolobus,Sulfolobu0))),(Pyrococcu0,(Pyrococcus,Pyrococcu1))));
(Methanobac,(((Methanosar,(Haloarcula,(Halobacter,Methanopyr))),(Archaeoglo,(Ferroplasm,(Thermoplas,Thermopla0)))),(Methanococ,Methanoco0)),((Pyrobaculu,(Aeropyrum_,(Sulfolobus,Sulfolobu0))),(Pyrococcu0,(Pyrococcus,Pyrococcu1))));
(Methanobac,(((Methanosar,(Haloarcula,Halobacter)),(Methanopyr,(Archaeoglo,(Ferroplasm,(Thermoplas,Thermopla0))))),(Methanococ,Methanoco0)),((Pyrobaculu,(Aeropyrum_,(Sulfolobus,Sulfolobu0))),(Pyrococcu0,(Pyrococcus,Pyrococcu1))));
(Methanobac,(((Methanosar,(Haloarcula,Halobacter)),((Archaeoglo,Methanopyr),(Ferroplasm,(Thermoplas,Thermopla0)))),(Methanococ,Methanoco0)),((Pyrobaculu,(Aeropyrum_,(Sulfolobus,Sulfolobu0))),(Pyrococcu0,(Pyrococcus,Pyrococcu1))));
(Methanobac,(((Methanosar,(Haloarcula,Halobacter)),(Archaeoglo,(Methanopyr,(Ferroplasm,(Thermoplas,Thermopla0))))),(Methanococ,Methanoco0)),((Pyrobaculu,(Aeropyrum_,(Sulfolobus,Sulfolobu0))),(Pyrococcu0,(Pyrococcus,Pyrococcu1))));
(Methanobac,(((Methanosar,(Haloarcula,Halobacter)),(Archaeoglo,((Ferroplasm,Methanopyr),(Thermoplas,Thermopla0)))),(Methanococ,Methanoco0)),((Pyrobaculu,(Aeropyrum_,(Sulfolobus,Sulfolobu0))),(Pyrococcu0,(Pyrococcus,Pyrococcu1))));
(Methanobac,(((Methanosar,(Haloarcula,Halobacter)),(Archaeoglo,(Ferroplasm,(Methanopyr,(Thermoplas,Thermopla0))))),(Methanococ,Methanoco0)),((Pyrobaculu,(Aeropyrum_,(Sulfolobus,Sulfolobu0))),(Pyrococcu0,(Pyrococcus,Pyrococcu1))));
(Methanobac,(((Methanosar,(Haloarcula,Halobacter)),(Archaeoglo,(Ferroplasm,(Thermopla0,(Thermoplas,Methanopyr))))),(Methanococ,Methanoco0)),((Pyrobaculu,(Aeropyrum_,(Sulfolobus,Sulfolobu0))),(Pyrococcu0,(Pyrococcus,Pyrococcu1))));
(Methanobac,(((Methanosar,(Haloarcula,Halobacter)),(Archaeoglo,(Ferroplasm,(Thermoplas,(Thermopla0,Methanopyr))))),(Methanococ,Methanoco0)),((Pyrobaculu,(Aeropyrum_,(Sulfolobus,Sulfolobu0))),(Pyrococcu0,(Pyrococcus,Pyrococcu1))));
(Methanobac,(((Methanosar,(Haloarcula,Halobacter)),(Archaeoglo,(Ferroplasm,(Thermoplas,Thermopla0)))),(Methanopyr,(Methanococ,Methanoco0))),((Pyrobaculu,(Aeropyrum_,(Sulfolobus,Sulfolobu0))),(Pyrococcu0,(Pyrococcus,Pyrococcu1))));
(Methanobac,(((Methanosar,(Haloarcula,Halobacter)),(Archaeoglo,(Ferroplasm,(Thermoplas,Thermopla0)))),(Methanoco0,(Methanococ,Methanopyr))),((Pyrobaculu,(Aeropyrum_,(Sulfolobus,Sulfolobu0))),(Pyrococcu0,(Pyrococcus,Pyrococcu1))));
(Methanobac,(((Methanosar,(Haloarcula,Halobacter)),(Archaeoglo,(Ferroplasm,(Thermoplas,Thermopla0)))),(Methanococ,(Methanoco0,Methanopyr))),((Pyrobaculu,(Aeropyrum_,(Sulfolobus,Sulfolobu0))),(Pyrococcu0,(Pyrococcus,Pyrococcu1))));
(Methanobac,(((Methanosar,(Haloarcula,Halobacter)),(Archaeoglo,(Ferroplasm,(Thermoplas,Thermopla0)))),(Methanococ,Methanoco0)),(Methanopyr,((Pyrobaculu,(Aeropyrum_,(Sulfolobus,Sulfolobu0))),(Pyrococcu0,(Pyrococcus,Pyrococcu1)))));
(Methanobac,(((Methanosar,(Haloarcula,Halobacter)),(Archaeoglo,(Ferroplasm,(Thermoplas,Thermopla0)))),(Methanococ,Methanoco0)),((Methanopyr,(Pyrobaculu,(Aeropyrum_,(Sulfolobus,Sulfolobu0)))),(Pyrococcu0,(Pyrococcus,Pyrococcu1))));
(Methanobac,(((Methanosar,(Haloarcula,Halobacter)),(Archaeoglo,(Ferroplasm,(Thermoplas,Thermopla0)))),(Methanococ,Methanoco0)),(((Methanopyr,Pyrobaculu),(Aeropyrum_,(Sulfolobus,Sulfolobu0))),(Pyrococcu0,(Pyrococcus,Pyrococcu1))));
(Methanobac,(((Methanosar,(Haloarcula,Halobacter)),(Archaeoglo,(Ferroplasm,(Thermoplas,Thermopla0)))),(Methanococ,Methanoco0)),((Pyrobaculu,(Methanopyr,(Aeropyrum_,(Sulfolobus,Sulfolobu0)))),(Pyrococcu0,(Pyrococcus,Pyrococcu1))));
(Methanobac,(((Methanosar,(Haloarcula,Halobacter)),(Archaeoglo,(Ferroplasm,(Thermoplas,Thermopla0)))),(Methanococ,Methanoco0)),((Pyrobaculu,((Methanopyr,Aeropyrum_),(Sulfolobus,Sulfolobu0))),(Pyrococcu0,(Pyrococcus,Pyrococcu1))));
(Methanobac,(((Methanosar,(Haloarcula,Halobacter)),(Archaeoglo,(Ferroplasm,(Thermoplas,Thermopla0)))),(Methanococ,Methanoco0)),((Pyrobaculu,(Aeropyrum_,(Methanopyr,(Sulfolobus,Sulfolobu0)))),(Pyrococcu0,(Pyrococcus,Pyrococcu1))));
(Methanobac,(((Methanosar,(Haloarcula,Halobacter)),(Archaeoglo,(Ferroplasm,(Thermoplas,Thermopla0)))),(Methanococ,Methanoco0)),((Pyrobaculu,(Aeropyrum_,(Sulfolobu0,(Methanopyr,Sulfolobus)))),(Pyrococcu0,(Pyrococcus,Pyrococcu1))));
(Methanobac,(((Methanosar,(Haloarcula,Halobacter)),(Archaeoglo,(Ferroplasm,(Thermoplas,Thermopla0)))),(Methanococ,Methanoco0)),((Pyrobaculu,(Aeropyrum_,(Sulfolobus,(Methanopyr,Sulfolobu0)))),(Pyrococcu0,(Pyrococcus,Pyrococcu1))));
(Methanobac,(((Methanosar,(Haloarcula,Halobacter)),(Archaeoglo,(Ferroplasm,(Thermoplas,Thermopla0)))),(Methanococ,Methanoco0)),((Methanopyr,(Pyrococcu0,(Pyrococcus,Pyrococcu1))),(Pyrobaculu,(Aeropyrum_,(Sulfolobus,Sulfolobu0)))));
(Methanobac,(((Methanosar,(Haloarcula,Halobacter)),(Archaeoglo,(Ferroplasm,(Thermoplas,Thermopla0)))),(Methanococ,Methanoco0)),(((Methanopyr,Pyrococcu0),(Pyrococcus,Pyrococcu1)),(Pyrobaculu,(Aeropyrum_,(Sulfolobus,Sulfolobu0)))));
(Methanobac,(((Methanosar,(Haloarcula,Halobacter)),(Archaeoglo,(Ferroplasm,(Thermoplas,Thermopla0)))),(Methanococ,Methanoco0)),((Pyrococcu0,(Methanopyr,(Pyrococcus,Pyrococcu1))),(Pyrobaculu,(Aeropyrum_,(Sulfolobus,Sulfolobu0)))));
(Methanobac,(((Methanosar,(Haloarcula,Halobacter)),(Archaeoglo,(Ferroplasm,(Thermoplas,Thermopla0)))),(Methanococ,Methanoco0)),((Pyrococcu0,(Pyrococcu1,(Methanopyr,Pyrococcus))),(Pyrobaculu,(Aeropyrum_,(Sulfolobus,Sulfolobu0)))));
(Methanobac,(((Methanosar,(Haloarcula,Halobacter)),(Archaeoglo,(Ferroplasm,(Thermoplas,Thermopla0)))),(Methanococ,Methanoco0)),((Pyrococcu0,(Pyrococcus,(Methanopyr,Pyrococcu1))),(Pyrobaculu,(Aeropyrum_,(Sulfolobus,Sulfolobu0)))));
((Methanobac,Pyrobaculu),(((Methanosar,(Haloarcula,Halobacter)),(Archaeoglo,(Ferroplasm,(Thermoplas,Thermopla0)))),(Methanococ,Methanoco0)),(Methanopyr,((Aeropyrum_,(Sulfolobus,Sulfolobu0)),(Pyrococcu0,(Pyrococcus,Pyrococcu1)))));
(Methanobac,(Pyrobaculu,(((Methanosar,(Haloarcula,Halobacter)),(Archaeoglo,(Ferroplasm,(Thermoplas,Thermopla0)))),(Methanococ,Methanoco0))),(Methanopyr,((Aeropyrum_,(Sulfolobus,Sulfolobu0)),(Pyrococcu0,(Pyrococcus,Pyrococcu1)))));
(Methanobac,((Pyrobaculu,((Methanosar,(Haloarcula,Halobacter)),(Archaeoglo,(Ferroplasm,(Thermoplas,Thermopla0))))),(Methanococ,Methanoco0)),(Methanopyr,((Aeropyrum_,(Sulfolobus,Sulfolobu0)),(Pyrococcu0,(Pyrococcus,Pyrococcu1)))));
(Methanobac,(((Pyrobaculu,(Methanosar,(Haloarcula,Halobacter))),(Archaeoglo,(Ferroplasm,(Thermoplas,Thermopla0)))),(Methanococ,Methanoco0)),(Methanopyr,((Aeropyrum_,(Sulfolobus,Sulfolobu0)),(Pyrococcu0,(Pyrococcus,Pyrococcu1)))));
(Methanobac,((((Methanosar,Pyrobaculu),(Haloarcula,Halobacter)),(Archaeoglo,(Ferroplasm,(Thermoplas,Thermopla0)))),(Methanococ,Methanoco0)),(Methanopyr,((Aeropyrum_,(Sulfolobus,Sulfolobu0)),(Pyrococcu0,(Pyrococcus,Pyrococcu1)))));
(Methanobac,(((Methanosar,(Pyrobaculu,(Haloarcula,Halobacter))),(Archaeoglo,(Ferroplasm,(Thermoplas,Thermopla0)))),(Methanococ,Methanoco0)),(Methanopyr,((Aeropyrum_,(Sulfolobus,Sulfolobu0)),(Pyrococcu0,(Pyrococcus,Pyrococcu1)))));
(Methanobac,(((Methanosar,(Halobacter,(Haloarcula,Pyrobaculu))),(Archaeoglo,(Ferroplasm,(Thermoplas,Thermopla0)))),(Methanococ,Methanoco0)),(Methanopyr,((Aeropyrum_,(Sulfolobus,Sulfolobu0)),(Pyrococcu0,(Pyrococcus,Pyrococcu1)))));
(Methanobac,(((Methanosar,(Haloarcula,(Halobacter,Pyrobaculu))),(Archaeoglo,(Ferroplasm,(Thermoplas,Thermopla0)))),(Methanococ,Methanoco0)),(Methanopyr,((Aeropyrum_,(Sulfolobus,Sulfolobu0)),(Pyrococcu0,(Pyrococcus,Pyrococcu1)))));
(Methanobac,(((Methanosar,(Haloarcula,Halobacter)),(Pyrobaculu,(Archaeoglo,(Ferroplasm,(Thermoplas,Thermopla0))))),(Methanococ,Methanoco0)),(Methanopyr,((Aeropyrum_,(Sulfolobus,Sulfolobu0)),(Pyrococcu0,(Pyrococcus,Pyrococcu1)))));
(Methanobac,(((Methanosar,(Haloarcula,Halobacter)),((Archaeoglo,Pyrobaculu),(Ferroplasm,(Thermoplas,Thermopla0)))),(Methanococ,Methanoco0)),(Methanopyr,((Aeropyrum_,(Sulfolobus,Sulfolobu0)),(Pyrococcu0,(Pyrococcus,Pyrococcu1)))));
(Methanobac,(((Methanosar,(Haloarcula,Halobacter)),(Archaeoglo,(Pyrobaculu,(Ferroplasm,(Thermoplas,Thermopla0))))),(Methanococ,Methanoco0)),(Methanopyr,((Aeropyrum_,(Sulfolobus,Sulfolobu0)),(Pyrococcu0,(Pyrococcus,Pyrococcu1)))));
(Methanobac,(((Methanosar,(Haloarcula,Halobacter)),(Archaeoglo,((Ferroplasm,Pyrobaculu),(Thermoplas,Thermopla0)))),(Methanococ,Methanoco0)),(Methanopyr,((Aeropyrum_,(Sulfolobus,Sulfolobu0)),(Pyrococcu0,(Pyrococcus,Pyrococcu1)))));
(Methanobac,(((Methanosar,(Haloarcula,Halobacter)),(Archaeoglo,(Ferroplasm,(Pyrobaculu,(Thermoplas,Thermopla0))))),(Methanococ,Methanoco0)),(Methanopyr,((Aeropyrum_,(Sulfolobus,Sulfolobu0)),(Pyrococcu0,(Pyrococcus,Pyrococcu1)))));
(Methanobac,(((Methanosar,(Haloarcula,Halobacter)),(Archaeoglo,(Ferroplasm,(Thermopla0,(Thermoplas,Pyrobaculu))))),(Methanococ,Methanoco0)),(Methanopyr,((Aeropyrum_,(Sulfolobus,Sulfolobu0)),(Pyrococcu0,(Pyrococcus,Pyrococcu1)))));
(Methanobac,(((Methanosar,(Haloarcula,Halobacter)),(Archaeoglo,(Ferroplasm,(Thermoplas,(Thermopla0,Pyrobaculu))))),(Methanococ,Methanoco0)),(Methanopyr,((Aeropyrum_,(Sulfolobus,Sulfolobu0)),(Pyrococcu0,(Pyrococcus,Pyrococcu1)))));
(Methanobac,(((Methanosar,(Haloarcula,Halobacter)),(Archaeoglo,(Ferroplasm,(Thermoplas,Thermopla0)))),(Pyrobaculu,(Methanococ,Methanoco0))),(Methanopyr,((Aeropyrum_,(Sulfolobus,Sulfolobu0)),(Pyrococcu0,(Pyrococcus,Pyrococcu1)))));
(Methanobac,(((Methanosar,(Haloarcula,Halobacter)),(Archaeoglo,(Ferroplasm,(Thermoplas,Thermopla0)))),(Methanoco0,(Methanococ,Pyrobaculu))),(Methanopyr,((Aeropyrum_,(Sulfolobus,Sulfolobu0)),(Pyrococcu0,(Pyrococcus,Pyrococcu1)))));
(Methanobac,(((Methanosar,(Haloarcula,Halobacter)),(Archaeoglo,(Ferroplasm,(Thermoplas,Thermopla0)))),(Methanococ,(Methanoco0,Pyrobaculu))),(Methanopyr,((Aeropyrum_,(Sulfolobus,Sulfolobu0)),(Pyrococcu0,(Pyrococcus,Pyrococcu1)))));
(Methanobac,(((Methanosar,(Haloarcula,Halobacter)),(Archaeoglo,(Ferroplasm,(Thermoplas,Thermopla0)))),(Methanococ,Methanoco0)),(Pyrobaculu,(Methanopyr,((Aeropyrum_,(Sulfolobus,Sulfolobu0)),(Pyrococcu0,(Pyrococcus,Pyrococcu1))))));
(Methanobac,(((Methanosar,(Haloarcula,Halobacter)),(Archaeoglo,(Ferroplasm,(Thermoplas,Thermopla0)))),(Methanococ,Methanoco0)),((Methanopyr,Pyrobaculu),((Aeropyrum_,(Sulfolobus,Sulfolobu0)),(Pyrococcu0,(Pyrococcus,Pyrococcu1)))));
(Methanobac,(((Methanosar,(Haloarcula,Halobacter)),(Archaeoglo,(Ferroplasm,(Thermoplas,Thermopla0)))),(Methanococ,Methanoco0)),(Methanopyr,(Pyrobaculu,((Aeropyrum_,(Sulfolobus,Sulfolobu0)),(Pyrococcu0,(Pyrococcus,Pyrococcu1))))));
(Methanobac,(((Methanosar,(Haloarcula,Halobacter)),(Archaeoglo,(Ferroplasm,(Thermoplas,Thermopla0)))),(Methanococ,Methanoco0)),(Methanopyr,((Pyrobaculu,(Aeropyrum_,(Sulfolobus,Sulfolobu0))),(Pyrococcu0,(Pyrococcus,Pyrococcu1)))));
(Methanobac,(((Methanosar,(Haloarcula,Halobacter)),(Archaeoglo,(Ferroplasm,(Thermoplas,Thermopla0)))),(Methanococ,Methanoco0)),(Methanopyr,(((Pyrobaculu,Aeropyrum_),(Sulfolobus,Sulfolobu0)),(Pyrococcu0,(Pyrococcus,Pyrococcu1)))));
(Methanobac,(((Methanosar,(Haloarcula,Halobacter)),(Archaeoglo,(Ferroplasm,(Thermoplas,Thermopla0)))),(Methanococ,Methanoco0)),(Methanopyr,((Aeropyrum_,(Pyrobaculu,(Sulfolobus,Sulfolobu0))),(Pyrococcu0,(Pyrococcus,Pyrococcu1)))));
(Methanobac,(((Methanosar,(Haloarcula,Halobacter)),(Archaeoglo,(Ferroplasm,(Thermoplas,Thermopla0)))),(Methanococ,Methanoco0)),(Methanopyr,((Aeropyrum_,(Sulfolobu0,(Pyrobaculu,Sulfolobus))),(Pyrococcu0,(Pyrococcus,Pyrococcu1)))));
(Methanobac,(((Methanosar,(Haloarcula,Halobacter)),(Archaeoglo,(Ferroplasm,(Thermoplas,Thermopla0)))),(Methanococ,Methanoco0)),(Methanopyr,((Aeropyrum_,(Sulfolobus,(Pyrobaculu,Sulfolobu0))),(Pyrococcu0,(Pyrococcus,Pyrococcu1)))));
(Methanobac,(((Methanosar,(Haloarcula,Halobacter)),(Archaeoglo,(Ferroplasm,(Thermoplas,Thermopla0)))),(Methanococ,Methanoco0)),(Methanopyr,((Pyrobaculu,(Pyrococcu0,(Pyrococcus,Pyrococcu1))),(Aeropyrum_,(Sulfolobus,Sulfolobu0)))));
(Methanobac,(((Methanosar,(Haloarcula,Halobacter)),(Archaeoglo,(Ferroplasm,(Thermoplas,Thermopla0)))),(Methanococ,Methanoco0)),(Methanopyr,(((Pyrobaculu,Pyrococcu0),(Pyrococcus,Pyrococcu1)),(Aeropyrum_,(Sulfolobus,Sulfolobu0)))));
(Methanobac,(((Methanosar,(Haloarcula,Halobacter)),(Archaeoglo,(Ferroplasm,(Thermoplas,Thermopla0)))),(Methanococ,Methanoco0)),(Methanopyr,((Pyrococcu0,(Pyrobaculu,(Pyrococcus,Pyrococcu1))),(Aeropyrum_,(Sulfolobus,Sulfolobu0)))));
(Methanobac,(((Methanosar,(Haloarcula,Halobacter)),(Archaeoglo,(Ferroplasm,(Thermoplas,Thermopla0)))),(Methanococ,Methanoco0)),(Methanopyr,((Pyrococcu0,(Pyrococcu1,(Pyrobaculu,Pyrococcus))),(Aeropyrum_,(Sulfolobus,Sulfolobu0)))));
(Methanobac,(((Methanosar,(Haloarcula,Halobacter)),(Archaeoglo,(Ferroplasm,(Thermoplas,Thermopla0)))),(Methanococ,Methanoco0)),(Methanopyr,((Pyrococcu0,(Pyrococcus,(Pyrobaculu,Pyrococcu1))),(Aeropyrum_,(Sulfolobus,Sulfolobu0)))));
((Methanobac,Aeropyrum_),(((Methanosar,(Haloarcula,Halobacter)),(Archaeoglo,(Ferroplasm,(Thermoplas,Thermopla0)))),(Methanococ,Methanoco0)),(Methanopyr,((Pyrobaculu,(Sulfolobus,Sulfolobu0)),(Pyrococcu0,(Pyrococcus,Pyrococcu1)))));
(Methanobac,(Aeropyrum_,(((Methanosar,(Haloarcula,Halobacter)),(Archaeoglo,(Ferroplasm,(Thermoplas,Thermopla0)))),(Methanococ,Methanoco0))),(Methanopyr,((Pyrobaculu,(Sulfolobus,Sulfolobu0)),(Pyrococcu0,(Pyrococcus,Pyrococcu1)))));
(Methanobac,((Aeropyrum_,((Methanosar,(Haloarcula,Halobacter)),(Archaeoglo,(Ferroplasm,(Thermoplas,Thermopla0))))),(Methanococ,Methanoco0)),(Methanopyr,((Pyrobaculu,(Sulfolobus,Sulfolobu0)),(Pyrococcu0,(Pyrococcus,Pyrococcu1)))));
(Methanobac,(((Aeropyrum_,(Methanosar,(Haloarcula,Halobacter))),(Archaeoglo,(Ferroplasm,(Thermoplas,Thermopla0)))),(Methanococ,Methanoco0)),(Methanopyr,((Pyrobaculu,(Sulfolobus,Sulfolobu0)),(Pyrococcu0,(Pyrococcus,Pyrococcu1)))));
(Methanobac,((((Methanosar,Aeropyrum_),(Haloarcula,Halobacter)),(Archaeoglo,(Ferroplasm,(Thermoplas,Thermopla0)))),(Methanococ,Methanoco0)),(Methanopyr,((Pyrobaculu,(Sulfolobus,Sulfolobu0)),(Pyrococcu0,(Pyrococcus,Pyrococcu1)))));
(Methanobac,(((Methanosar,(Aeropyrum_,(Haloarcula,Halobacter))),(Archaeoglo,(Ferroplasm,(Thermoplas,Thermopla0)))),(Methanococ,Methanoco0)),(Methanopyr,((Pyrobaculu,(Sulfolobus,Sulfolobu0)),(Pyrococcu0,(Pyrococcus,Pyrococcu1)))));
(Methanobac,(((Methanosar,(Halobacter,(Haloarcula,Aeropyrum_))),(Archaeoglo,(Ferroplasm,(Thermoplas,Thermopla0)))),(Methanococ,Methanoco0)),(Methanopyr,((Pyrobaculu,(Sulfolobus,Sulfolobu0)),(Pyrococcu0,(Pyrococcus,Pyrococcu1)))));
(Methanobac,(((Methanosar,(Haloarcula,(Halobacter,Aeropyrum_))),(Archaeoglo,(Ferroplasm,(Thermoplas,Thermopla0)))),(Methanococ,Methanoco0)),(Methanopyr,((Pyrobaculu,(Sulfolobus,Sulfolobu0)),(Pyrococcu0,(Pyrococcus,Pyrococcu1)))));
(Methanobac,(((Methanosar,(Haloarcula,Halobacter)),(Aeropyrum_,(Archaeoglo,(Ferroplasm,(Thermoplas,Thermopla0))))),(Methanococ,Methanoco0)),(Methanopyr,((Pyrobaculu,(Sulfolobus,Sulfolobu0)),(Pyrococcu0,(Pyrococcus,Pyrococcu1)))));
(Methanobac,(((Methanosar,(Haloarcula,Halobacter)),((Archaeoglo,Aeropyrum_),(Ferroplasm,(Thermoplas,Thermopla0)))),(Methanococ,Methanoco0)),(Methanopyr,((Pyrobaculu,(Sulfolobus,Sulfolobu0)),(Pyrococcu0,(Pyrococcus,Pyrococcu1)))));
(Methanobac,(((Methanosar,(Haloarcula,Halobacter)),(Archaeoglo,(Aeropyrum_,(Ferroplasm,(Thermoplas,Thermopla0))))),(Methanococ,Methanoco0)),(Methanopyr,((Pyrobaculu,(Sulfolobus,Sulfolobu0)),(Pyrococcu0,(Pyrococcus,Pyrococcu1)))));
(Methanobac,(((Methanosar,(Haloarcula,Halobacter)),(Archaeoglo,((Ferroplasm,Aeropyrum_),(Thermoplas,Thermopla0)))),(Methanococ,Methanoco0)),(Methanopyr,((Pyrobaculu,(Sulfolobus,Sulfolobu0)),(Pyrococcu0,(Pyrococcus,Pyrococcu1)))));
(Methanobac,(((Methanosar,(Haloarcula,Halobacter)),(Archaeoglo,(Ferroplasm,(Aeropyrum_,(Thermoplas,Thermopla0))))),(Methanococ,Methanoco0)),(Methanopyr,((Pyrobaculu,(Sulfolobus,Sulfolobu0)),(Pyrococcu0,(Pyrococcus,Pyrococcu1)))));
(Methanobac,(((Methanosar,(Haloarcula,Halobacter)),(Archaeoglo,(Ferroplasm,(Thermopla0,(Thermoplas,Aeropyrum_))))),(Methanococ,Methanoco0)),(Methanopyr,((Pyrobaculu,(Sulfolobus,Sulfolobu0)),(Pyrococcu0,(Pyrococcus,Pyrococcu1)))));
(Methanobac,(((Methanosar,(Haloarcula,Halobacter)),(Archaeoglo,(Ferroplasm,(Thermoplas,(Thermopla0,Aeropyrum_))))),(Methanococ,Methanoco0)),(Methanopyr,((Pyrobaculu,(Sulfolobus,Sulfolobu0)),(Pyrococcu0,(Pyrococcus,Pyrococcu1)))));
(Methanobac,(((Methanosar,(Haloarcula,Halobacter)),(Archaeoglo,(Ferroplasm,(Thermoplas,Thermopla0)))),(Aeropyrum_,(Methanococ,Methanoco0))),(Methanopyr,((Pyrobaculu,(Sulfolobus,Sulfolobu0)),(Pyrococcu0,(Pyrococcus,Pyrococcu1)))));
(Methanobac,(((Methanosar,(Haloarcula,Halobacter)),(Archaeoglo,(Ferroplasm,(Thermoplas,Thermopla0)))),(Methanoco0,(Methanococ,Aeropyrum_))),(Methanopyr,((Pyrobaculu,(Sulfolobus,Sulfolobu0)),(Pyrococcu0,(Pyrococcus,Pyrococcu1)))));
(Methanobac,(((Methanosar,(Haloarcula,Halobacter)),(Archaeoglo,(Ferroplasm,(Thermoplas,Thermopla0)))),(Methanococ,(Methanoco0,Aeropyrum_))),(Methanopyr,((Pyrobaculu,(Sulfolobus,Sulfolobu0)),(Pyrococcu0,(Pyrococcus,Pyrococcu1)))));
(Methanobac,(((Methanosar,(Haloarcula,Halobacter)),(Archaeoglo,(Ferroplasm,(Thermoplas,Thermopla0)))),(Methanococ,Methanoco0)),(Aeropyrum_,(Methanopyr,((Pyrobaculu,(Sulfolobus,Sulfolobu0)),(Pyrococcu0,(Pyrococcus,Pyrococcu1))))));
(Methanobac,(((Methanosar,(Haloarcula,Halobacter)),(Archaeoglo,(Ferroplasm,(Thermoplas,Thermopla0)))),(Methanococ,Methanoco0)),((Methanopyr,Aeropyrum_),((Pyrobaculu,(Sulfolobus,Sulfolobu0)),(Pyrococcu0,(Pyrococcus,Pyrococcu1)))));
(Methanobac,(((Methanosar,(Haloarcula,Halobacter)),(Archaeoglo,(Ferroplasm,(Thermoplas,Thermopla0)))),(Methanococ,Methanoco0)),(Methanopyr,(Aeropyrum_,((Pyrobaculu,(Sulfolobus,Sulfolobu0)),(Pyrococcu0,(Pyrococcus,Pyrococcu1))))));
(Methanobac,(((Methanosar,(Haloarcula,Halobacter)),(Archaeoglo,(Ferroplasm,(Thermoplas,Thermopla0)))),(Methanococ,Methanoco0)),(Methanopyr,((Aeropyrum_,(Pyrobaculu,(Sulfolobus,Sulfolobu0))),(Pyrococcu0,(Pyrococcus,Pyrococcu1)))));
(Methanobac,(((Methanosar,(Haloarcula,Halobacter)),(Archaeoglo,(Ferroplasm,(Thermoplas,Thermopla0)))),(Methanococ,Methanoco0)),(Methanopyr,(((Pyrobaculu,Aeropyrum_),(Sulfolobus,Sulfolobu0)),(Pyrococcu0,(Pyrococcus,Pyrococcu1)))));
(Methanobac,(((Methanosar,(Haloarcula,Halobacter)),(Archaeoglo,(Ferroplasm,(Thermoplas,Thermopla0)))),(Methanococ,Methanoco0)),(Methanopyr,((Pyrobaculu,(Aeropyrum_,(Sulfolobus,Sulfolobu0))),(Pyrococcu0,(Pyrococcus,Pyrococcu1)))));
(Methanobac,(((Methanosar,(Haloarcula,Halobacter)),(Archaeoglo,(Ferroplasm,(Thermoplas,Thermopla0)))),(Methanococ,Methanoco0)),(Methanopyr,((Pyrobaculu,(Sulfolobu0,(Aeropyrum_,Sulfolobus))),(Pyrococcu0,(Pyrococcus,Pyrococcu1)))));
(Methanobac,(((Methanosar,(Haloarcula,Halobacter)),(Archaeoglo,(Ferroplasm,(Thermoplas,Thermopla0)))),(Methanococ,Methanoco0)),(Methanopyr,((Pyrobaculu,(Sulfolobus,(Aeropyrum_,Sulfolobu0))),(Pyrococcu0,(Pyrococcus,Pyrococcu1)))));
(Methanobac,(((Methanosar,(Haloarcula,Halobacter)),(Archaeoglo,(Ferroplasm,(Thermoplas,Thermopla0)))),(Methanococ,Methanoco0)),(Methanopyr,((Pyrobaculu,(Sulfolobus,Sulfolobu0)),(Aeropyrum_,(Pyrococcu0,(Pyrococcus,Pyrococcu1))))));
(Methanobac,(((Methanosar,(Haloarcula,Halobacter)),(Archaeoglo,(Ferroplasm,(Thermoplas,Thermopla0)))),(Methanococ,Methanoco0)),(Methanopyr,((Pyrobaculu,(Sulfolobus,Sulfolobu0)),((Aeropyrum_,Pyrococcu0),(Pyrococcus,Pyrococcu1)))));
(Methanobac,(((Methanosar,(Haloarcula,Halobacter)),(Archaeoglo,(Ferroplasm,(Thermoplas,Thermopla0)))),(Methanococ,Methanoco0)),(Methanopyr,((Pyrobaculu,(Sulfolobus,Sulfolobu0)),(Pyrococcu0,(Aeropyrum_,(Pyrococcus,Pyrococcu1))))));
(Methanobac,(((Methanosar,(Haloarcula,Halobacter)),(Archaeoglo,(Ferroplasm,(Thermoplas,Thermopla0)))),(Methanococ,Methanoco0)),(Methanopyr,((Pyrobaculu,(Sulfolobus,Sulfolobu0)),(Pyrococcu0,(Pyrococcu1,(Aeropyrum_,Pyrococcus))))));
(Methanobac,(((Methanosar,(Haloarcula,Halobacter)),(Archaeoglo,(Ferroplasm,(Thermoplas,Thermopla0)))),(Methanococ,Methanoco0)),(Methanopyr,((Pyrobaculu,(Sulfolobus,Sulfolobu0)),(Pyrococcu0,(Pyrococcus,(Aeropyrum_,Pyrococcu1))))));
((Methanobac,Sulfolobus),(((Methanosar,(Haloarcula,Halobacter)),(Archaeoglo,(Ferroplasm,(Thermoplas,Thermopla0)))),(Methanococ,Methanoco0)),(Methanopyr,((Pyrobaculu,(Aeropyrum_,Sulfolobu0)),(Pyrococcu0,(Pyrococcus,Pyrococcu1)))));
(Methanobac,(Sulfolobus,(((Methanosar,(Haloarcula,Halobacter)),(Archaeoglo,(Ferroplasm,(Thermoplas,Thermopla0)))),(Methanococ,Methanoco0))),(Methanopyr,((Pyrobaculu,(Aeropyrum_,Sulfolobu0)),(Pyrococcu0,(Pyrococcus,Pyrococcu1)))));
(Methanobac,((Sulfolobus,((Methanosar,(Haloarcula,Halobacter)),(Archaeoglo,(Ferroplasm,(Thermoplas,Thermopla0))))),(Methanococ,Methanoco0)),(Methanopyr,((Pyrobaculu,(Aeropyrum_,Sulfolobu0)),(Pyrococcu0,(Pyrococcus,Pyrococcu1)))));
(Methanobac,(((Sulfolobus,(Methanosar,(Haloarcula,Halobacter))),(Archaeoglo,(Ferroplasm,(Thermoplas,Thermopla0)))),(Methanococ,Methanoco0)),(Methanopyr,((Pyrobaculu,(Aeropyrum_,Sulfolobu0)),(Pyrococcu0,(Pyrococcus,Pyrococcu1)))));
(Methanobac,((((Methanosar,Sulfolobus),(Haloarcula,Halobacter)),(Archaeoglo,(Ferroplasm,(Thermoplas,Thermopla0)))),(Methanococ,Methanoco0)),(Methanopyr,((Pyrobaculu,(Aeropyrum_,Sulfolobu0)),(Pyrococcu0,(Pyrococcus,Pyrococcu1)))));
(Methanobac,(((Methanosar,(Sulfolobus,(Haloarcula,Halobacter))),(Archaeoglo,(Ferroplasm,(Thermoplas,Thermopla0)))),(Methanococ,Methanoco0)),(Methanopyr,((Pyrobaculu,(Aeropyrum_,Sulfolobu0)),(Pyrococcu0,(Pyrococcus,Pyrococcu1)))));
(Methanobac,(((Methanosar,(Halobacter,(Haloarcula,Sulfolobus))),(Archaeoglo,(Ferroplasm,(Thermoplas,Thermopla0)))),(Methanococ,Methanoco0)),(Methanopyr,((Pyrobaculu,(Aeropyrum_,Sulfolobu0)),(Pyrococcu0,(Pyrococcus,Pyrococcu1)))));
(Methanobac,(((Methanosar,(Haloarcula,(Halobacter,Sulfolobus))),(Archaeoglo,(Ferroplasm,(Thermoplas,Thermopla0)))),(Methanococ,Methanoco0)),(Methanopyr,((Pyrobaculu,(Aeropyrum_,Sulfolobu0)),(Pyrococcu0,(Pyrococcus,Pyrococcu1)))));
(Methanobac,(((Methanosar,(Haloarcula,Halobacter)),(Sulfolobus,(Archaeoglo,(Ferroplasm,(Thermoplas,Thermopla0))))),(Methanococ,Methanoco0)),(Methanopyr,((Pyrobaculu,(Aeropyrum_,Sulfolobu0)),(Pyrococcu0,(Pyrococcus,Pyrococcu1)))));
(Methanobac,(((Methanosar,(Haloarcula,Halobacter)),((Archaeoglo,Sulfolobus),(Ferroplasm,(Thermoplas,Thermopla0)))),(Methanococ,Methanoco0)),(Methanopyr,((Pyrobaculu,(Aeropyrum_,Sulfolobu0)),(Pyrococcu0,(Pyrococcus,Pyrococcu1)))));
(Methanobac,(((Methanosar,(Haloarcula,Halobacter)),(Archaeoglo,(Sulfolobus,(Ferroplasm,(Thermoplas,Thermopla0))))),(Methanococ,Methanoco0)),(Methanopyr,((Pyrobaculu,(Aeropyrum_,Sulfolobu0)),(Pyrococcu0,(Pyrococcus,Pyrococcu1)))));
(Methanobac,(((Methanosar,(Haloarcula,Halobacter)),(Archaeoglo,((Ferroplasm,Sulfolobus),(Thermoplas,Thermopla0)))),(Methanococ,Methanoco0)),(Methanopyr,((Pyrobaculu,(Aeropyrum_,Sulfolobu0)),(Pyrococcu0,(Pyrococcus,Pyrococcu1)))));
(Methanobac,(((Methanosar,(Haloarcula,Halobacter)),(Archaeoglo,(Ferroplasm,(Sulfolobus,(Thermoplas,Thermopla0))))),(Methanococ,Methanoco0)),(Methanopyr,((Pyrobaculu,(Aeropyrum_,Sulfolobu0)),(Pyrococcu0,(Pyrococcus,Pyrococcu1)))));
(Methanobac,(((Methanosar,(Haloarcula,Halobacter)),(Archaeoglo,(Ferroplasm,(Thermopla0,(Thermoplas,Sulfolobus))))),(Methanococ,Methanoco0)),(Methanopyr,((Pyrobaculu,(Aeropyrum_,Sulfolobu0)),(Pyrococcu0,(Pyrococcus,Pyrococcu1)))));
(Methanobac,(((Methanosar,(Haloarcula,Halobacter)),(Archaeoglo,(Ferroplasm,(Thermoplas,(Thermopla0,Sulfolobus))))),(Methanococ,Methanoco0)),(Methanopyr,((Pyrobaculu,(Aeropyrum_,Sulfolobu0)),(Pyrococcu0,(Pyrococcus,Pyrococcu1)))));
(Methanobac,(((Methanosar,(Haloarcula,Halobacter)),(Archaeoglo,(Ferroplasm,(Thermoplas,Thermopla0)))),(Sulfolobus,(Methanococ,Methanoco0))),(Methanopyr,((Pyrobaculu,(Aeropyrum_,Sulfolobu0)),(Pyrococcu0,(Pyrococcus,Pyrococcu1)))));
(Methanobac,(((Methanosar,(Haloarcula,Halobacter)),(Archaeoglo,(Ferroplasm,(Thermoplas,Thermopla0)))),(Methanoco0,(Methanococ,Sulfolobus))),(Methanopyr,((Pyrobaculu,(Aeropyrum_,Sulfolobu0)),(Pyrococcu0,(Pyrococcus,Pyrococcu1)))));
(Methanobac,(((Methanosar,(Haloarcula,Halobacter)),(Archaeoglo,(Ferroplasm,(Thermoplas,Thermopla0)))),(Methanococ,(Methanoco0,Sulfolobus))),(Methanopyr,((Pyrobaculu,(Aeropyrum_,Sulfolobu0)),(Pyrococcu0,(Pyrococcus,Pyrococcu1)))));
(Methanobac,(((Methanosar,(Haloarcula,Halobacter)),(Archaeoglo,(Ferroplasm,(Thermoplas,Thermopla0)))),(Methanococ,Methanoco0)),(Sulfolobus,(Methanopyr,((Pyrobaculu,(Aeropyrum_,Sulfolobu0)),(Pyrococcu0,(Pyrococcus,Pyrococcu1))))));
(Methanobac,(((Methanosar,(Haloarcula,Halobacter)),(Archaeoglo,(Ferroplasm,(Thermoplas,Thermopla0)))),(Methanococ,Methanoco0)),((Methanopyr,Sulfolobus),((Pyrobaculu,(Aeropyrum_,Sulfolobu0)),(Pyrococcu0,(Pyrococcus,Pyrococcu1)))));
(Methanobac,(((Methanosar,(Haloarcula,Halobacter)),(Archaeoglo,(Ferroplasm,(Thermoplas,Thermopla0)))),(Methanococ,Methanoco0)),(Methanopyr,(Sulfolobus,((Pyrobaculu,(Aeropyrum_,Sulfolobu0)),(Pyrococcu0,(Pyrococcus,Pyrococcu1))))));
(Methanobac,(((Methanosar,(Haloarcula,Halobacter)),(Archaeoglo,(Ferroplasm,(Thermoplas,Thermopla0)))),(Methanococ,Methanoco0)),(Methanopyr,((Sulfolobus,(Pyrobaculu,(Aeropyrum_,Sulfolobu0))),(Pyrococcu0,(Pyrococcus,Pyrococcu1)))));
(Methanobac,(((Methanosar,(Haloarcula,Halobacter)),(Archaeoglo,(Ferroplasm,(Thermoplas,Thermopla0)))),(Methanococ,Methanoco0)),(Methanopyr,(((Pyrobaculu,Sulfolobus),(Aeropyrum_,Sulfolobu0)),(Pyrococcu0,(Pyrococcus,Pyrococcu1)))));
(Methanobac,(((Methanosar,(Haloarcula,Halobacter)),(Archaeoglo,(Ferroplasm,(Thermoplas,Thermopla0)))),(Methanococ,Methanoco0)),(Methanopyr,((Pyrobaculu,(Sulfolobus,(Aeropyrum_,Sulfolobu0))),(Pyrococcu0,(Pyrococcus,Pyrococcu1)))));
(Methanobac,(((Methanosar,(Haloarcula,Halobacter)),(Archaeoglo,(Ferroplasm,(Thermoplas,Thermopla0)))),(Methanococ,Methanoco0)),(Methanopyr,((Pyrobaculu,(Sulfolobu0,(Aeropyrum_,Sulfolobus))),(Pyrococcu0,(Pyrococcus,Pyrococcu1)))));
(Methanobac,(((Methanosar,(Haloarcula,Halobacter)),(Archaeoglo,(Ferroplasm,(Thermoplas,Thermopla0)))),(Methanococ,Methanoco0)),(Methanopyr,((Pyrobaculu,(Aeropyrum_,(Sulfolobus,Sulfolobu0))),(Pyrococcu0,(Pyrococcus,Pyrococcu1)))));
(Methanobac,(((Methanosar,(Haloarcula,Halobacter)),(Archaeoglo,(Ferroplasm,(Thermoplas,Thermopla0)))),(Methanococ,Methanoco0)),(Methanopyr,((Pyrobaculu,(Aeropyrum_,Sulfolobu0)),(Sulfolobus,(Pyrococcu0,(Pyrococcus,Pyrococcu1))))));
(Methanobac,(((Methanosar,(Haloarcula,Halobacter)),(Archaeoglo,(Ferroplasm,(Thermoplas,Thermopla0)))),(Methanococ,Methanoco0)),(Methanopyr,((Pyrobaculu,(Aeropyrum_,Sulfolobu0)),((Sulfolobus,Pyrococcu0),(Pyrococcus,Pyrococcu1)))));
(Methanobac,(((Methanosar,(Haloarcula,Halobacter)),(Archaeoglo,(Ferroplasm,(Thermoplas,Thermopla0)))),(Methanococ,Methanoco0)),(Methanopyr,((Pyrobaculu,(Aeropyrum_,Sulfolobu0)),(Pyrococcu0,(Sulfolobus,(Pyrococcus,Pyrococcu1))))));
(Methanobac,(((Methanosar,(Haloarcula,Halobacter)),(Archaeoglo,(Ferroplasm,(Thermoplas,Thermopla0)))),(Methanococ,Methanoco0)),(Methanopyr,((Pyrobaculu,(Aeropyrum_,Sulfolobu0)),(Pyrococcu0,(Pyrococcu1,(Sulfolobus,Pyrococcus))))));
(Methanobac,(((Methanosar,(Haloarcula,Halobacter)),(Archaeoglo,(Ferroplasm,(Thermoplas,Thermopla0)))),(Methanococ,Methanoco0)),(Methanopyr,((Pyrobaculu,(Aeropyrum_,Sulfolobu0)),(Pyrococcu0,(Pyrococcus,(Sulfolobus,Pyrococcu1))))));
((Methanobac,Sulfolobu0),(((Methanosar,(Haloarcula,Halobacter)),(Archaeoglo,(Ferroplasm,(Thermoplas,Thermopla0)))),(Methanococ,Methanoco0)),(Methanopyr,((Pyrobaculu,(Aeropyrum_,Sulfolobus)),(Pyrococcu0,(Pyrococcus,Pyrococcu1)))));
(Methanobac,(Sulfolobu0,(((Methanosar,(Haloarcula,Halobacter)),(Archaeoglo,(Ferroplasm,(Thermoplas,Thermopla0)))),(Methanococ,Methanoco0))),(Methanopyr,((Pyrobaculu,(Aeropyrum_,Sulfolobus)),(Pyrococcu0,(Pyrococcus,Pyrococcu1)))));
(Methanobac,((Sulfolobu0,((Methanosar,(Haloarcula,Halobacter)),(Archaeoglo,(Ferroplasm,(Thermoplas,Thermopla0))))),(Methanococ,Methanoco0)),(Methanopyr,((Pyrobaculu,(Aeropyrum_,Sulfolobus)),(Pyrococcu0,(Pyrococcus,Pyrococcu1)))));
(Methanobac,(((Sulfolobu0,(Methanosar,(Haloarcula,Halobacter))),(Archaeoglo,(Ferroplasm,(Thermoplas,Thermopla0)))),(Methanococ,Methanoco0)),(Methanopyr,((Pyrobaculu,(Aeropyrum_,Sulfolobus)),(Pyrococcu0,(Pyrococcus,Pyrococcu1)))));
(Methanobac,((((Methanosar,Sulfolobu0),(Haloarcula,Halobacter)),(Archaeoglo,(Ferroplasm,(Thermoplas,Thermopla0)))),(Methanococ,Methanoco0)),(Methanopyr,((Pyrobaculu,(Aeropyrum_,Sulfolobus)),(Pyrococcu0,(Pyrococcus,Pyrococcu1)))));
(Methanobac,(((Methanosar,(Sulfolobu0,(Haloarcula,Halobacter))),(Archaeoglo,(Ferroplasm,(Thermoplas,Thermopla0)))),(Methanococ,Methanoco0)),(Methanopyr,((Pyrobaculu,(Aeropyrum_,Sulfolobus)),(Pyrococcu0,(Pyrococcus,Pyrococcu1)))));
(Methanobac,(((Methanosar,(Halobacter,(Haloarcula,Sulfolobu0))),(Archaeoglo,(Ferroplasm,(Thermoplas,Thermopla0)))),(Methanococ,Methanoco0)),(Methanopyr,((Pyrobaculu,(Aeropyrum_,Sulfolobus)),(Pyrococcu0,(Pyrococcus,Pyrococcu1)))));
(Methanobac,(((Methanosar,(Haloarcula,(Halobacter,Sulfolobu0))),(Archaeoglo,(Ferroplasm,(Thermoplas,Thermopla0)))),(Methanococ,Methanoco0)),(Methanopyr,((Pyrobaculu,(Aeropyrum_,Sulfolobus)),(Pyrococcu0,(Pyrococcus,Pyrococcu1)))));
(Methanobac,(((Methanosar,(Haloarcula,Halobacter)),(Sulfolobu0,(Archaeoglo,(Ferroplasm,(Thermoplas,Thermopla0))))),(Methanococ,Methanoco0)),(Methanopyr,((Pyrobaculu,(Aeropyrum_,Sulfolobus)),(Pyrococcu0,(Pyrococcus,Pyrococcu1)))));
(Methanobac,(((Methanosar,(Haloarcula,Halobacter)),((Archaeoglo,Sulfolobu0),(Ferroplasm,(Thermoplas,Thermopla0)))),(Methanococ,Methanoco0)),(Methanopyr,((Pyrobaculu,(Aeropyrum_,Sulfolobus)),(Pyrococcu0,(Pyrococcus,Pyrococcu1)))));
(Methanobac,(((Methanosar,(Haloarcula,Halobacter)),(Archaeoglo,(Sulfolobu0,(Ferroplasm,(Thermoplas,Thermopla0))))),(Methanococ,Methanoco0)),(Methanopyr,((Pyrobaculu,(Aeropyrum_,Sulfolobus)),(Pyrococcu0,(Pyrococcus,Pyrococcu1)))));
(Methanobac,(((Methanosar,(Haloarcula,Halobacter)),(Archaeoglo,((Ferroplasm,Sulfolobu0),(Thermoplas,Thermopla0)))),(Methanococ,Methanoco0)),(Methanopyr,((Pyrobaculu,(Aeropyrum_,Sulfolobus)),(Pyrococcu0,(Pyrococcus,Pyrococcu1)))));
(Methanobac,(((Methanosar,(Haloarcula,Halobacter)),(Archaeoglo,(Ferroplasm,(Sulfolobu0,(Thermoplas,Thermopla0))))),(Methanococ,Methanoco0)),(Methanopyr,((Pyrobaculu,(Aeropyrum_,Sulfolobus)),(Pyrococcu0,(Pyrococcus,Pyrococcu1)))));
(Methanobac,(((Methanosar,(Haloarcula,Halobacter)),(Archaeoglo,(Ferroplasm,(Thermopla0,(Thermoplas,Sulfolobu0))))),(Methanococ,Methanoco0)),(Methanopyr,((Pyrobaculu,(Aeropyrum_,Sulfolobus)),(Pyrococcu0,(Pyrococcus,Pyrococcu1)))));
(Methanobac,(((Methanosar,(Haloarcula,Halobacter)),(Archaeoglo,(Ferroplasm,(Thermoplas,(Thermopla0,Sulfolobu0))))),(Methanococ,Methanoco0)),(Methanopyr,((Pyrobaculu,(Aeropyrum_,Sulfolobus)),(Pyrococcu0,(Pyrococcus,Pyrococcu1)))));
(Methanobac,(((Methanosar,(Haloarcula,Halobacter)),(Archaeoglo,(Ferroplasm,(Thermoplas,Thermopla0)))),(Sulfolobu0,(Methanococ,Methanoco0))),(Methanopyr,((Pyrobaculu,(Aeropyrum_,Sulfolobus)),(Pyrococcu0,(Pyrococcus,Pyrococcu1)))));
(Methanobac,(((Methanosar,(Haloarcula,Halobacter)),(Archaeoglo,(Ferroplasm,(Thermoplas,Thermopla0)))),(Methanoco0,(Methanococ,Sulfolobu0))),(Methanopyr,((Pyrobaculu,(Aeropyrum_,Sulfolobus)),(Pyrococcu0,(Pyrococcus,Pyrococcu1)))));
(Methanobac,(((Methanosar,(Haloarcula,Halobacter)),(Archaeoglo,(Ferroplasm,(Thermoplas,Thermopla0)))),(Methanococ,(Methanoco0,Sulfolobu0))),(Methanopyr,((Pyrobaculu,(Aeropyrum_,Sulfolobus)),(Pyrococcu0,(Pyrococcus,Pyrococcu1)))));
(Methanobac,(((Methanosar,(Haloarcula,Halobacter)),(Archaeoglo,(Ferroplasm,(Thermoplas,Thermopla0)))),(Methanococ,Methanoco0)),(Sulfolobu0,(Methanopyr,((Pyrobaculu,(Aeropyrum_,Sulfolobus)),(Pyrococcu0,(Pyrococcus,Pyrococcu1))))));
(Methanobac,(((Methanosar,(Haloarcula,Halobacter)),(Archaeoglo,(Ferroplasm,(Thermoplas,Thermopla0)))),(Methanococ,Methanoco0)),((Methanopyr,Sulfolobu0),((Pyrobaculu,(Aeropyrum_,Sulfolobus)),(Pyrococcu0,(Pyrococcus,Pyrococcu1)))));
(Methanobac,(((Methanosar,(Haloarcula,Halobacter)),(Archaeoglo,(Ferroplasm,(Thermoplas,Thermopla0)))),(Methanococ,Methanoco0)),(Methanopyr,(Sulfolobu0,((Pyrobaculu,(Aeropyrum_,Sulfolobus)),(Pyrococcu0,(Pyrococcus,Pyrococcu1))))));
(Methanobac,(((Methanosar,(Haloarcula,Halobacter)),(Archaeoglo,(Ferroplasm,(Thermoplas,Thermopla0)))),(Methanococ,Methanoco0)),(Methanopyr,((Sulfolobu0,(Pyrobaculu,(Aeropyrum_,Sulfolobus))),(Pyrococcu0,(Pyrococcus,Pyrococcu1)))));
(Methanobac,(((Methanosar,(Haloarcula,Halobacter)),(Archaeoglo,(Ferroplasm,(Thermoplas,Thermopla0)))),(Methanococ,Methanoco0)),(Methanopyr,(((Pyrobaculu,Sulfolobu0),(Aeropyrum_,Sulfolobus)),(Pyrococcu0,(Pyrococcus,Pyrococcu1)))));
(Methanobac,(((Methanosar,(Haloarcula,Halobacter)),(Archaeoglo,(Ferroplasm,(Thermoplas,Thermopla0)))),(Methanococ,Methanoco0)),(Methanopyr,((Pyrobaculu,(Sulfolobu0,(Aeropyrum_,Sulfolobus))),(Pyrococcu0,(Pyrococcus,Pyrococcu1)))));
(Methanobac,(((Methanosar,(Haloarcula,Halobacter)),(Archaeoglo,(Ferroplasm,(Thermoplas,Thermopla0)))),(Methanococ,Methanoco0)),(Methanopyr,((Pyrobaculu,(Sulfolobus,(Aeropyrum_,Sulfolobu0))),(Pyrococcu0,(Pyrococcus,Pyrococcu1)))));
(Methanobac,(((Methanosar,(Haloarcula,Halobacter)),(Archaeoglo,(Ferroplasm,(Thermoplas,Thermopla0)))),(Methanococ,Methanoco0)),(Methanopyr,((Pyrobaculu,(Aeropyrum_,(Sulfolobus,Sulfolobu0))),(Pyrococcu0,(Pyrococcus,Pyrococcu1)))));
(Methanobac,(((Methanosar,(Haloarcula,Halobacter)),(Archaeoglo,(Ferroplasm,(Thermoplas,Thermopla0)))),(Methanococ,Methanoco0)),(Methanopyr,((Pyrobaculu,(Aeropyrum_,Sulfolobus)),(Sulfolobu0,(Pyrococcu0,(Pyrococcus,Pyrococcu1))))));
(Methanobac,(((Methanosar,(Haloarcula,Halobacter)),(Archaeoglo,(Ferroplasm,(Thermoplas,Thermopla0)))),(Methanococ,Methanoco0)),(Methanopyr,((Pyrobaculu,(Aeropyrum_,Sulfolobus)),((Sulfolobu0,Pyrococcu0),(Pyrococcus,Pyrococcu1)))));
(Methanobac,(((Methanosar,(Haloarcula,Halobacter)),(Archaeoglo,(Ferroplasm,(Thermoplas,Thermopla0)))),(Methanococ,Methanoco0)),(Methanopyr,((Pyrobaculu,(Aeropyrum_,Sulfolobus)),(Pyrococcu0,(Sulfolobu0,(Pyrococcus,Pyrococcu1))))));
(Methanobac,(((Methanosar,(Haloarcula,Halobacter)),(Archaeoglo,(Ferroplasm,(Thermoplas,Thermopla0)))),(Methanococ,Methanoco0)),(Methanopyr,((Pyrobaculu,(Aeropyrum_,Sulfolobus)),(Pyrococcu0,(Pyrococcu1,(Sulfolobu0,Pyrococcus))))));
(Methanobac,(((Methanosar,(Haloarcula,Halobacter)),(Archaeoglo,(Ferroplasm,(Thermoplas,Thermopla0)))),(Methanococ,Methanoco0)),(Methanopyr,((Pyrobaculu,(Aeropyrum_,Sulfolobus)),(Pyrococcu0,(Pyrococcus,(Sulfolobu0,Pyrococcu1))))));
((Methanobac,Pyrococcu0),(((Methanosar,(Haloarcula,Halobacter)),(Archaeoglo,(Ferroplasm,(Thermoplas,Thermopla0)))),(Methanococ,Methanoco0)),(Methanopyr,((Pyrobaculu,(Aeropyrum_,(Sulfolobus,Sulfolobu0))),(Pyrococcus,Pyrococcu1))));
(Methanobac,(Pyrococcu0,(((Methanosar,(Haloarcula,Halobacter)),(Archaeoglo,(Ferroplasm,(Thermoplas,Thermopla0)))),(Methanococ,Methanoco0))),(Methanopyr,((Pyrobaculu,(Aeropyrum_,(Sulfolobus,Sulfolobu0))),(Pyrococcus,Pyrococcu1))));
(Methanobac,((Pyrococcu0,((Methanosar,(Haloarcula,Halobacter)),(Archaeoglo,(Ferroplasm,(Thermoplas,Thermopla0))))),(Methanococ,Methanoco0)),(Methanopyr,((Pyrobaculu,(Aeropyrum_,(Sulfolobus,Sulfolobu0))),(Pyrococcus,Pyrococcu1))));
(Methanobac,(((Pyrococcu0,(Methanosar,(Haloarcula,Halobacter))),(Archaeoglo,(Ferroplasm,(Thermoplas,Thermopla0)))),(Methanococ,Methanoco0)),(Methanopyr,((Pyrobaculu,(Aeropyrum_,(Sulfolobus,Sulfolobu0))),(Pyrococcus,Pyrococcu1))));
(Methanobac,((((Methanosar,Pyrococcu0),(Haloarcula,Halobacter)),(Archaeoglo,(Ferroplasm,(Thermoplas,Thermopla0)))),(Methanococ,Methanoco0)),(Methanopyr,((Pyrobaculu,(Aeropyrum_,(Sulfolobus,Sulfolobu0))),(Pyrococcus,Pyrococcu1))));
(Methanobac,(((Methanosar,(Pyrococcu0,(Haloarcula,Halobacter))),(Archaeoglo,(Ferroplasm,(Thermoplas,Thermopla0)))),(Methanococ,Methanoco0)),(Methanopyr,((Pyrobaculu,(Aeropyrum_,(Sulfolobus,Sulfolobu0))),(Pyrococcus,Pyrococcu1))));
(Methanobac,(((Methanosar,(Halobacter,(Haloarcula,Pyrococcu0))),(Archaeoglo,(Ferroplasm,(Thermoplas,Thermopla0)))),(Methanococ,Methanoco0)),(Methanopyr,((Pyrobaculu,(Aeropyrum_,(Sulfolobus,Sulfolobu0))),(Pyrococcus,Pyrococcu1))));
(Methanobac,(((Methanosar,(Haloarcula,(Halobacter,Pyrococcu0))),(Archaeoglo,(Ferroplasm,(Thermoplas,Thermopla0)))),(Methanococ,Methanoco0)),(Methanopyr,((Pyrobaculu,(Aeropyrum_,(Sulfolobus,Sulfolobu0))),(Pyrococcus,Pyrococcu1))));
(Methanobac,(((Methanosar,(Haloarcula,Halobacter)),(Pyrococcu0,(Archaeoglo,(Ferroplasm,(Thermoplas,Thermopla0))))),(Methanococ,Methanoco0)),(Methanopyr,((Pyrobaculu,(Aeropyrum_,(Sulfolobus,Sulfolobu0))),(Pyrococcus,Pyrococcu1))));
(Methanobac,(((Methanosar,(Haloarcula,Halobacter)),((Archaeoglo,Pyrococcu0),(Ferroplasm,(Thermoplas,Thermopla0)))),(Methanococ,Methanoco0)),(Methanopyr,((Pyrobaculu,(Aeropyrum_,(Sulfolobus,Sulfolobu0))),(Pyrococcus,Pyrococcu1))));
(Methanobac,(((Methanosar,(Haloarcula,Halobacter)),(Archaeoglo,(Pyrococcu0,(Ferroplasm,(Thermoplas,Thermopla0))))),(Methanococ,Methanoco0)),(Methanopyr,((Pyrobaculu,(Aeropyrum_,(Sulfolobus,Sulfolobu0))),(Pyrococcus,Pyrococcu1))));
(Methanobac,(((Methanosar,(Haloarcula,Halobacter)),(Archaeoglo,((Ferroplasm,Pyrococcu0),(Thermoplas,Thermopla0)))),(Methanococ,Methanoco0)),(Methanopyr,((Pyrobaculu,(Aeropyrum_,(Sulfolobus,Sulfolobu0))),(Pyrococcus,Pyrococcu1))));
(Methanobac,(((Methanosar,(Haloarcula,Halobacter)),(Archaeoglo,(Ferroplasm,(Pyrococcu0,(Thermoplas,Thermopla0))))),(Methanococ,Methanoco0)),(Methanopyr,((Pyrobaculu,(Aeropyrum_,(Sulfolobus,Sulfolobu0))),(Pyrococcus,Pyrococcu1))));
(Methanobac,(((Methanosar,(Haloarcula,Halobacter)),(Archaeoglo,(Ferroplasm,(Thermopla0,(Thermoplas,Pyrococcu0))))),(Methanococ,Methanoco0)),(Methanopyr,((Pyrobaculu,(Aeropyrum_,(Sulfolobus,Sulfolobu0))),(Pyrococcus,Pyrococcu1))));
(Methanobac,(((Methanosar,(Haloarcula,Halobacter)),(Archaeoglo,(Ferroplasm,(Thermoplas,(Thermopla0,Pyrococcu0))))),(Methanococ,Methanoco0)),(Methanopyr,((Pyrobaculu,(Aeropyrum_,(Sulfolobus,Sulfolobu0))),(Pyrococcus,Pyrococcu1))));
(Methanobac,(((Methanosar,(Haloarcula,Halobacter)),(Archaeoglo,(Ferroplasm,(Thermoplas,Thermopla0)))),(Pyrococcu0,(Methanococ,Methanoco0))),(Methanopyr,((Pyrobaculu,(Aeropyrum_,(Sulfolobus,Sulfolobu0))),(Pyrococcus,Pyrococcu1))));
(Methanobac,(((Methanosar,(Haloarcula,Halobacter)),(Archaeoglo,(Ferroplasm,(Thermoplas,Thermopla0)))),(Methanoco0,(Methanococ,Pyrococcu0))),(Methanopyr,((Pyrobaculu,(Aeropyrum_,(Sulfolobus,Sulfolobu0))),(Pyrococcus,Pyrococcu1))));
(Methanobac,(((Methanosar,(Haloarcula,Halobacter)),(Archaeoglo,(Ferroplasm,(Thermoplas,Thermopla0)))),(Methanococ,(Methanoco0,Pyrococcu0))),(Methanopyr,((Pyrobaculu,(Aeropyrum_,(Sulfolobus,Sulfolobu0))),(Pyrococcus,Pyrococcu1))));
(Methanobac,(((Methanosar,(Haloarcula,Halobacter)),(Archaeoglo,(Ferroplasm,(Thermoplas,Thermopla0)))),(Methanococ,Methanoco0)),(Pyrococcu0,(Methanopyr,((Pyrobaculu,(Aeropyrum_,(Sulfolobus,Sulfolobu0))),(Pyrococcus,Pyrococcu1)))));
(Methanobac,(((Methanosar,(Haloarcula,Halobacter)),(Archaeoglo,(Ferroplasm,(Thermoplas,Thermopla0)))),(Methanococ,Methanoco0)),((Methanopyr,Pyrococcu0),((Pyrobaculu,(Aeropyrum_,(Sulfolobus,Sulfolobu0))),(Pyrococcus,Pyrococcu1))));
(Methanobac,(((Methanosar,(Haloarcula,Halobacter)),(Archaeoglo,(Ferroplasm,(Thermoplas,Thermopla0)))),(Methanococ,Methanoco0)),(Methanopyr,(Pyrococcu0,((Pyrobaculu,(Aeropyrum_,(Sulfolobus,Sulfolobu0))),(Pyrococcus,Pyrococcu1)))));
(Methanobac,(((Methanosar,(Haloarcula,Halobacter)),(Archaeoglo,(Ferroplasm,(Thermoplas,Thermopla0)))),(Methanococ,Methanoco0)),(Methanopyr,((Pyrococcu0,(Pyrobaculu,(Aeropyrum_,(Sulfolobus,Sulfolobu0)))),(Pyrococcus,Pyrococcu1))));
(Methanobac,(((Methanosar,(Haloarcula,Halobacter)),(Archaeoglo,(Ferroplasm,(Thermoplas,Thermopla0)))),(Methanococ,Methanoco0)),(Methanopyr,(((Pyrobaculu,Pyrococcu0),(Aeropyrum_,(Sulfolobus,Sulfolobu0))),(Pyrococcus,Pyrococcu1))));
(Methanobac,(((Methanosar,(Haloarcula,Halobacter)),(Archaeoglo,(Ferroplasm,(Thermoplas,Thermopla0)))),(Methanococ,Methanoco0)),(Methanopyr,((Pyrobaculu,(Pyrococcu0,(Aeropyrum_,(Sulfolobus,Sulfolobu0)))),(Pyrococcus,Pyrococcu1))));
(Methanobac,(((Methanosar,(Haloarcula,Halobacter)),(Archaeoglo,(Ferroplasm,(Thermoplas,Thermopla0)))),(Methanococ,Methanoco0)),(Methanopyr,((Pyrobaculu,((Aeropyrum_,Pyrococcu0),(Sulfolobus,Sulfolobu0))),(Pyrococcus,Pyrococcu1))));
(Methanobac,(((Methanosar,(Haloarcula,Halobacter)),(Archaeoglo,(Ferroplasm,(Thermoplas,Thermopla0)))),(Methanococ,Methanoco0)),(Methanopyr,((Pyrobaculu,(Aeropyrum_,(Pyrococcu0,(Sulfolobus,Sulfolobu0)))),(Pyrococcus,Pyrococcu1))));
(Methanobac,(((Methanosar,(Haloarcula,Halobacter)),(Archaeoglo,(Ferroplasm,(Thermoplas,Thermopla0)))),(Methanococ,Methanoco0)),(Methanopyr,((Pyrobaculu,(Aeropyrum_,(Sulfolobu0,(Sulfolobus,Pyrococcu0)))),(Pyrococcus,Pyrococcu1))));
(Methanobac,(((Methanosar,(Haloarcula,Halobacter)),(Archaeoglo,(Ferroplasm,(Thermoplas,Thermopla0)))),(Methanococ,Methanoco0)),(Methanopyr,((Pyrobaculu,(Aeropyrum_,(Sulfolobus,(Sulfolobu0,Pyrococcu0)))),(Pyrococcus,Pyrococcu1))));
(Methanobac,(((Methanosar,(Haloarcula,Halobacter)),(Archaeoglo,(Ferroplasm,(Thermoplas,Thermopla0)))),(Methanococ,Methanoco0)),(Methanopyr,((Pyrobaculu,(Aeropyrum_,(Sulfolobus,Sulfolobu0))),(Pyrococcu0,(Pyrococcus,Pyrococcu1)))));
(Methanobac,(((Methanosar,(Haloarcula,Halobacter)),(Archaeoglo,(Ferroplasm,(Thermoplas,Thermopla0)))),(Methanococ,Methanoco0)),(Methanopyr,((Pyrobaculu,(Aeropyrum_,(Sulfolobus,Sulfolobu0))),(Pyrococcu1,(Pyrococcu0,Pyrococcus)))));
(Methanobac,(((Methanosar,(Haloarcula,Halobacter)),(Archaeoglo,(Ferroplasm,(Thermoplas,Thermopla0)))),(Methanococ,Methanoco0)),(Methanopyr,((Pyrobaculu,(Aeropyrum_,(Sulfolobus,Sulfolobu0))),(Pyrococcus,(Pyrococcu0,Pyrococcu1)))));
((Methanobac,Pyrococcus),(((Methanosar,(Haloarcula,Halobacter)),(Archaeoglo,(Ferroplasm,(Thermoplas,Thermopla0)))),(Methanococ,Methanoco0)),(Methanopyr,((Pyrobaculu,(Aeropyrum_,(Sulfolobus,Sulfolobu0))),(Pyrococcu0,Pyrococcu1))));
(Methanobac,(Pyrococcus,(((Methanosar,(Haloarcula,Halobacter)),(Archaeoglo,(Ferroplasm,(Thermoplas,Thermopla0)))),(Methanococ,Methanoco0))),(Methanopyr,((Pyrobaculu,(Aeropyrum_,(Sulfolobus,Sulfolobu0))),(Pyrococcu0,Pyrococcu1))));
(Methanobac,((Pyrococcus,((Methanosar,(Haloarcula,Halobacter)),(Archaeoglo,(Ferroplasm,(Thermoplas,Thermopla0))))),(Methanococ,Methanoco0)),(Methanopyr,((Pyrobaculu,(Aeropyrum_,(Sulfolobus,Sulfolobu0))),(Pyrococcu0,Pyrococcu1))));
(Methanobac,(((Pyrococcus,(Methanosar,(Haloarcula,Halobacter))),(Archaeoglo,(Ferroplasm,(Thermoplas,Thermopla0)))),(Methanococ,Methanoco0)),(Methanopyr,((Pyrobaculu,(Aeropyrum_,(Sulfolobus,Sulfolobu0))),(Pyrococcu0,Pyrococcu1))));
(Methanobac,((((Methanosar,Pyrococcus),(Haloarcula,Halobacter)),(Archaeoglo,(Ferroplasm,(Thermoplas,Thermopla0)))),(Methanococ,Methanoco0)),(Methanopyr,((Pyrobaculu,(Aeropyrum_,(Sulfolobus,Sulfolobu0))),(Pyrococcu0,Pyrococcu1))));
(Methanobac,(((Methanosar,(Pyrococcus,(Haloarcula,Halobacter))),(Archaeoglo,(Ferroplasm,(Thermoplas,Thermopla0)))),(Methanococ,Methanoco0)),(Methanopyr,((Pyrobaculu,(Aeropyrum_,(Sulfolobus,Sulfolobu0))),(Pyrococcu0,Pyrococcu1))));
(Methanobac,(((Methanosar,(Halobacter,(Haloarcula,Pyrococcus))),(Archaeoglo,(Ferroplasm,(Thermoplas,Thermopla0)))),(Methanococ,Methanoco0)),(Methanopyr,((Pyrobaculu,(Aeropyrum_,(Sulfolobus,Sulfolobu0))),(Pyrococcu0,Pyrococcu1))));
(Methanobac,(((Methanosar,(Haloarcula,(Halobacter,Pyrococcus))),(Archaeoglo,(Ferroplasm,(Thermoplas,Thermopla0)))),(Methanococ,Methanoco0)),(Methanopyr,((Pyrobaculu,(Aeropyrum_,(Sulfolobus,Sulfolobu0))),(Pyrococcu0,Pyrococcu1))));
(Methanobac,(((Methanosar,(Haloarcula,Halobacter)),(Pyrococcus,(Archaeoglo,(Ferroplasm,(Thermoplas,Thermopla0))))),(Methanococ,Methanoco0)),(Methanopyr,((Pyrobaculu,(Aeropyrum_,(Sulfolobus,Sulfolobu0))),(Pyrococcu0,Pyrococcu1))));
(Methanobac,(((Methanosar,(Haloarcula,Halobacter)),((Archaeoglo,Pyrococcus),(Ferroplasm,(Thermoplas,Thermopla0)))),(Methanococ,Methanoco0)),(Methanopyr,((Pyrobaculu,(Aeropyrum_,(Sulfolobus,Sulfolobu0))),(Pyrococcu0,Pyrococcu1))));
(Methanobac,(((Methanosar,(Haloarcula,Halobacter)),(Archaeoglo,(Pyrococcus,(Ferroplasm,(Thermoplas,Thermopla0))))),(Methanococ,Methanoco0)),(Methanopyr,((Pyrobaculu,(Aeropyrum_,(Sulfolobus,Sulfolobu0))),(Pyrococcu0,Pyrococcu1))));
(Methanobac,(((Methanosar,(Haloarcula,Halobacter)),(Archaeoglo,((Ferroplasm,Pyrococcus),(Thermoplas,Thermopla0)))),(Methanococ,Methanoco0)),(Methanopyr,((Pyrobaculu,(Aeropyrum_,(Sulfolobus,Sulfolobu0))),(Pyrococcu0,Pyrococcu1))));
(Methanobac,(((Methanosar,(Haloarcula,Halobacter)),(Archaeoglo,(Ferroplasm,(Pyrococcus,(Thermoplas,Thermopla0))))),(Methanococ,Methanoco0)),(Methanopyr,((Pyrobaculu,(Aeropyrum_,(Sulfolobus,Sulfolobu0))),(Pyrococcu0,Pyrococcu1))));
(Methanobac,(((Methanosar,(Haloarcula,Halobacter)),(Archaeoglo,(Ferroplasm,(Thermopla0,(Thermoplas,Pyrococcus))))),(Methanococ,Methanoco0)),(Methanopyr,((Pyrobaculu,(Aeropyrum_,(Sulfolobus,Sulfolobu0))),(Pyrococcu0,Pyrococcu1))));
(Methanobac,(((Methanosar,(Haloarcula,Halobacter)),(Archaeoglo,(Ferroplasm,(Thermoplas,(Thermopla0,Pyrococcus))))),(Methanococ,Methanoco0)),(Methanopyr,((Pyrobaculu,(Aeropyrum_,(Sulfolobus,Sulfolobu0))),(Pyrococcu0,Pyrococcu1))));
(Methanobac,(((Methanosar,(Haloarcula,Halobacter)),(Archaeoglo,(Ferroplasm,(Thermoplas,Thermopla0)))),(Pyrococcus,(Methanococ,Methanoco0))),(Methanopyr,((Pyrobaculu,(Aeropyrum_,(Sulfolobus,Sulfolobu0))),(Pyrococcu0,Pyrococcu1))));
(Methanobac,(((Methanosar,(Haloarcula,Halobacter)),(Archaeoglo,(Ferroplasm,(Thermoplas,Thermopla0)))),(Methanoco0,(Methanococ,Pyrococcus))),(Methanopyr,((Pyrobaculu,(Aeropyrum_,(Sulfolobus,Sulfolobu0))),(Pyrococcu0,Pyrococcu1))));
(Methanobac,(((Methanosar,(Haloarcula,Halobacter)),(Archaeoglo,(Ferroplasm,(Thermoplas,Thermopla0)))),(Methanococ,(Methanoco0,Pyrococcus))),(Methanopyr,((Pyrobaculu,(Aeropyrum_,(Sulfolobus,Sulfolobu0))),(Pyrococcu0,Pyrococcu1))));
(Methanobac,(((Methanosar,(Haloarcula,Halobacter)),(Archaeoglo,(Ferroplasm,(Thermoplas,Thermopla0)))),(Methanococ,Methanoco0)),(Pyrococcus,(Methanopyr,((Pyrobaculu,(Aeropyrum_,(Sulfolobus,Sulfolobu0))),(Pyrococcu0,Pyrococcu1)))));
(Methanobac,(((Methanosar,(Haloarcula,Halobacter)),(Archaeoglo,(Ferroplasm,(Thermoplas,Thermopla0)))),(Methanococ,Methanoco0)),((Methanopyr,Pyrococcus),((Pyrobaculu,(Aeropyrum_,(Sulfolobus,Sulfolobu0))),(Pyrococcu0,Pyrococcu1))));
(Methanobac,(((Methanosar,(Haloarcula,Halobacter)),(Archaeoglo,(Ferroplasm,(Thermoplas,Thermopla0)))),(Methanococ,Methanoco0)),(Methanopyr,(Pyrococcus,((Pyrobaculu,(Aeropyrum_,(Sulfolobus,Sulfolobu0))),(Pyrococcu0,Pyrococcu1)))));
(Methanobac,(((Methanosar,(Haloarcula,Halobacter)),(Archaeoglo,(Ferroplasm,(Thermoplas,Thermopla0)))),(Methanococ,Methanoco0)),(Methanopyr,((Pyrococcus,(Pyrobaculu,(Aeropyrum_,(Sulfolobus,Sulfolobu0)))),(Pyrococcu0,Pyrococcu1))));
(Methanobac,(((Methanosar,(Haloarcula,Halobacter)),(Archaeoglo,(Ferroplasm,(Thermoplas,Thermopla0)))),(Methanococ,Methanoco0)),(Methanopyr,(((Pyrobaculu,Pyrococcus),(Aeropyrum_,(Sulfolobus,Sulfolobu0))),(Pyrococcu0,Pyrococcu1))));
(Methanobac,(((Methanosar,(Haloarcula,Halobacter)),(Archaeoglo,(Ferroplasm,(Thermoplas,Thermopla0)))),(Methanococ,Methanoco0)),(Methanopyr,((Pyrobaculu,(Pyrococcus,(Aeropyrum_,(Sulfolobus,Sulfolobu0)))),(Pyrococcu0,Pyrococcu1))));
(Methanobac,(((Methanosar,(Haloarcula,Halobacter)),(Archaeoglo,(Ferroplasm,(Thermoplas,Thermopla0)))),(Methanococ,Methanoco0)),(Methanopyr,((Pyrobaculu,((Aeropyrum_,Pyrococcus),(Sulfolobus,Sulfolobu0))),(Pyrococcu0,Pyrococcu1))));
(Methanobac,(((Methanosar,(Haloarcula,Halobacter)),(Archaeoglo,(Ferroplasm,(Thermoplas,Thermopla0)))),(Methanococ,Methanoco0)),(Methanopyr,((Pyrobaculu,(Aeropyrum_,(Pyrococcus,(Sulfolobus,Sulfolobu0)))),(Pyrococcu0,Pyrococcu1))));
(Methanobac,(((Methanosar,(Haloarcula,Halobacter)),(Archaeoglo,(Ferroplasm,(Thermoplas,Thermopla0)))),(Methanococ,Methanoco0)),(Methanopyr,((Pyrobaculu,(Aeropyrum_,(Sulfolobu0,(Sulfolobus,Pyrococcus)))),(Pyrococcu0,Pyrococcu1))));
(Methanobac,(((Methanosar,(Haloarcula,Halobacter)),(Archaeoglo,(Ferroplasm,(Thermoplas,Thermopla0)))),(Methanococ,Methanoco0)),(Methanopyr,((Pyrobaculu,(Aeropyrum_,(Sulfolobus,(Sulfolobu0,Pyrococcus)))),(Pyrococcu0,Pyrococcu1))));
(Methanobac,(((Methanosar,(Haloarcula,Halobacter)),(Archaeoglo,(Ferroplasm,(Thermoplas,Thermopla0)))),(Methanococ,Methanoco0)),(Methanopyr,((Pyrobaculu,(Aeropyrum_,(Sulfolobus,Sulfolobu0))),(Pyrococcus,(Pyrococcu0,Pyrococcu1)))));
(Methanobac,(((Methanosar,(Haloarcula,Halobacter)),(Archaeoglo,(Ferroplasm,(Thermoplas,Thermopla0)))),(Methanococ,Methanoco0)),(Methanopyr,((Pyrobaculu,(Aeropyrum_,(Sulfolobus,Sulfolobu0))),(Pyrococcu1,(Pyrococcu0,Pyrococcus)))));
(Methanobac,(((Methanosar,(Haloarcula,Halobacter)),(Archaeoglo,(Ferroplasm,(Thermoplas,Thermopla0)))),(Methanococ,Methanoco0)),(Methanopyr,((Pyrobaculu,(Aeropyrum_,(Sulfolobus,Sulfolobu0))),(Pyrococcu0,(Pyrococcus,Pyrococcu1)))));
((Methanobac,Pyrococcu1),(((Methanosar,(Haloarcula,Halobacter)),(Archaeoglo,(Ferroplasm,(Thermoplas,Thermopla0)))),(Methanococ,Methanoco0)),(Methanopyr,((Pyrobaculu,(Aeropyrum_,(Sulfolobus,Sulfolobu0))),(Pyrococcu0,Pyrococcus))));
(Methanobac,(Pyrococcu1,(((Methanosar,(Haloarcula,Halobacter)),(Archaeoglo,(Ferroplasm,(Thermoplas,Thermopla0)))),(Methanococ,Methanoco0))),(Methanopyr,((Pyrobaculu,(Aeropyrum_,(Sulfolobus,Sulfolobu0))),(Pyrococcu0,Pyrococcus))));
(Methanobac,((Pyrococcu1,((Methanosar,(Haloarcula,Halobacter)),(Archaeoglo,(Ferroplasm,(Thermoplas,Thermopla0))))),(Methanococ,Methanoco0)),(Methanopyr,((Pyrobaculu,(Aeropyrum_,(Sulfolobus,Sulfolobu0))),(Pyrococcu0,Pyrococcus))));
(Methanobac,(((Pyrococcu1,(Methanosar,(Haloarcula,Halobacter))),(Archaeoglo,(Ferroplasm,(Thermoplas,Thermopla0)))),(Methanococ,Methanoco0)),(Methanopyr,((Pyrobaculu,(Aeropyrum_,(Sulfolobus,Sulfolobu0))),(Pyrococcu0,Pyrococcus))));
(Methanobac,((((Methanosar,Pyrococcu1),(Haloarcula,Halobacter)),(Archaeoglo,(Ferroplasm,(Thermoplas,Thermopla0)))),(Methanococ,Methanoco0)),(Methanopyr,((Pyrobaculu,(Aeropyrum_,(Sulfolobus,Sulfolobu0))),(Pyrococcu0,Pyrococcus))));
(Methanobac,(((Methanosar,(Pyrococcu1,(Haloarcula,Halobacter))),(Archaeoglo,(Ferroplasm,(Thermoplas,Thermopla0)))),(Methanococ,Methanoco0)),(Methanopyr,((Pyrobaculu,(Aeropyrum_,(Sulfolobus,Sulfolobu0))),(Pyrococcu0,Pyrococcus))));
(Methanobac,(((Methanosar,(Halobacter,(Haloarcula,Pyrococcu1))),(Archaeoglo,(Ferroplasm,(Thermoplas,Thermopla0)))),(Methanococ,Methanoco0)),(Methanopyr,((Pyrobaculu,(Aeropyrum_,(Sulfolobus,Sulfolobu0))),(Pyrococcu0,Pyrococcus))));
(Methanobac,(((Methanosar,(Haloarcula,(Halobacter,Pyrococcu1))),(Archaeoglo,(Ferroplasm,(Thermoplas,Thermopla0)))),(Methanococ,Methanoco0)),(Methanopyr,((Pyrobaculu,(Aeropyrum_,(Sulfolobus,Sulfolobu0))),(Pyrococcu0,Pyrococcus))));
(Methanobac,(((Methanosar,(Haloarcula,Halobacter)),(Pyrococcu1,(Archaeoglo,(Ferroplasm,(Thermoplas,Thermopla0))))),(Methanococ,Methanoco0)),(Methanopyr,((Pyrobaculu,(Aeropyrum_,(Sulfolobus,Sulfolobu0))),(Pyrococcu0,Pyrococcus))));
(Methanobac,(((Methanosar,(Haloarcula,Halobacter)),((Archaeoglo,Pyrococcu1),(Ferroplasm,(Thermoplas,Thermopla0)))),(Methanococ,Methanoco0)),(Methanopyr,((Pyrobaculu,(Aeropyrum_,(Sulfolobus,Sulfolobu0))),(Pyrococcu0,Pyrococcus))));
(Methanobac,(((Methanosar,(Haloarcula,Halobacter)),(Archaeoglo,(Pyrococcu1,(Ferroplasm,(Thermoplas,Thermopla0))))),(Methanococ,Methanoco0)),(Methanopyr,((Pyrobaculu,(Aeropyrum_,(Sulfolobus,Sulfolobu0))),(Pyrococcu0,Pyrococcus))));
(Methanobac,(((Methanosar,(Haloarcula,Halobacter)),(Archaeoglo,((Ferroplasm,Pyrococcu1),(Thermoplas,Thermopla0)))),(Methanococ,Methanoco0)),(Methanopyr,((Pyrobaculu,(Aeropyrum_,(Sulfolobus,Sulfolobu0))),(Pyrococcu0,Pyrococcus))));
(Methanobac,(((Methanosar,(Haloarcula,Halobacter)),(Archaeoglo,(Ferroplasm,(Pyrococcu1,(Thermoplas,Thermopla0))))),(Methanococ,Methanoco0)),(Methanopyr,((Pyrobaculu,(Aeropyrum_,(Sulfolobus,Sulfolobu0))),(Pyrococcu0,Pyrococcus))));
(Methanobac,(((Methanosar,(Haloarcula,Halobacter)),(Archaeoglo,(Ferroplasm,(Thermopla0,(Thermoplas,Pyrococcu1))))),(Methanococ,Methanoco0)),(Methanopyr,((Pyrobaculu,(Aeropyrum_,(Sulfolobus,Sulfolobu0))),(Pyrococcu0,Pyrococcus))));
(Methanobac,(((Methanosar,(Haloarcula,Halobacter)),(Archaeoglo,(Ferroplasm,(Thermoplas,(Thermopla0,Pyrococcu1))))),(Methanococ,Methanoco0)),(Methanopyr,((Pyrobaculu,(Aeropyrum_,(Sulfolobus,Sulfolobu0))),(Pyrococcu0,Pyrococcus))));
(Methanobac,(((Methanosar,(Haloarcula,Halobacter)),(Archaeoglo,(Ferroplasm,(Thermoplas,Thermopla0)))),(Pyrococcu1,(Methanococ,Methanoco0))),(Methanopyr,((Pyrobaculu,(Aeropyrum_,(Sulfolobus,Sulfolobu0))),(Pyrococcu0,Pyrococcus))));
(Methanobac,(((Methanosar,(Haloarcula,Halobacter)),(Archaeoglo,(Ferroplasm,(Thermoplas,Thermopla0)))),(Methanoco0,(Methanococ,Pyrococcu1))),(Methanopyr,((Pyrobaculu,(Aeropyrum_,(Sulfolobus,Sulfolobu0))),(Pyrococcu0,Pyrococcus))));
(Methanobac,(((Methanosar,(Haloarcula,Halobacter)),(Archaeoglo,(Ferroplasm,(Thermoplas,Thermopla0)))),(Methanococ,(Methanoco0,Pyrococcu1))),(Methanopyr,((Pyrobaculu,(Aeropyrum_,(Sulfolobus,Sulfolobu0))),(Pyrococcu0,Pyrococcus))));
(Methanobac,(((Methanosar,(Haloarcula,Halobacter)),(Archaeoglo,(Ferroplasm,(Thermoplas,Thermopla0)))),(Methanococ,Methanoco0)),(Pyrococcu1,(Methanopyr,((Pyrobaculu,(Aeropyrum_,(Sulfolobus,Sulfolobu0))),(Pyrococcu0,Pyrococcus)))));
(Methanobac,(((Methanosar,(Haloarcula,Halobacter)),(Archaeoglo,(Ferroplasm,(Thermoplas,Thermopla0)))),(Methanococ,Methanoco0)),((Methanopyr,Pyrococcu1),((Pyrobaculu,(Aeropyrum_,(Sulfolobus,Sulfolobu0))),(Pyrococcu0,Pyrococcus))));
(Methanobac,(((Methanosar,(Haloarcula,Halobacter)),(Archaeoglo,(Ferroplasm,(Thermoplas,Thermopla0)))),(Methanococ,Methanoco0)),(Methanopyr,(Pyrococcu1,((Pyrobaculu,(Aeropyrum_,(Sulfolobus,Sulfolobu0))),(Pyrococcu0,Pyrococcus)))));
(Methanobac,(((Methanosar,(Haloarcula,Halobacter)),(Archaeoglo,(Ferroplasm,(Thermoplas,Thermopla0)))),(Methanococ,Methanoco0)),(Methanopyr,((Pyrococcu1,(Pyrobaculu,(Aeropyrum_,(Sulfolobus,Sulfolobu0)))),(Pyrococcu0,Pyrococcus))));
(Methanobac,(((Methanosar,(Haloarcula,Halobacter)),(Archaeoglo,(Ferroplasm,(Thermoplas,Thermopla0)))),(Methanococ,Methanoco0)),(Methanopyr,(((Pyrobaculu,Pyrococcu1),(Aeropyrum_,(Sulfolobus,Sulfolobu0))),(Pyrococcu0,Pyrococcus))));
(Methanobac,(((Methanosar,(Haloarcula,Halobacter)),(Archaeoglo,(Ferroplasm,(Thermoplas,Thermopla0)))),(Methanococ,Methanoco0)),(Methanopyr,((Pyrobaculu,(Pyrococcu1,(Aeropyrum_,(Sulfolobus,Sulfolobu0)))),(Pyrococcu0,Pyrococcus))));
(Methanobac,(((Methanosar,(Haloarcula,Halobacter)),(Archaeoglo,(Ferroplasm,(Thermoplas,Thermopla0)))),(Methanococ,Methanoco0)),(Methanopyr,((Pyrobaculu,((Aeropyrum_,Pyrococcu1),(Sulfolobus,Sulfolobu0))),(Pyrococcu0,Pyrococcus))));
(Methanobac,(((Methanosar,(Haloarcula,Halobacter)),(Archaeoglo,(Ferroplasm,(Thermoplas,Thermopla0)))),(Methanococ,Methanoco0)),(Methanopyr,((Pyrobaculu,(Aeropyrum_,(Pyrococcu1,(Sulfolobus,Sulfolobu0)))),(Pyrococcu0,Pyrococcus))));
(Methanobac,(((Methanosar,(Haloarcula,Halobacter)),(Archaeoglo,(Ferroplasm,(Thermoplas,Thermopla0)))),(Methanococ,Methanoco0)),(Methanopyr,((Pyrobaculu,(Aeropyrum_,(Sulfolobu0,(Sulfolobus,Pyrococcu1)))),(Pyrococcu0,Pyrococcus))));
(Methanobac,(((Methanosar,(Haloarcula,Halobacter)),(Archaeoglo,(Ferroplasm,(Thermoplas,Thermopla0)))),(Methanococ,Methanoco0)),(Methanopyr,((Pyrobaculu,(Aeropyrum_,(Sulfolobus,(Sulfolobu0,Pyrococcu1)))),(Pyrococcu0,Pyrococcus))));
(Methanobac,(((Methanosar,(Haloarcula,Halobacter)),(Archaeoglo,(Ferroplasm,(Thermoplas,Thermopla0)))),(Methanococ,Methanoco0)),(Methanopyr,((Pyrobaculu,(Aeropyrum_,(Sulfolobus,Sulfolobu0))),(Pyrococcu1,(Pyrococcu0,Pyrococcus)))));
(Methanobac,(((Methanosar,(Haloarcula,Halobacter)),(Archaeoglo,(Ferroplasm,(Thermoplas,Thermopla0)))),(Methanococ,Methanoco0)),(Methanopyr,((Pyrobaculu,(Aeropyrum_,(Sulfolobus,Sulfolobu0))),(Pyrococcus,(Pyrococcu0,Pyrococcu1)))));
(Methanobac,(((Methanosar,(Haloarcula,Halobacter)),(Archaeoglo,(Ferroplasm,(Thermoplas,Thermopla0)))),(Methanococ,Methanoco0)),(Methanopyr,((Pyrobaculu,(Aeropyrum_,(Sulfolobus,Sulfolobu0))),(Pyrococcu0,(Pyrococcus,Pyrococcu1)))));
(Methanobac,Methanosar,Haloarcula,Halobacter,Ferroplasm,Thermoplas,Thermopla0,Methanococ,Methanoco0,Methanopyr,Pyrococcu0,Pyrococcus,Pyrococcu1,(Archaeoglo,(Pyrobaculu,(Aeropyrum_,(Sulfolobus,Sulfolobu0)))));
(Methanobac,Methanosar,Haloarcula,Halobacter,Ferroplasm,Thermoplas,Thermopla0,Methanococ,Methanoco0,Methanopyr,Pyrococcu0,Pyrococcus,Pyrococcu1,((Archaeoglo,Pyrobaculu),(Aeropyrum_,(Sulfolobus,Sulfolobu0))));
(Methanobac,Methanosar,Haloarcula,Halobacter,Ferroplasm,Thermoplas,Thermopla0,Methanococ,Methanoco0,Methanopyr,Pyrococcu0,Pyrococcus,Pyrococcu1,(Pyrobaculu,(Archaeoglo,(Aeropyrum_,(Sulfolobus,Sulfolobu0)))));
(Methanobac,Methanosar,Haloarcula,Halobacter,Ferroplasm,Thermoplas,Thermopla0,Methanococ,Methanoco0,Methanopyr,Pyrococcu0,Pyrococcus,Pyrococcu1,(Pyrobaculu,((Archaeoglo,Aeropyrum_),(Sulfolobus,Sulfolobu0))));
(Methanobac,Methanosar,Haloarcula,Halobacter,Ferroplasm,Thermoplas,Thermopla0,Methanococ,Methanoco0,Methanopyr,Pyrococcu0,Pyrococcus,Pyrococcu1,(Pyrobaculu,(Aeropyrum_,(Archaeoglo,(Sulfolobus,Sulfolobu0)))));
(Methanobac,Methanosar,Haloarcula,Halobacter,Ferroplasm,Thermoplas,Thermopla0,Methanococ,Methanoco0,Methanopyr,Pyrococcu0,Pyrococcus,Pyrococcu1,(Pyrobaculu,(Aeropyrum_,(Sulfolobu0,(Archaeoglo,Sulfolobus)))));
(Methanobac,Methanosar,Haloarcula,Halobacter,Ferroplasm,Thermoplas,Thermopla0,Methanococ,Methanoco0,Methanopyr,Pyrococcu0,Pyrococcus,Pyrococcu1,(Pyrobaculu,(Aeropyrum_,(Sulfolobus,(Archaeoglo,Sulfolobu0)))));
(Methanosar,Haloarcula,Halobacter,Archaeoglo,Ferroplasm,Thermoplas,Thermopla0,Methanococ,Methanoco0,Methanopyr,Pyrococcu0,Pyrococcus,Pyrococcu1,(Methanobac,(Pyrobaculu,(Aeropyrum_,(Sulfolobus,Sulfolobu0)))));
(Methanosar,Haloarcula,Halobacter,Archaeoglo,Ferroplasm,Thermoplas,Thermopla0,Methanococ,Methanoco0,Methanopyr,Pyrococcu0,Pyrococcus,Pyrococcu1,((Methanobac,Pyrobaculu),(Aeropyrum_,(Sulfolobus,Sulfolobu0))));
(Methanosar,Haloarcula,Halobacter,Archaeoglo,Ferroplasm,Thermoplas,Thermopla0,Methanococ,Methanoco0,Methanopyr,Pyrococcu0,Pyrococcus,Pyrococcu1,(Pyrobaculu,(Methanobac,(Aeropyrum_,(Sulfolobus,Sulfolobu0)))));
(Methanosar,Haloarcula,Halobacter,Archaeoglo,Ferroplasm,Thermoplas,Thermopla0,Methanococ,Methanoco0,Methanopyr,Pyrococcu0,Pyrococcus,Pyrococcu1,(Pyrobaculu,((Methanobac,Aeropyrum_),(Sulfolobus,Sulfolobu0))));
(Methanosar,Haloarcula,Halobacter,Archaeoglo,Ferroplasm,Thermoplas,Thermopla0,Methanococ,Methanoco0,Methanopyr,Pyrococcu0,Pyrococcus,Pyrococcu1,(Pyrobaculu,(Aeropyrum_,(Methanobac,(Sulfolobus,Sulfolobu0)))));
(Methanosar,Haloarcula,Halobacter,Archaeoglo,Ferroplasm,Thermoplas,Thermopla0,Methanococ,Methanoco0,Methanopyr,Pyrococcu0,Pyrococcus,Pyrococcu1,(Pyrobaculu,(Aeropyrum_,(Sulfolobu0,(Methanobac,Sulfolobus)))));
(Methanosar,Haloarcula,Halobacter,Archaeoglo,Ferroplasm,Thermoplas,Thermopla0,Methanococ,Methanoco0,Methanopyr,Pyrococcu0,Pyrococcus,Pyrococcu1,(Pyrobaculu,(Aeropyrum_,(Sulfolobus,(Methanobac,Sulfolobu0)))));
(Methanobac,Methanosar,Haloarcula,Halobacter,Archaeoglo,Ferroplasm,Thermoplas,Thermopla0,Methanococ,Methanoco0,Pyrococcu0,Pyrococcus,Pyrococcu1,(Methanopyr,(Pyrobaculu,(Aeropyrum_,(Sulfolobus,Sulfolobu0)))));
(Methanobac,Methanosar,Haloarcula,Halobacter,Archaeoglo,Ferroplasm,Thermoplas,Thermopla0,Methanococ,Methanoco0,Pyrococcu0,Pyrococcus,Pyrococcu1,((Methanopyr,Pyrobaculu),(Aeropyrum_,(Sulfolobus,Sulfolobu0))));
(Methanobac,Methanosar,Haloarcula,Halobacter,Archaeoglo,Ferroplasm,Thermoplas,Thermopla0,Methanococ,Methanoco0,Pyrococcu0,Pyrococcus,Pyrococcu1,(Pyrobaculu,(Methanopyr,(Aeropyrum_,(Sulfolobus,Sulfolobu0)))));
(Methanobac,Methanosar,Haloarcula,Halobacter,Archaeoglo,Ferroplasm,Thermoplas,Thermopla0,Methanococ,Methanoco0,Pyrococcu0,Pyrococcus,Pyrococcu1,(Pyrobaculu,((Methanopyr,Aeropyrum_),(Sulfolobus,Sulfolobu0))));
(Methanobac,Methanosar,Haloarcula,Halobacter,Archaeoglo,Ferroplasm,Thermoplas,Thermopla0,Methanococ,Methanoco0,Pyrococcu0,Pyrococcus,Pyrococcu1,(Pyrobaculu,(Aeropyrum_,(Methanopyr,(Sulfolobus,Sulfolobu0)))));
(Methanobac,Methanosar,Haloarcula,Halobacter,Archaeoglo,Ferroplasm,Thermoplas,Thermopla0,Methanococ,Methanoco0,Pyrococcu0,Pyrococcus,Pyrococcu1,(Pyrobaculu,(Aeropyrum_,(Sulfolobu0,(Methanopyr,Sulfolobus)))));
(Methanobac,Methanosar,Haloarcula,Halobacter,Archaeoglo,Ferroplasm,Thermoplas,Thermopla0,Methanococ,Methanoco0,Pyrococcu0,Pyrococcus,Pyrococcu1,(Pyrobaculu,(Aeropyrum_,(Sulfolobus,(Methanopyr,Sulfolobu0)))));
(Methanobac,Haloarcula,Halobacter,Archaeoglo,Ferroplasm,Thermoplas,Thermopla0,Methanococ,Methanoco0,Methanopyr,Pyrococcu0,Pyrococcus,Pyrococcu1,(Methanosar,(Pyrobaculu,(Aeropyrum_,(Sulfolobus,Sulfolobu0)))));
(Methanobac,Haloarcula,Halobacter,Archaeoglo,Ferroplasm,Thermoplas,Thermopla0,Methanococ,Methanoco0,Methanopyr,Pyrococcu0,Pyrococcus,Pyrococcu1,((Methanosar,Pyrobaculu),(Aeropyrum_,(Sulfolobus,Sulfolobu0))));
(Methanobac,Haloarcula,Halobacter,Archaeoglo,Ferroplasm,Thermoplas,Thermopla0,Methanococ,Methanoco0,Methanopyr,Pyrococcu0,Pyrococcus,Pyrococcu1,(Pyrobaculu,(Methanosar,(Aeropyrum_,(Sulfolobus,Sulfolobu0)))));
(Methanobac,Haloarcula,Halobacter,Archaeoglo,Ferroplasm,Thermoplas,Thermopla0,Methanococ,Methanoco0,Methanopyr,Pyrococcu0,Pyrococcus,Pyrococcu1,(Pyrobaculu,((Methanosar,Aeropyrum_),(Sulfolobus,Sulfolobu0))));
(Methanobac,Haloarcula,Halobacter,Archaeoglo,Ferroplasm,Thermoplas,Thermopla0,Methanococ,Methanoco0,Methanopyr,Pyrococcu0,Pyrococcus,Pyrococcu1,(Pyrobaculu,(Aeropyrum_,(Methanosar,(Sulfolobus,Sulfolobu0)))));
(Methanobac,Haloarcula,Halobacter,Archaeoglo,Ferroplasm,Thermoplas,Thermopla0,Methanococ,Methanoco0,Methanopyr,Pyrococcu0,Pyrococcus,Pyrococcu1,(Pyrobaculu,(Aeropyrum_,(Sulfolobu0,(Methanosar,Sulfolobus)))));
(Methanobac,Haloarcula,Halobacter,Archaeoglo,Ferroplasm,Thermoplas,Thermopla0,Methanococ,Methanoco0,Methanopyr,Pyrococcu0,Pyrococcus,Pyrococcu1,(Pyrobaculu,(Aeropyrum_,(Sulfolobus,(Methanosar,Sulfolobu0)))));
(Methanobac,Methanosar,Halobacter,Archaeoglo,Ferroplasm,Thermoplas,Thermopla0,Methanococ,Methanoco0,Methanopyr,Pyrococcu0,Pyrococcus,Pyrococcu1,(Haloarcula,(Pyrobaculu,(Aeropyrum_,(Sulfolobus,Sulfolobu0)))));
(Methanobac,Methanosar,Halobacter,Archaeoglo,Ferroplasm,Thermoplas,Thermopla0,Methanococ,Methanoco0,Methanopyr,Pyrococcu0,Pyrococcus,Pyrococcu1,((Haloarcula,Pyrobaculu),(Aeropyrum_,(Sulfolobus,Sulfolobu0))));
(Methanobac,Methanosar,Halobacter,Archaeoglo,Ferroplasm,Thermoplas,Thermopla0,Methanococ,Methanoco0,Methanopyr,Pyrococcu0,Pyrococcus,Pyrococcu1,(Pyrobaculu,(Haloarcula,(Aeropyrum_,(Sulfolobus,Sulfolobu0)))));
(Methanobac,Methanosar,Halobacter,Archaeoglo,Ferroplasm,Thermoplas,Thermopla0,Methanococ,Methanoco0,Methanopyr,Pyrococcu0,Pyrococcus,Pyrococcu1,(Pyrobaculu,((Haloarcula,Aeropyrum_),(Sulfolobus,Sulfolobu0))));
(Methanobac,Methanosar,Halobacter,Archaeoglo,Ferroplasm,Thermoplas,Thermopla0,Methanococ,Methanoco0,Methanopyr,Pyrococcu0,Pyrococcus,Pyrococcu1,(Pyrobaculu,(Aeropyrum_,(Haloarcula,(Sulfolobus,Sulfolobu0)))));
(Methanobac,Methanosar,Halobacter,Archaeoglo,Ferroplasm,Thermoplas,Thermopla0,Methanococ,Methanoco0,Methanopyr,Pyrococcu0,Pyrococcus,Pyrococcu1,(Pyrobaculu,(Aeropyrum_,(Sulfolobu0,(Haloarcula,Sulfolobus)))));
(Methanobac,Methanosar,Halobacter,Archaeoglo,Ferroplasm,Thermoplas,Thermopla0,Methanococ,Methanoco0,Methanopyr,Pyrococcu0,Pyrococcus,Pyrococcu1,(Pyrobaculu,(Aeropyrum_,(Sulfolobus,(Haloarcula,Sulfolobu0)))));
(Methanobac,Methanosar,Haloarcula,Archaeoglo,Ferroplasm,Thermoplas,Thermopla0,Methanococ,Methanoco0,Methanopyr,Pyrococcu0,Pyrococcus,Pyrococcu1,(Halobacter,(Pyrobaculu,(Aeropyrum_,(Sulfolobus,Sulfolobu0)))));
(Methanobac,Methanosar,Haloarcula,Archaeoglo,Ferroplasm,Thermoplas,Thermopla0,Methanococ,Methanoco0,Methanopyr,Pyrococcu0,Pyrococcus,Pyrococcu1,((Halobacter,Pyrobaculu),(Aeropyrum_,(Sulfolobus,Sulfolobu0))));
(Methanobac,Methanosar,Haloarcula,Archaeoglo,Ferroplasm,Thermoplas,Thermopla0,Methanococ,Methanoco0,Methanopyr,Pyrococcu0,Pyrococcus,Pyrococcu1,(Pyrobaculu,(Halobacter,(Aeropyrum_,(Sulfolobus,Sulfolobu0)))));
(Methanobac,Methanosar,Haloarcula,Archaeoglo,Ferroplasm,Thermoplas,Thermopla0,Methanococ,Methanoco0,Methanopyr,Pyrococcu0,Pyrococcus,Pyrococcu1,(Pyrobaculu,((Halobacter,Aeropyrum_),(Sulfolobus,Sulfolobu0))));
(Methanobac,Methanosar,Haloarcula,Archaeoglo,Ferroplasm,Thermoplas,Thermopla0,Methanococ,Methanoco0,Methanopyr,Pyrococcu0,Pyrococcus,Pyrococcu1,(Pyrobaculu,(Aeropyrum_,(Halobacter,(Sulfolobus,Sulfolobu0)))));
(Methanobac,Methanosar,Haloarcula,Archaeoglo,Ferroplasm,Thermoplas,Thermopla0,Methanococ,Methanoco0,Methanopyr,Pyrococcu0,Pyrococcus,Pyrococcu1,(Pyrobaculu,(Aeropyrum_,(Sulfolobu0,(Halobacter,Sulfolobus)))));
(Methanobac,Methanosar,Haloarcula,Archaeoglo,Ferroplasm,Thermoplas,Thermopla0,Methanococ,Methanoco0,Methanopyr,Pyrococcu0,Pyrococcus,Pyrococcu1,(Pyrobaculu,(Aeropyrum_,(Sulfolobus,(Halobacter,Sulfolobu0)))));
(Methanobac,Methanosar,Haloarcula,Halobacter,Archaeoglo,Thermoplas,Thermopla0,Methanococ,Methanoco0,Methanopyr,Pyrococcu0,Pyrococcus,Pyrococcu1,(Ferroplasm,(Pyrobaculu,(Aeropyrum_,(Sulfolobus,Sulfolobu0)))));
(Methanobac,Methanosar,Haloarcula,Halobacter,Archaeoglo,Thermoplas,Thermopla0,Methanococ,Methanoco0,Methanopyr,Pyrococcu0,Pyrococcus,Pyrococcu1,((Ferroplasm,Pyrobaculu),(Aeropyrum_,(Sulfolobus,Sulfolobu0))));
(Methanobac,Methanosar,Haloarcula,Halobacter,Archaeoglo,Thermoplas,Thermopla0,Methanococ,Methanoco0,Methanopyr,Pyrococcu0,Pyrococcus,Pyrococcu1,(Pyrobaculu,(Ferroplasm,(Aeropyrum_,(Sulfolobus,Sulfolobu0)))));
(Methanobac,Methanosar,Haloarcula,Halobacter,Archaeoglo,Thermoplas,Thermopla0,Methanococ,Methanoco0,Methanopyr,Pyrococcu0,Pyrococcus,Pyrococcu1,(Pyrobaculu,((Ferroplasm,Aeropyrum_),(Sulfolobus,Sulfolobu0))));
(Methanobac,Methanosar,Haloarcula,Halobacter,Archaeoglo,Thermoplas,Thermopla0,Methanococ,Methanoco0,Methanopyr,Pyrococcu0,Pyrococcus,Pyrococcu1,(Pyrobaculu,(Aeropyrum_,(Ferroplasm,(Sulfolobus,Sulfolobu0)))));
(Methanobac,Methanosar,Haloarcula,Halobacter,Archaeoglo,Thermoplas,Thermopla0,Methanococ,Methanoco0,Methanopyr,Pyrococcu0,Pyrococcus,Pyrococcu1,(Pyrobaculu,(Aeropyrum_,(Sulfolobu0,(Ferroplasm,Sulfolobus)))));
(Methanobac,Methanosar,Haloarcula,Halobacter,Archaeoglo,Thermoplas,Thermopla0,Methanococ,Methanoco0,Methanopyr,Pyrococcu0,Pyrococcus,Pyrococcu1,(Pyrobaculu,(Aeropyrum_,(Sulfolobus,(Ferroplasm,Sulfolobu0)))));
(Methanobac,Methanosar,Haloarcula,Halobacter,Archaeoglo,Ferroplasm,Thermopla0,Methanococ,Methanoco0,Methanopyr,Pyrococcu0,Pyrococcus,Pyrococcu1,(Thermoplas,(Pyrobaculu,(Aeropyrum_,(Sulfolobus,Sulfolobu0)))));
(Methanobac,Methanosar,Haloarcula,Halobacter,Archaeoglo,Ferroplasm,Thermopla0,Methanococ,Methanoco0,Methanopyr,Pyrococcu0,Pyrococcus,Pyrococcu1,((Thermoplas,Pyrobaculu),(Aeropyrum_,(Sulfolobus,Sulfolobu0))));
(Methanobac,Methanosar,Haloarcula,Halobacter,Archaeoglo,Ferroplasm,Thermopla0,Methanococ,Methanoco0,Methanopyr,Pyrococcu0,Pyrococcus,Pyrococcu1,(Pyrobaculu,(Thermoplas,(Aeropyrum_,(Sulfolobus,Sulfolobu0)))));
(Methanobac,Methanosar,Haloarcula,Halobacter,Archaeoglo,Ferroplasm,Thermopla0,Methanococ,Methanoco0,Methanopyr,Pyrococcu0,Pyrococcus,Pyrococcu1,(Pyrobaculu,((Thermoplas,Aeropyrum_),(Sulfolobus,Sulfolobu0))));
(Methanobac,Methanosar,Haloarcula,Halobacter,Archaeoglo,Ferroplasm,Thermopla0,Methanococ,Methanoco0,Methanopyr,Pyrococcu0,Pyrococcus,Pyrococcu1,(Pyrobaculu,(Aeropyrum_,(Thermoplas,(Sulfolobus,Sulfolobu0)))));
(Methanobac,Methanosar,Haloarcula,Halobacter,Archaeoglo,Ferroplasm,Thermopla0,Methanococ,Methanoco0,Methanopyr,Pyrococcu0,Pyrococcus,Pyrococcu1,(Pyrobaculu,(Aeropyrum_,(Sulfolobu0,(Thermoplas,Sulfolobus)))));
(Methanobac,Methanosar,Haloarcula,Halobacter,Archaeoglo,Ferroplasm,Thermopla0,Methanococ,Methanoco0,Methanopyr,Pyrococcu0,Pyrococcus,Pyrococcu1,(Pyrobaculu,(Aeropyrum_,(Sulfolobus,(Thermoplas,Sulfolobu0)))));
(Methanobac,Methanosar,Haloarcula,Halobacter,Archaeoglo,Ferroplasm,Thermoplas,Methanococ,Methanoco0,Methanopyr,Pyrococcu0,Pyrococcus,Pyrococcu1,(Thermopla0,(Pyrobaculu,(Aeropyrum_,(Sulfolobus,Sulfolobu0)))));
(Methanobac,Methanosar,Haloarcula,Halobacter,Archaeoglo,Ferroplasm,Thermoplas,Methanococ,Methanoco0,Methanopyr,Pyrococcu0,Pyrococcus,Pyrococcu1,((Thermopla0,Pyrobaculu),(Aeropyrum_,(Sulfolobus,Sulfolobu0))));
(Methanobac,Methanosar,Haloarcula,Halobacter,Archaeoglo,Ferroplasm,Thermoplas,Methanococ,Methanoco0,Methanopyr,Pyrococcu0,Pyrococcus,Pyrococcu1,(Pyrobaculu,(Thermopla0,(Aeropyrum_,(Sulfolobus,Sulfolobu0)))));
(Methanobac,Methanosar,Haloarcula,Halobacter,Archaeoglo,Ferroplasm,Thermoplas,Methanococ,Methanoco0,Methanopyr,Pyrococcu0,Pyrococcus,Pyrococcu1,(Pyrobaculu,((Thermopla0,Aeropyrum_),(Sulfolobus,Sulfolobu0))));
(Methanobac,Methanosar,Haloarcula,Halobacter,Archaeoglo,Ferroplasm,Thermoplas,Methanococ,Methanoco0,Methanopyr,Pyrococcu0,Pyrococcus,Pyrococcu1,(Pyrobaculu,(Aeropyrum_,(Thermopla0,(Sulfolobus,Sulfolobu0)))));
(Methanobac,Methanosar,Haloarcula,Halobacter,Archaeoglo,Ferroplasm,Thermoplas,Methanococ,Methanoco0,Methanopyr,Pyrococcu0,Pyrococcus,Pyrococcu1,(Pyrobaculu,(Aeropyrum_,(Sulfolobu0,(Thermopla0,Sulfolobus)))));
(Methanobac,Methanosar,Haloarcula,Halobacter,Archaeoglo,Ferroplasm,Thermoplas,Methanococ,Methanoco0,Methanopyr,Pyrococcu0,Pyrococcus,Pyrococcu1,(Pyrobaculu,(Aeropyrum_,(Sulfolobus,(Thermopla0,Sulfolobu0)))));
(Methanobac,Methanosar,Haloarcula,Halobacter,Archaeoglo,Ferroplasm,Thermoplas,Thermopla0,Methanoco0,Methanopyr,Pyrococcu0,Pyrococcus,Pyrococcu1,(Methanococ,(Pyrobaculu,(Aeropyrum_,(Sulfolobus,Sulfolobu0)))));
(Methanobac,Methanosar,Haloarcula,Halobacter,Archaeoglo,Ferroplasm,Thermoplas,Thermopla0,Methanoco0,Methanopyr,Pyrococcu0,Pyrococcus,Pyrococcu1,((Methanococ,Pyrobaculu),(Aeropyrum_,(Sulfolobus,Sulfolobu0))));
(Methanobac,Methanosar,Haloarcula,Halobacter,Archaeoglo,Ferroplasm,Thermoplas,Thermopla0,Methanoco0,Methanopyr,Pyrococcu0,Pyrococcus,Pyrococcu1,(Pyrobaculu,(Methanococ,(Aeropyrum_,(Sulfolobus,Sulfolobu0)))));
(Methanobac,Methanosar,Haloarcula,Halobacter,Archaeoglo,Ferroplasm,Thermoplas,Thermopla0,Methanoco0,Methanopyr,Pyrococcu0,Pyrococcus,Pyrococcu1,(Pyrobaculu,((Methanococ,Aeropyrum_),(Sulfolobus,Sulfolobu0))));
(Methanobac,Methanosar,Haloarcula,Halobacter,Archaeoglo,Ferroplasm,Thermoplas,Thermopla0,Methanoco0,Methanopyr,Pyrococcu0,Pyrococcus,Pyrococcu1,(Pyrobaculu,(Aeropyrum_,(Methanococ,(Sulfolobus,Sulfolobu0)))));
(Methanobac,Methanosar,Haloarcula,Halobacter,Archaeoglo,Ferroplasm,Thermoplas,Thermopla0,Methanoco0,Methanopyr,Pyrococcu0,Pyrococcus,Pyrococcu1,(Pyrobaculu,(Aeropyrum_,(Sulfolobu0,(Methanococ,Sulfolobus)))));
(Methanobac,Methanosar,Haloarcula,Halobacter,Archaeoglo,Ferroplasm,Thermoplas,Thermopla0,Methanoco0,Methanopyr,Pyrococcu0,Pyrococcus,Pyrococcu1,(Pyrobaculu,(Aeropyrum_,(Sulfolobus,(Methanococ,Sulfolobu0)))));
(Methanobac,Methanosar,Haloarcula,Halobacter,Archaeoglo,Ferroplasm,Thermoplas,Thermopla0,Methanococ,Methanopyr,Pyrococcu0,Pyrococcus,Pyrococcu1,(Methanoco0,(Pyrobaculu,(Aeropyrum_,(Sulfolobus,Sulfolobu0)))));
(Methanobac,Methanosar,Haloarcula,Halobacter,Archaeoglo,Ferroplasm,Thermoplas,Thermopla0,Methanococ,Methanopyr,Pyrococcu0,Pyrococcus,Pyrococcu1,((Methanoco0,Pyrobaculu),(Aeropyrum_,(Sulfolobus,Sulfolobu0))));
(Methanobac,Methanosar,Haloarcula,Halobacter,Archaeoglo,Ferroplasm,Thermoplas,Thermopla0,Methanococ,Methanopyr,Pyrococcu0,Pyrococcus,Pyrococcu1,(Pyrobaculu,(Methanoco0,(Aeropyrum_,(Sulfolobus,Sulfolobu0)))));
(Methanobac,Methanosar,Haloarcula,Halobacter,Archaeoglo,Ferroplasm,Thermoplas,Thermopla0,Methanococ,Methanopyr,Pyrococcu0,Pyrococcus,Pyrococcu1,(Pyrobaculu,((Methanoco0,Aeropyrum_),(Sulfolobus,Sulfolobu0))));
(Methanobac,Methanosar,Haloarcula,Halobacter,Archaeoglo,Ferroplasm,Thermoplas,Thermopla0,Methanococ,Methanopyr,Pyrococcu0,Pyrococcus,Pyrococcu1,(Pyrobaculu,(Aeropyrum_,(Methanoco0,(Sulfolobus,Sulfolobu0)))));
(Methanobac,Methanosar,Haloarcula,Halobacter,Archaeoglo,Ferroplasm,Thermoplas,Thermopla0,Methanococ,Methanopyr,Pyrococcu0,Pyrococcus,Pyrococcu1,(Pyrobaculu,(Aeropyrum_,(Sulfolobu0,(Methanoco0,Sulfolobus)))));
(Methanobac,Methanosar,Haloarcula,Halobacter,Archaeoglo,Ferroplasm,Thermoplas,Thermopla0,Methanococ,Methanopyr,Pyrococcu0,Pyrococcus,Pyrococcu1,(Pyrobaculu,(Aeropyrum_,(Sulfolobus,(Methanoco0,Sulfolobu0)))));
(Methanobac,Methanosar,Haloarcula,Halobacter,Archaeoglo,Ferroplasm,Thermoplas,Thermopla0,Methanococ,Methanoco0,Methanopyr,Pyrococcus,Pyrococcu1,((Pyrobaculu,Pyrococcu0),(Aeropyrum_,(Sulfolobus,Sulfolobu0))));
(Methanobac,Methanosar,Haloarcula,Halobacter,Archaeoglo,Ferroplasm,Thermoplas,Thermopla0,Methanococ,Methanoco0,Methanopyr,Pyrococcus,Pyrococcu1,(Pyrobaculu,(Pyrococcu0,(Aeropyrum_,(Sulfolobus,Sulfolobu0)))));
(Methanobac,Methanosar,Haloarcula,Halobacter,Archaeoglo,Ferroplasm,Thermoplas,Thermopla0,Methanococ,Methanoco0,Methanopyr,Pyrococcus,Pyrococcu1,(Pyrobaculu,((Aeropyrum_,Pyrococcu0),(Sulfolobus,Sulfolobu0))));
(Methanobac,Methanosar,Haloarcula,Halobacter,Archaeoglo,Ferroplasm,Thermoplas,Thermopla0,Methanococ,Methanoco0,Methanopyr,Pyrococcus,Pyrococcu1,(Pyrobaculu,(Aeropyrum_,(Pyrococcu0,(Sulfolobus,Sulfolobu0)))));
(Methanobac,Methanosar,Haloarcula,Halobacter,Archaeoglo,Ferroplasm,Thermoplas,Thermopla0,Methanococ,Methanoco0,Methanopyr,Pyrococcus,Pyrococcu1,(Pyrobaculu,(Aeropyrum_,(Sulfolobu0,(Sulfolobus,Pyrococcu0)))));
(Methanobac,Methanosar,Haloarcula,Halobacter,Archaeoglo,Ferroplasm,Thermoplas,Thermopla0,Methanococ,Methanoco0,Methanopyr,Pyrococcus,Pyrococcu1,(Pyrobaculu,(Aeropyrum_,(Sulfolobus,(Sulfolobu0,Pyrococcu0)))));
(Methanobac,Methanosar,Haloarcula,Halobacter,Archaeoglo,Ferroplasm,Thermoplas,Thermopla0,Methanococ,Methanoco0,Methanopyr,Pyrococcu0,Pyrococcu1,(Pyrococcus,(Pyrobaculu,(Aeropyrum_,(Sulfolobus,Sulfolobu0)))));
(Methanobac,Methanosar,Haloarcula,Halobacter,Archaeoglo,Ferroplasm,Thermoplas,Thermopla0,Methanococ,Methanoco0,Methanopyr,Pyrococcu0,Pyrococcu1,((Pyrobaculu,Pyrococcus),(Aeropyrum_,(Sulfolobus,Sulfolobu0))));
(Methanobac,Methanosar,Haloarcula,Halobacter,Archaeoglo,Ferroplasm,Thermoplas,Thermopla0,Methanococ,Methanoco0,Methanopyr,Pyrococcu0,Pyrococcu1,(Pyrobaculu,(Pyrococcus,(Aeropyrum_,(Sulfolobus,Sulfolobu0)))));
(Methanobac,Methanosar,Haloarcula,Halobacter,Archaeoglo,Ferroplasm,Thermoplas,Thermopla0,Methanococ,Methanoco0,Methanopyr,Pyrococcu0,Pyrococcu1,(Pyrobaculu,((Aeropyrum_,Pyrococcus),(Sulfolobus,Sulfolobu0))));
(Methanobac,Methanosar,Haloarcula,Halobacter,Archaeoglo,Ferroplasm,Thermoplas,Thermopla0,Methanococ,Methanoco0,Methanopyr,Pyrococcu0,Pyrococcu1,(Pyrobaculu,(Aeropyrum_,(Pyrococcus,(Sulfolobus,Sulfolobu0)))));
(Methanobac,Methanosar,Haloarcula,Halobacter,Archaeoglo,Ferroplasm,Thermoplas,Thermopla0,Methanococ,Methanoco0,Methanopyr,Pyrococcu0,Pyrococcu1,(Pyrobaculu,(Aeropyrum_,(Sulfolobu0,(Sulfolobus,Pyrococcus)))));
(Methanobac,Methanosar,Haloarcula,Halobacter,Archaeoglo,Ferroplasm,Thermoplas,Thermopla0,Methanococ,Methanoco0,Methanopyr,Pyrococcu0,Pyrococcu1,(Pyrobaculu,(Aeropyrum_,(Sulfolobus,(Sulfolobu0,Pyrococcus)))));
(Methanobac,Methanosar,Haloarcula,Halobacter,Archaeoglo,Ferroplasm,Thermoplas,Thermopla0,Methanococ,Methanoco0,Methanopyr,Pyrococcu0,Pyrococcus,(Pyrococcu1,(Pyrobaculu,(Aeropyrum_,(Sulfolobus,Sulfolobu0)))));
(Methanobac,Methanosar,Haloarcula,Halobacter,Archaeoglo,Ferroplasm,Thermoplas,Thermopla0,Methanococ,Methanoco0,Methanopyr,Pyrococcu0,Pyrococcus,((Pyrobaculu,Pyrococcu1),(Aeropyrum_,(Sulfolobus,Sulfolobu0))));
(Methanobac,Methanosar,Haloarcula,Halobacter,Archaeoglo,Ferroplasm,Thermoplas,Thermopla0,Methanococ,Methanoco0,Methanopyr,Pyrococcu0,Pyrococcus,(Pyrobaculu,(Pyrococcu1,(Aeropyrum_,(Sulfolobus,Sulfolobu0)))));
(Methanobac,Methanosar,Haloarcula,Halobacter,Archaeoglo,Ferroplasm,Thermoplas,Thermopla0,Methanococ,Methanoco0,Methanopyr,Pyrococcu0,Pyrococcus,(Pyrobaculu,((Aeropyrum_,Pyrococcu1),(Sulfolobus,Sulfolobu0))));
(Methanobac,Methanosar,Haloarcula,Halobacter,Archaeoglo,Ferroplasm,Thermoplas,Thermopla0,Methanococ,Methanoco0,Methanopyr,Pyrococcu0,Pyrococcus,(Pyrobaculu,(Aeropyrum_,(Pyrococcu1,(Sulfolobus,Sulfolobu0)))));
(Methanobac,Methanosar,Haloarcula,Halobacter,Archaeoglo,Ferroplasm,Thermoplas,Thermopla0,Methanococ,Methanoco0,Methanopyr,Pyrococcu0,Pyrococcus,(Pyrobaculu,(Aeropyrum_,(Sulfolobu0,(Sulfolobus,Pyrococcu1)))));
(Methanobac,Methanosar,Haloarcula,Halobacter,Archaeoglo,Ferroplasm,Thermoplas,Thermopla0,Methanococ,Methanoco0,Methanopyr,Pyrococcu0,Pyrococcus,(Pyrobaculu,(Aeropyrum_,(Sulfolobus,(Sulfolobu0,Pyrococcu1)))));
(Methanobac,Ferroplasm,Thermoplas,Thermopla0,Methanococ,Methanoco0,Methanopyr,Pyrobaculu,Aeropyrum_,Sulfolobus,Sulfolobu0,Pyrococcu0,Pyrococcus,Pyrococcu1,((Methanosar,Archaeoglo),(Haloarcula,Halobacter)));
(Methanobac,Ferroplasm,Thermoplas,Thermopla0,Methanococ,Methanoco0,Methanopyr,Pyrobaculu,Aeropyrum_,Sulfolobus,Sulfolobu0,Pyrococcu0,Pyrococcus,Pyrococcu1,(Methanosar,(Archaeoglo,(Haloarcula,Halobacter))));
(Methanobac,Ferroplasm,Thermoplas,Thermopla0,Methanococ,Methanoco0,Methanopyr,Pyrobaculu,Aeropyrum_,Sulfolobus,Sulfolobu0,Pyrococcu0,Pyrococcus,Pyrococcu1,(Methanosar,(Halobacter,(Haloarcula,Archaeoglo))));
(Methanobac,Ferroplasm,Thermoplas,Thermopla0,Methanococ,Methanoco0,Methanopyr,Pyrobaculu,Aeropyrum_,Sulfolobus,Sulfolobu0,Pyrococcu0,Pyrococcus,Pyrococcu1,(Methanosar,(Haloarcula,(Halobacter,Archaeoglo))));
(Ferroplasm,Thermoplas,Thermopla0,Methanococ,Methanoco0,Methanopyr,Pyrobaculu,Aeropyrum_,Sulfolobus,Sulfolobu0,Pyrococcu0,Pyrococcus,Pyrococcu1,(Methanobac,Archaeoglo),(Methanosar,(Haloarcula,Halobacter)));
(Archaeoglo,Ferroplasm,Thermoplas,Thermopla0,Methanococ,Methanoco0,Methanopyr,Pyrobaculu,Aeropyrum_,Sulfolobus,Sulfolobu0,Pyrococcu0,Pyrococcus,Pyrococcu1,((Methanobac,Methanosar),(Haloarcula,Halobacter)));
(Archaeoglo,Ferroplasm,Thermoplas,Thermopla0,Methanococ,Methanoco0,Methanopyr,Pyrobaculu,Aeropyrum_,Sulfolobus,Sulfolobu0,Pyrococcu0,Pyrococcus,Pyrococcu1,(Methanosar,(Methanobac,(Haloarcula,Halobacter))));
(Archaeoglo,Ferroplasm,Thermoplas,Thermopla0,Methanococ,Methanoco0,Methanopyr,Pyrobaculu,Aeropyrum_,Sulfolobus,Sulfolobu0,Pyrococcu0,Pyrococcus,Pyrococcu1,(Methanosar,(Halobacter,(Methanobac,Haloarcula))));
(Archaeoglo,Ferroplasm,Thermoplas,Thermopla0,Methanococ,Methanoco0,Methanopyr,Pyrobaculu,Aeropyrum_,Sulfolobus,Sulfolobu0,Pyrococcu0,Pyrococcus,Pyrococcu1,(Methanosar,(Haloarcula,(Methanobac,Halobacter))));
(Methanobac,Archaeoglo,Ferroplasm,Thermoplas,Thermopla0,Methanococ,Methanoco0,Pyrobaculu,Aeropyrum_,Sulfolobus,Sulfolobu0,Pyrococcu0,Pyrococcus,Pyrococcu1,((Methanosar,Methanopyr),(Haloarcula,Halobacter)));
(Methanobac,Archaeoglo,Ferroplasm,Thermoplas,Thermopla0,Methanococ,Methanoco0,Pyrobaculu,Aeropyrum_,Sulfolobus,Sulfolobu0,Pyrococcu0,Pyrococcus,Pyrococcu1,(Methanosar,(Methanopyr,(Haloarcula,Halobacter))));
(Methanobac,Archaeoglo,Ferroplasm,Thermoplas,Thermopla0,Methanococ,Methanoco0,Pyrobaculu,Aeropyrum_,Sulfolobus,Sulfolobu0,Pyrococcu0,Pyrococcus,Pyrococcu1,(Methanosar,(Halobacter,(Haloarcula,Methanopyr))));
(Methanobac,Archaeoglo,Ferroplasm,Thermoplas,Thermopla0,Methanococ,Methanoco0,Pyrobaculu,Aeropyrum_,Sulfolobus,Sulfolobu0,Pyrococcu0,Pyrococcus,Pyrococcu1,(Methanosar,(Haloarcula,(Halobacter,Methanopyr))));
(Methanobac,Archaeoglo,Thermoplas,Thermopla0,Methanococ,Methanoco0,Methanopyr,Pyrobaculu,Aeropyrum_,Sulfolobus,Sulfolobu0,Pyrococcu0,Pyrococcus,Pyrococcu1,((Methanosar,Ferroplasm),(Haloarcula,Halobacter)));
(Methanobac,Archaeoglo,Thermoplas,Thermopla0,Methanococ,Methanoco0,Methanopyr,Pyrobaculu,Aeropyrum_,Sulfolobus,Sulfolobu0,Pyrococcu0,Pyrococcus,Pyrococcu1,(Methanosar,(Ferroplasm,(Haloarcula,Halobacter))));
(Methanobac,Archaeoglo,Thermoplas,Thermopla0,Methanococ,Methanoco0,Methanopyr,Pyrobaculu,Aeropyrum_,Sulfolobus,Sulfolobu0,Pyrococcu0,Pyrococcus,Pyrococcu1,(Methanosar,(Halobacter,(Haloarcula,Ferroplasm))));
(Methanobac,Archaeoglo,Thermoplas,Thermopla0,Methanococ,Methanoco0,Methanopyr,Pyrobaculu,Aeropyrum_,Sulfolobus,Sulfolobu0,Pyrococcu0,Pyrococcus,Pyrococcu1,(Methanosar,(Haloarcula,(Halobacter,Ferroplasm))));
(Methanobac,Archaeoglo,Ferroplasm,Thermopla0,Methanococ,Methanoco0,Methanopyr,Pyrobaculu,Aeropyrum_,Sulfolobus,Sulfolobu0,Pyrococcu0,Pyrococcus,Pyrococcu1,((Methanosar,Thermoplas),(Haloarcula,Halobacter)));
(Methanobac,Archaeoglo,Ferroplasm,Thermopla0,Methanococ,Methanoco0,Methanopyr,Pyrobaculu,Aeropyrum_,Sulfolobus,Sulfolobu0,Pyrococcu0,Pyrococcus,Pyrococcu1,(Methanosar,(Thermoplas,(Haloarcula,Halobacter))));
(Methanobac,Archaeoglo,Ferroplasm,Thermopla0,Methanococ,Methanoco0,Methanopyr,Pyrobaculu,Aeropyrum_,Sulfolobus,Sulfolobu0,Pyrococcu0,Pyrococcus,Pyrococcu1,(Methanosar,(Halobacter,(Haloarcula,Thermoplas))));
(Methanobac,Archaeoglo,Ferroplasm,Thermopla0,Methanococ,Methanoco0,Methanopyr,Pyrobaculu,Aeropyrum_,Sulfolobus,Sulfolobu0,Pyrococcu0,Pyrococcus,Pyrococcu1,(Methanosar,(Haloarcula,(Halobacter,Thermoplas))));
[truncated: 428,957 more chars]
